# Supplementary material for: Benchmarking microbiome transformations favors experimental quantitative approaches to address compositionality and sampling depth biases
Source: Nat Commun. 2021 Jun 11;12:3562. doi: 10.1038/s41467-021-23821-6 (PMC8196019; doi:10.1038/s41467-021-23821-6)
Supplement: Supplementary file 3 — Supplementary Data 1 [file 41467_2021_23821_MOESM3_ESM.xlsx]

## Sheet: Table S1
Supplementary Data 1. Simulated synthetic communities - matrix statistics
Matrix	Spread in microbial loads across samples	Scenario	Bloomer taxon	Opportunist taxon	Unresponsive taxa	Microbial load (median)	Microbial load (range)	Correlation between real and estimated microbial loads	Richness (median)	Richness (range)	Evenness (median)	Evenness (range)	Sequencing depth (median)	Sequencing depth (range)	Sampling depth (%, median)	Sampling depth (%, range)
B1	low	Blooming	taxon_261	-	-	121000000000	2.24e+10 - 4.12e+11	0.886186	295	208 - 300	0.21	0.05 - 0.54	28879	14290 - 69566	2.51444e-05	5.11e-06 - 1.31e-04
B2	low	Blooming	taxon_26	-	-	42700000000	9.40e+09 - 1.48e+11	0.906566	295	212 - 300	0.64	0.53 - 0.72	29520.5	14997 - 71203	6.74861e-05	1.61e-05 - 3.33e-04
B3	high	Blooming	taxon_286	-	-	264000000000	1.01e+10 - 2.14e+12	0.874685	295	232 - 300	0.11	0.02 - 0.71	29569.5	14488 - 60093	1.0704e-05	1.37e-06 - 3.28e-04
B4	high	Blooming	taxon_206	-	-	373000000000	1.26e+10 - 3.59e+12	0.851488	295	236 - 300	0.08	0.02 - 0.63	30642	14467 - 81153	8.73485e-06	6.80e-07 - 2.69e-04
B5	high	Blooming	taxon_36	-	-	1100000000000	5.08e+10 - 1.02e+13	0.916894	295	252 - 300	0.06	0.02 - 0.49	29919	13022 - 66547	2.70596e-06	2.89e-07 - 6.04e-05
B6	high	Blooming	taxon_281	-	-	323000000000	2.38e+10 - 1.85e+12	0.906364	295.5	220 - 300	0.22	0.03 - 0.62	30564	10875 - 62247	9.48825e-06	1.79e-06 - 2.26e-04
B7	low	Blooming	taxon_227	-	-	85600000000	2.30e+10 - 3.78e+11	0.913969	295	219 - 300	0.34	0.08 - 0.71	29501.5	10011 - 66828	3.55876e-05	3.76e-06 - 1.70e-04
B8	high	Blooming	taxon_164	-	-	336000000000	7.75e+09 - 2.43e+12	0.870836	295	204 - 300	0.09	0.02 - 0.61	30461.5	13222 - 87953	9.55492e-06	9.82e-07 - 6.06e-04
B9	medium	Blooming	taxon_144	-	-	374000000000	4.60e+10 - 1.36e+12	0.879983	295	232 - 300	0.1	0.03 - 0.5	29746.5	9531 - 75942	7.9867e-06	1.82e-06 - 7.19e-05
B10	medium	Blooming	taxon_30	-	-	56700000000	4.85e+09 - 1.60e+11	0.882578	296	190 - 300	0.55	0.41 - 0.72	30905	14044 - 62272	5.5462e-05	1.24e-05 - 4.30e-04
D1	medium	Dysbiosis	-	taxon_261	taxon_90,taxon_39,taxon_196,taxon_13,taxon_299,taxon_215,taxon_216,taxon_153,taxon_136,taxon_166	6170000000	1.86e+09 - 5.03e+10	0.878963	281	177 - 300	0.75	0.64 - 0.79	29321	13105 - 84883	0.000411216	5.65e-05 - 2.60e-03
D2	low	Dysbiosis	-	taxon_26	taxon_149,taxon_75,taxon_155,taxon_18,taxon_292,taxon_22,taxon_277,taxon_89,taxon_30,taxon_179,taxon_128	15700000000	3.87e+09 - 6.67e+10	0.864902	285.5	191 - 300	0.67	0.55 - 0.75	28294	13370 - 66299	0.00021021	3.52e-05 - 8.83e-04
D3	low	Dysbiosis	-	taxon_286	taxon_46,taxon_212,taxon_201,taxon_40,taxon_116,taxon_123,taxon_300,taxon_190,taxon_7,taxon_203,taxon_52	11800000000	2.31e+09 - 4.23e+10	0.853813	285.5	156 - 300	0.7	0.51 - 0.8	29944.5	13348 - 69128	0.000336638	5.40e-05 - 1.48e-03
D4	low	Dysbiosis	-	taxon_206	taxon_73,taxon_177,taxon_139,taxon_178,taxon_273,taxon_251,taxon_293,taxon_96,taxon_173,taxon_69	10300000000	3.59e+09 - 4.44e+10	0.866942	283	200 - 300	0.69	0.45 - 0.79	29596	13637 - 57580	0.000259459	4.54e-05 - 1.13e-03
D5	high	Dysbiosis	-	taxon_36	taxon_29,taxon_209,taxon_188,taxon_5,taxon_178,taxon_49,taxon_18,taxon_129,taxon_108,taxon_235,taxon_219	20800000000	4.39e+09 - 2.23e+11	0.859794	280.5	145 - 300	0.44	0.32 - 0.66	30221	13482 - 69872	0.000128834	1.04e-05 - 8.26e-04
D6	high	Dysbiosis	-	taxon_281	taxon_123,taxon_159,taxon_130,taxon_95,taxon_272,taxon_85,taxon_277,taxon_76,taxon_101,taxon_168	37300000000	2.44e+09 - 3.20e+11	0.866514	286	152 - 300	0.39	0.16 - 0.66	29632.5	13826 - 74921	8.50458e-05	8.51e-06 - 1.17e-03
D7	medium	Dysbiosis	-	taxon_227	taxon_94,taxon_146,taxon_270,taxon_126,taxon_175,taxon_43,taxon_197,taxon_162,taxon_187	12700000000	2.35e+09 - 7.54e+10	0.856788	284	181 - 300	0.64	0.26 - 0.77	30671	12361 - 64307	0.000220511	4.17e-05 - 1.73e-03
D8	medium	Dysbiosis	-	taxon_164	taxon_131,taxon_278,taxon_56,taxon_165,taxon_193,taxon_200,taxon_129,taxon_163,taxon_80,taxon_271	8570000000	3.02e+09 - 7.01e+10	0.908296	278	185 - 300	0.59	0.37 - 0.78	30512	11228 - 57342	0.000319359	3.75e-05 - 1.59e-03
D9	low	Dysbiosis	-	taxon_144	taxon_296,taxon_242,taxon_112,taxon_157,taxon_189,taxon_207,taxon_200,taxon_196,taxon_268,taxon_178,taxon_201	11500000000	4.50e+09 - 4.59e+10	0.851125	282.5	202 - 300	0.66	0.51 - 0.74	29526	11965 - 80642	0.000243951	5.24e-05 - 9.29e-04
D10	medium	Dysbiosis	-	taxon_30	taxon_123,taxon_87,taxon_209,taxon_40,taxon_167,taxon_141,taxon_90,taxon_296,taxon_80,taxon_101,taxon_28	15900000000	3.59e+09 - 1.00e+11	0.920003	284	188 - 300	0.58	0.39 - 0.7	28967.5	15598 - 78974	0.000182572	2.71e-05 - 1.27e-03
S1	low	Healthy succession	-	-	-	20400000000	8.27e+09 - 6.38e+10	0.912182	295	224 - 300	0.74	0.63 - 0.79	28904.5	11999 - 72970	0.000139138	3.32e-05 - 4.68e-04
S2	low	Healthy succession	-	-	-	34700000000	1.27e+10 - 9.21e+10	0.926388	295	253 - 300	0.67	0.56 - 0.72	29282	15544 - 56960	8.8613e-05	2.35e-05 - 2.57e-04
S3	low	Healthy succession	-	-	-	23400000000	9.41e+09 - 4.63e+10	0.931312	295	233 - 300	0.7	0.54 - 0.78	29733	10321 - 66980	0.000135269	3.15e-05 - 4.27e-04
S4	low	Healthy succession	-	-	-	21900000000	6.96e+09 - 9.65e+10	0.905327	295	251 - 300	0.71	0.6 - 0.78	29028.5	11699 - 55732	0.000129136	3.01e-05 - 3.88e-04
S5	low	Healthy succession	-	-	-	56800000000	1.53e+10 - 1.80e+11	0.89153	295	232 - 300	0.46	0.26 - 0.65	30766	12397 - 69367	5.72891e-05	1.43e-05 - 2.48e-04
S6	low	Healthy succession	-	-	-	42100000000	1.01e+10 - 1.48e+11	0.901864	295	235 - 300	0.53	0.21 - 0.72	28713.5	13586 - 72247	7.50063e-05	1.45e-05 - 3.94e-04
S7	low	Healthy succession	-	-	-	31100000000	9.69e+09 - 8.47e+10	0.906514	294	223 - 300	0.63	0.26 - 0.76	28134	13539 - 62745	9.6403e-05	2.67e-05 - 4.18e-04
S8	low	Healthy succession	-	-	-	25800000000	8.05e+09 - 6.84e+10	0.921434	294	224 - 300	0.59	0.38 - 0.76	28960	13937 - 61535	0.000117218	3.21e-05 - 5.37e-04
S9	low	Healthy succession	-	-	-	32600000000	9.62e+09 - 9.25e+10	0.940324	295	226 - 300	0.63	0.48 - 0.73	30089.5	12541 - 69665	9.67991e-05	2.94e-05 - 3.70e-04
S10	low	Healthy succession	-	-	-	49200000000	1.15e+10 - 1.39e+11	0.928469	295	230 - 300	0.58	0.39 - 0.69	29308	16079 - 69975	5.92232e-05	1.88e-05 - 3.72e-04
