# Supplementary material for: Benchmarking microbiome transformations favors experimental quantitative approaches to address compositionality and sampling depth biases
Source: Nat Commun. 2021 Jun 11;12:3562. doi: 10.1038/s41467-021-23821-6 (PMC8196019; doi:10.1038/s41467-021-23821-6)
Supplement: Supplementary file 4 — Supplementary Data 2 [file 41467_2021_23821_MOESM4_ESM.xlsx]

## Sheet: Table S2
Supplementary Data 2. Correlation of alpha diversity indices between synthetic communities and transformed data
Kruskal-Wallis test: correlations of alpha diversity indices between synthetic communities and transformed data
Diversity index	Scenario	n	H statistic	df	p-value	Significance level
Observed	Succession	90	17.8766	8	0.0222	*
Chao1	Succession	90	61.922	8	1.95e-10	****
Simpson (1-D)	Succession	90	24.7739	8	0.0017	**
Shannon	Succession	90	23.3266	8	0.00297	**
Observed	Blooming	89	21.048	8	0.00702	**
Chao1	Blooming	89	25.4946	8	0.00128	**
Simpson (1-D)	Blooming	89	31.4599	8	0.000116	***
Shannon	Blooming	89	31.6989	8	0.000105	***
Observed	Dysbiosis	90	2.65461	8	0.954	ns
Chao1	Dysbiosis	90	54.0342	8	6.8e-09	****
Simpson (1-D)	Dysbiosis	90	34.3209	8	3.55e-05	****
Shannon	Dysbiosis	90	40.4589	8	2.63e-06	****
Dunn test: correlations of alpha diversity indices between synthetic communities and transformed data
Diversity index	Scenario	group1	group2	n1	n2	z-statistic	p-value	Adjusted p-value	Significance level
Observed	Succession	Seq	RMP	10	10	0.278559	0.780584	1	ns
Observed	Succession	Seq	CSS	10	10	0.0257131	0.979486	1	ns
Observed	Succession	Seq	GMPR	10	10	0.364269	0.715657	1	ns
Observed	Succession	Seq	UQ	10	10	0	1	1	ns
Observed	Succession	Seq	RLE	10	10	0	1	1	ns
Observed	Succession	Seq	TMM	10	10	0	1	1	ns
Observed	Succession	Seq	ACS	10	10	0	1	1	ns
Observed	Succession	Seq	QMP	10	10	3.22699	0.00125098	0.0450352	*
Observed	Succession	RMP	CSS	10	10	-0.252846	0.800388	1	ns
Observed	Succession	RMP	GMPR	10	10	0.0857104	0.931697	1	ns
Observed	Succession	RMP	UQ	10	10	-0.278559	0.780584	1	ns
Observed	Succession	RMP	RLE	10	10	-0.278559	0.780584	1	ns
Observed	Succession	RMP	TMM	10	10	-0.278559	0.780584	1	ns
Observed	Succession	RMP	ACS	10	10	-0.278559	0.780584	1	ns
Observed	Succession	RMP	QMP	10	10	2.94844	0.00319386	0.0958158	ns
Observed	Succession	CSS	GMPR	10	10	0.338556	0.734944	1	ns
Observed	Succession	CSS	UQ	10	10	-0.0257131	0.979486	1	ns
Observed	Succession	CSS	RLE	10	10	-0.0257131	0.979486	1	ns
Observed	Succession	CSS	TMM	10	10	-0.0257131	0.979486	1	ns
Observed	Succession	CSS	ACS	10	10	-0.0257131	0.979486	1	ns
Observed	Succession	CSS	QMP	10	10	3.20128	0.00136818	0.0450352	*
Observed	Succession	GMPR	UQ	10	10	-0.364269	0.715657	1	ns
Observed	Succession	GMPR	RLE	10	10	-0.364269	0.715657	1	ns
Observed	Succession	GMPR	TMM	10	10	-0.364269	0.715657	1	ns
Observed	Succession	GMPR	ACS	10	10	-0.364269	0.715657	1	ns
Observed	Succession	GMPR	QMP	10	10	2.86273	0.00420014	0.121804	ns
Observed	Succession	UQ	RLE	10	10	0	1	1	ns
Observed	Succession	UQ	TMM	10	10	0	1	1	ns
Observed	Succession	UQ	ACS	10	10	0	1	1	ns
Observed	Succession	UQ	QMP	10	10	3.22699	0.00125098	0.0450352	*
Observed	Succession	RLE	TMM	10	10	0	1	1	ns
Observed	Succession	RLE	ACS	10	10	0	1	1	ns
Observed	Succession	RLE	QMP	10	10	3.22699	0.00125098	0.0450352	*
Observed	Succession	TMM	ACS	10	10	0	1	1	ns
Observed	Succession	TMM	QMP	10	10	3.22699	0.00125098	0.0450352	*
Observed	Succession	ACS	QMP	10	10	3.22699	0.00125098	0.0450352	*
Chao1	Succession	Seq	RMP	10	10	-0.71927	0.471975	1	ns
Chao1	Succession	Seq	CSS	10	10	-3.00552	0.00265127	0.0618618	ns
Chao1	Succession	Seq	GMPR	10	10	-3.1939	0.00140365	0.0350912	*
Chao1	Succession	Seq	UQ	10	10	0.744958	0.456297	1	ns
Chao1	Succession	Seq	RLE	10	10	0.744958	0.456297	1	ns
Chao1	Succession	Seq	TMM	10	10	0.744958	0.456297	1	ns
Chao1	Succession	Seq	ACS	10	10	0.744958	0.456297	1	ns
Chao1	Succession	Seq	QMP	10	10	3.01408	0.00257758	0.0618618	ns
Chao1	Succession	RMP	CSS	10	10	-2.28625	0.0222396	0.467032	ns
Chao1	Succession	RMP	GMPR	10	10	-2.47463	0.0133374	0.293423	ns
Chao1	Succession	RMP	UQ	10	10	1.46423	0.143132	1	ns
Chao1	Succession	RMP	RLE	10	10	1.46423	0.143132	1	ns
Chao1	Succession	RMP	TMM	10	10	1.46423	0.143132	1	ns
Chao1	Succession	RMP	ACS	10	10	1.46423	0.143132	1	ns
Chao1	Succession	RMP	QMP	10	10	3.73335	0.000188948	0.00529494	**
Chao1	Succession	CSS	GMPR	10	10	-0.18838	0.850579	1	ns
Chao1	Succession	CSS	UQ	10	10	3.75048	0.000176498	0.00529494	**
Chao1	Succession	CSS	RLE	10	10	3.75048	0.000176498	0.00529494	**
Chao1	Succession	CSS	TMM	10	10	3.75048	0.000176498	0.00529494	**
Chao1	Succession	CSS	ACS	10	10	3.75048	0.000176498	0.00529494	**
Chao1	Succession	CSS	QMP	10	10	6.0196	1.74846e-09	6.11961e-08	****
Chao1	Succession	GMPR	UQ	10	10	3.93886	8.18704e-05	0.00278359	**
Chao1	Succession	GMPR	RLE	10	10	3.93886	8.18704e-05	0.00278359	**
Chao1	Succession	GMPR	TMM	10	10	3.93886	8.18704e-05	0.00278359	**
Chao1	Succession	GMPR	ACS	10	10	3.93886	8.18704e-05	0.00278359	**
Chao1	Succession	GMPR	QMP	10	10	6.20798	5.36691e-10	1.93209e-08	****
Chao1	Succession	UQ	RLE	10	10	0	1	1	ns
Chao1	Succession	UQ	TMM	10	10	0	1	1	ns
Chao1	Succession	UQ	ACS	10	10	0	1	1	ns
Chao1	Succession	UQ	QMP	10	10	2.26912	0.0232607	0.467032	ns
Chao1	Succession	RLE	TMM	10	10	0	1	1	ns
Chao1	Succession	RLE	ACS	10	10	0	1	1	ns
Chao1	Succession	RLE	QMP	10	10	2.26912	0.0232607	0.467032	ns
Chao1	Succession	TMM	ACS	10	10	0	1	1	ns
Chao1	Succession	TMM	QMP	10	10	2.26912	0.0232607	0.467032	ns
Chao1	Succession	ACS	QMP	10	10	2.26912	0.0232607	0.467032	ns
Shannon	Succession	Seq	RMP	10	10	-2.62768	0.008597	0.232119	ns
Shannon	Succession	Seq	CSS	10	10	-0.248217	0.803966	1	ns
Shannon	Succession	Seq	GMPR	10	10	-0.299572	0.764503	1	ns
Shannon	Succession	Seq	UQ	10	10	0.0171184	0.986342	1	ns
Shannon	Succession	Seq	RLE	10	10	-0.0770329	0.938597	1	ns
Shannon	Succession	Seq	TMM	10	10	-0.0513553	0.959042	1	ns
Shannon	Succession	Seq	ACS	10	10	0.0342368	0.972688	1	ns
Shannon	Succession	Seq	QMP	10	10	-2.98716	0.00281578	0.0957367	ns
Shannon	Succession	RMP	CSS	10	10	2.37946	0.017338	0.416112	ns
Shannon	Succession	RMP	GMPR	10	10	2.32811	0.0199065	0.45785	ns
Shannon	Succession	RMP	UQ	10	10	2.6448	0.00817402	0.228873	ns
Shannon	Succession	RMP	RLE	10	10	2.55064	0.0107524	0.26881	ns
Shannon	Succession	RMP	TMM	10	10	2.57632	0.00998576	0.25963	ns
Shannon	Succession	RMP	ACS	10	10	2.66191	0.00776977	0.225323	ns
Shannon	Succession	RMP	QMP	10	10	-0.359487	0.719231	1	ns
Shannon	Succession	CSS	GMPR	10	10	-0.0513553	0.959042	1	ns
Shannon	Succession	CSS	UQ	10	10	0.265336	0.790751	1	ns
Shannon	Succession	CSS	RLE	10	10	0.171184	0.864079	1	ns
Shannon	Succession	CSS	TMM	10	10	0.196862	0.843936	1	ns
Shannon	Succession	CSS	ACS	10	10	0.282454	0.777595	1	ns
Shannon	Succession	CSS	QMP	10	10	-2.73895	0.00616363	0.191072	ns
Shannon	Succession	GMPR	UQ	10	10	0.316691	0.751478	1	ns
Shannon	Succession	GMPR	RLE	10	10	0.222539	0.823894	1	ns
Shannon	Succession	GMPR	TMM	10	10	0.248217	0.803966	1	ns
Shannon	Succession	GMPR	ACS	10	10	0.333809	0.738524	1	ns
Shannon	Succession	GMPR	QMP	10	10	-2.68759	0.00719693	0.215908	ns
Shannon	Succession	UQ	RLE	10	10	-0.0941513	0.924989	1	ns
Shannon	Succession	UQ	TMM	10	10	-0.0684737	0.945409	1	ns
Shannon	Succession	UQ	ACS	10	10	0.0171184	0.986342	1	ns
Shannon	Succession	UQ	QMP	10	10	-3.00428	0.00266208	0.0931728	ns
Shannon	Succession	RLE	TMM	10	10	0.0256776	0.979514	1	ns
Shannon	Succession	RLE	ACS	10	10	0.11127	0.911402	1	ns
Shannon	Succession	RLE	QMP	10	10	-2.91013	0.00361277	0.115609	ns
Shannon	Succession	TMM	ACS	10	10	0.0855921	0.931791	1	ns
Shannon	Succession	TMM	QMP	10	10	-2.93581	0.00332679	0.109784	ns
Shannon	Succession	ACS	QMP	10	10	-3.0214	0.00251608	0.0905788	ns
Simpson (1-D)	Succession	Seq	RMP	10	10	-2.99572	0.00273795	0.0905848	ns
Simpson (1-D)	Succession	Seq	CSS	10	10	-0.0599145	0.952224	1	ns
Simpson (1-D)	Succession	Seq	GMPR	10	10	-0.205421	0.837243	1	ns
Simpson (1-D)	Succession	Seq	UQ	10	10	0.0513553	0.959042	1	ns
Simpson (1-D)	Succession	Seq	RLE	10	10	0.0171184	0.986342	1	ns
Simpson (1-D)	Succession	Seq	TMM	10	10	-0.0599145	0.952224	1	ns
Simpson (1-D)	Succession	Seq	ACS	10	10	0.0171184	0.986342	1	ns
Simpson (1-D)	Succession	Seq	QMP	10	10	-2.69615	0.00701458	0.186544	ns
Simpson (1-D)	Succession	RMP	CSS	10	10	2.93581	0.00332679	0.106457	ns
Simpson (1-D)	Succession	RMP	GMPR	10	10	2.7903	0.00526588	0.157976	ns
Simpson (1-D)	Succession	RMP	UQ	10	10	3.04708	0.00231077	0.0831878	ns
Simpson (1-D)	Succession	RMP	RLE	10	10	3.01284	0.00258814	0.0905848	ns
Simpson (1-D)	Succession	RMP	TMM	10	10	2.93581	0.00332679	0.106457	ns
Simpson (1-D)	Succession	RMP	ACS	10	10	3.01284	0.00258814	0.0905848	ns
Simpson (1-D)	Succession	RMP	QMP	10	10	0.299572	0.764503	1	ns
Simpson (1-D)	Succession	CSS	GMPR	10	10	-0.145507	0.884311	1	ns
Simpson (1-D)	Succession	CSS	UQ	10	10	0.11127	0.911402	1	ns
Simpson (1-D)	Succession	CSS	RLE	10	10	0.0770329	0.938597	1	ns
Simpson (1-D)	Succession	CSS	TMM	10	10	0	1	1	ns
Simpson (1-D)	Succession	CSS	ACS	10	10	0.0770329	0.938597	1	ns
Simpson (1-D)	Succession	CSS	QMP	10	10	-2.63624	0.00838312	0.209578	ns
Simpson (1-D)	Succession	GMPR	UQ	10	10	0.256776	0.797351	1	ns
Simpson (1-D)	Succession	GMPR	RLE	10	10	0.222539	0.823894	1	ns
Simpson (1-D)	Succession	GMPR	TMM	10	10	0.145507	0.884311	1	ns
Simpson (1-D)	Succession	GMPR	ACS	10	10	0.222539	0.823894	1	ns
Simpson (1-D)	Succession	GMPR	QMP	10	10	-2.49073	0.0127481	0.293206	ns
Simpson (1-D)	Succession	UQ	RLE	10	10	-0.0342368	0.972688	1	ns
Simpson (1-D)	Succession	UQ	TMM	10	10	-0.11127	0.911402	1	ns
Simpson (1-D)	Succession	UQ	ACS	10	10	-0.0342368	0.972688	1	ns
Simpson (1-D)	Succession	UQ	QMP	10	10	-2.74751	0.00600503	0.174146	ns
Simpson (1-D)	Succession	RLE	TMM	10	10	-0.0770329	0.938597	1	ns
Simpson (1-D)	Succession	RLE	ACS	10	10	0	1	1	ns
Simpson (1-D)	Succession	RLE	QMP	10	10	-2.71327	0.00666229	0.186544	ns
Simpson (1-D)	Succession	TMM	ACS	10	10	0.0770329	0.938597	1	ns
Simpson (1-D)	Succession	TMM	QMP	10	10	-2.63624	0.00838312	0.209578	ns
Simpson (1-D)	Succession	ACS	QMP	10	10	-2.71327	0.00666229	0.186544	ns
Observed	Blooming	Seq	RMP	10	10	-0.537415	0.590981	1	ns
Observed	Blooming	Seq	CSS	10	10	0	1	1	ns
Observed	Blooming	Seq	GMPR	10	10	0.554751	0.579065	1	ns
Observed	Blooming	Seq	UQ	10	10	0.18186	0.855693	1	ns
Observed	Blooming	Seq	RLE	10	10	0	1	1	ns
Observed	Blooming	Seq	TMM	10	10	0	1	1	ns
Observed	Blooming	Seq	ACS	10	10	0	1	1	ns
Observed	Blooming	Seq	QMP	10	10	3.36318	0.000770501	0.0269675	*
Observed	Blooming	RMP	CSS	10	10	0.537415	0.590981	1	ns
Observed	Blooming	RMP	GMPR	10	10	1.09217	0.27476	1	ns
Observed	Blooming	RMP	UQ	10	10	0.704942	0.480847	1	ns
Observed	Blooming	RMP	RLE	10	10	0.537415	0.590981	1	ns
Observed	Blooming	RMP	TMM	10	10	0.537415	0.590981	1	ns
Observed	Blooming	RMP	ACS	10	10	0.537415	0.590981	1	ns
Observed	Blooming	RMP	QMP	10	10	3.9006	9.59564e-05	0.00345443	**
Observed	Blooming	CSS	GMPR	10	10	0.554751	0.579065	1	ns
Observed	Blooming	CSS	UQ	10	10	0.18186	0.855693	1	ns
Observed	Blooming	CSS	RLE	10	10	0	1	1	ns
Observed	Blooming	CSS	TMM	10	10	0	1	1	ns
Observed	Blooming	CSS	ACS	10	10	0	1	1	ns
Observed	Blooming	CSS	QMP	10	10	3.36318	0.000770501	0.0269675	*
Observed	Blooming	GMPR	UQ	10	10	-0.358095	0.720272	1	ns
Observed	Blooming	GMPR	RLE	10	10	-0.554751	0.579065	1	ns
Observed	Blooming	GMPR	TMM	10	10	-0.554751	0.579065	1	ns
Observed	Blooming	GMPR	ACS	10	10	-0.554751	0.579065	1	ns
Observed	Blooming	GMPR	QMP	10	10	2.80843	0.00497839	0.144373	ns
Observed	Blooming	UQ	RLE	9	10	-0.18186	0.855693	1	ns
Observed	Blooming	UQ	TMM	9	10	-0.18186	0.855693	1	ns
Observed	Blooming	UQ	ACS	9	10	-0.18186	0.855693	1	ns
Observed	Blooming	UQ	QMP	9	10	3.09162	0.00199068	0.0597204	ns
Observed	Blooming	RLE	TMM	10	10	0	1	1	ns
Observed	Blooming	RLE	ACS	10	10	0	1	1	ns
Observed	Blooming	RLE	QMP	10	10	3.36318	0.000770501	0.0269675	*
Observed	Blooming	TMM	ACS	10	10	0	1	1	ns
Observed	Blooming	TMM	QMP	10	10	3.36318	0.000770501	0.0269675	*
Observed	Blooming	ACS	QMP	10	10	3.36318	0.000770501	0.0269675	*
Chao1	Blooming	Seq	RMP	10	10	-0.909223	0.363232	1	ns
Chao1	Blooming	Seq	CSS	10	10	-1.46775	0.142173	1	ns
Chao1	Blooming	Seq	GMPR	10	10	-1.22962	0.218841	1	ns
Chao1	Blooming	Seq	UQ	10	10	-0.228501	0.819257	1	ns
Chao1	Blooming	Seq	RLE	10	10	-0.47626	0.633889	1	ns
Chao1	Blooming	Seq	TMM	10	10	-0.47626	0.633889	1	ns
Chao1	Blooming	Seq	ACS	10	10	-0.47626	0.633889	1	ns
Chao1	Blooming	Seq	QMP	10	10	2.85756	0.00426913	0.123805	ns
Chao1	Blooming	RMP	CSS	10	10	-0.558523	0.576487	1	ns
Chao1	Blooming	RMP	GMPR	10	10	-0.320393	0.74867	1	ns
Chao1	Blooming	RMP	UQ	10	10	0.656472	0.51152	1	ns
Chao1	Blooming	RMP	RLE	10	10	0.432964	0.665041	1	ns
Chao1	Blooming	RMP	TMM	10	10	0.432964	0.665041	1	ns
Chao1	Blooming	RMP	ACS	10	10	0.432964	0.665041	1	ns
Chao1	Blooming	RMP	QMP	10	10	3.76678	0.000165365	0.00562241	**
Chao1	Blooming	CSS	GMPR	10	10	0.23813	0.81178	1	ns
Chao1	Blooming	CSS	UQ	10	10	1.2001	0.230101	1	ns
Chao1	Blooming	CSS	RLE	10	10	0.991486	0.321448	1	ns
Chao1	Blooming	CSS	TMM	10	10	0.991486	0.321448	1	ns
Chao1	Blooming	CSS	ACS	10	10	0.991486	0.321448	1	ns
Chao1	Blooming	CSS	QMP	10	10	4.32531	1.52321e-05	0.000548354	***
Chao1	Blooming	GMPR	UQ	10	10	0.96832	0.332885	1	ns
Chao1	Blooming	GMPR	RLE	10	10	0.753356	0.451236	1	ns
Chao1	Blooming	GMPR	TMM	10	10	0.753356	0.451236	1	ns
Chao1	Blooming	GMPR	ACS	10	10	0.753356	0.451236	1	ns
Chao1	Blooming	GMPR	QMP	10	10	4.08718	4.36657e-05	0.0015283	**
Chao1	Blooming	UQ	RLE	9	10	-0.235056	0.814165	1	ns
Chao1	Blooming	UQ	TMM	9	10	-0.235056	0.814165	1	ns
Chao1	Blooming	UQ	ACS	9	10	-0.235056	0.814165	1	ns
Chao1	Blooming	UQ	QMP	9	10	3.00984	0.00261381	0.0784144	ns
Chao1	Blooming	RLE	TMM	10	10	0	1	1	ns
Chao1	Blooming	RLE	ACS	10	10	0	1	1	ns
Chao1	Blooming	RLE	QMP	10	10	3.33382	0.000856624	0.0282686	*
Chao1	Blooming	TMM	ACS	10	10	0	1	1	ns
Chao1	Blooming	TMM	QMP	10	10	3.33382	0.000856624	0.0282686	*
Chao1	Blooming	ACS	QMP	10	10	3.33382	0.000856624	0.0282686	*
Shannon	Blooming	Seq	RMP	10	10	-2.47529	0.0133129	0.386076	ns
Shannon	Blooming	Seq	CSS	10	10	-0.207716	0.83545	1	ns
Shannon	Blooming	Seq	GMPR	10	10	-0.692388	0.488694	1	ns
Shannon	Blooming	Seq	UQ	10	10	-0.160992	0.8721	1	ns
Shannon	Blooming	Seq	RLE	10	10	-0.0259645	0.979286	1	ns
Shannon	Blooming	Seq	TMM	10	10	-0.0173097	0.98619	1	ns
Shannon	Blooming	Seq	ACS	10	10	-0.0346194	0.972383	1	ns
Shannon	Blooming	Seq	QMP	10	10	-3.94661	7.92655e-05	0.00285356	**
Shannon	Blooming	RMP	CSS	10	10	2.26757	0.0233554	0.583886	ns
Shannon	Blooming	RMP	GMPR	10	10	1.7829	0.0746028	1	ns
Shannon	Blooming	RMP	UQ	10	10	2.24827	0.0245587	0.589409	ns
Shannon	Blooming	RMP	RLE	10	10	2.44932	0.0143126	0.391223	ns
Shannon	Blooming	RMP	TMM	10	10	2.45798	0.0139722	0.391223	ns
Shannon	Blooming	RMP	ACS	10	10	2.44067	0.0146602	0.391223	ns
Shannon	Blooming	RMP	QMP	10	10	-1.47132	0.141204	1	ns
Shannon	Blooming	CSS	GMPR	10	10	-0.484671	0.627909	1	ns
Shannon	Blooming	CSS	UQ	10	10	0.041184	0.967149	1	ns
Shannon	Blooming	CSS	RLE	10	10	0.181752	0.855778	1	ns
Shannon	Blooming	CSS	TMM	10	10	0.190407	0.848991	1	ns
Shannon	Blooming	CSS	ACS	10	10	0.173097	0.862575	1	ns
Shannon	Blooming	CSS	QMP	10	10	-3.73889	0.000184832	0.00591462	**
Shannon	Blooming	GMPR	UQ	10	10	0.512929	0.608001	1	ns
Shannon	Blooming	GMPR	RLE	10	10	0.666423	0.505141	1	ns
Shannon	Blooming	GMPR	TMM	10	10	0.675078	0.499626	1	ns
Shannon	Blooming	GMPR	ACS	10	10	0.657768	0.510687	1	ns
Shannon	Blooming	GMPR	QMP	10	10	-3.25422	0.00113703	0.034111	*
Shannon	Blooming	UQ	RLE	9	10	0.13572	0.892043	1	ns
Shannon	Blooming	UQ	TMM	9	10	0.144144	0.885387	1	ns
Shannon	Blooming	UQ	ACS	9	10	0.127296	0.898706	1	ns
Shannon	Blooming	UQ	QMP	9	10	-3.68036	0.000232909	0.00722017	**
Shannon	Blooming	RLE	TMM	10	10	0.00865485	0.993095	1	ns
Shannon	Blooming	RLE	ACS	10	10	-0.00865485	0.993095	1	ns
Shannon	Blooming	RLE	QMP	10	10	-3.92065	8.83121e-05	0.00300261	**
Shannon	Blooming	TMM	ACS	10	10	-0.0173097	0.98619	1	ns
Shannon	Blooming	TMM	QMP	10	10	-3.9293	8.51934e-05	0.00298177	**
Shannon	Blooming	ACS	QMP	10	10	-3.91199	9.15385e-05	0.00302077	**
Simpson (1-D)	Blooming	Seq	RMP	10	10	-2.73493	0.00623933	0.168462	ns
Simpson (1-D)	Blooming	Seq	CSS	10	10	0.0173097	0.98619	1	ns
Simpson (1-D)	Blooming	Seq	GMPR	10	10	-0.441397	0.658925	1	ns
Simpson (1-D)	Blooming	Seq	UQ	10	10	-0.039312	0.968642	1	ns
Simpson (1-D)	Blooming	Seq	RLE	10	10	0	1	1	ns
Simpson (1-D)	Blooming	Seq	TMM	10	10	0.0519291	0.958585	1	ns
Simpson (1-D)	Blooming	Seq	ACS	10	10	0	1	1	ns
Simpson (1-D)	Blooming	Seq	QMP	10	10	-3.63504	0.000277942	0.00945004	**
Simpson (1-D)	Blooming	RMP	CSS	10	10	2.75224	0.00591889	0.165729	ns
Simpson (1-D)	Blooming	RMP	GMPR	10	10	2.29353	0.0218173	0.501797	ns
Simpson (1-D)	Blooming	RMP	UQ	10	10	2.62267	0.00872425	0.209382	ns
Simpson (1-D)	Blooming	RMP	RLE	10	10	2.73493	0.00623933	0.168462	ns
Simpson (1-D)	Blooming	RMP	TMM	10	10	2.78686	0.00532214	0.154342	ns
Simpson (1-D)	Blooming	RMP	ACS	10	10	2.73493	0.00623933	0.168462	ns
Simpson (1-D)	Blooming	RMP	QMP	10	10	-0.900104	0.368065	1	ns
Simpson (1-D)	Blooming	CSS	GMPR	10	10	-0.458707	0.646445	1	ns
Simpson (1-D)	Blooming	CSS	UQ	10	10	-0.0561601	0.955214	1	ns
Simpson (1-D)	Blooming	CSS	RLE	10	10	-0.0173097	0.98619	1	ns
Simpson (1-D)	Blooming	CSS	TMM	10	10	0.0346194	0.972383	1	ns
Simpson (1-D)	Blooming	CSS	ACS	10	10	-0.0173097	0.98619	1	ns
Simpson (1-D)	Blooming	CSS	QMP	10	10	-3.65235	0.000259856	0.00909497	**
Simpson (1-D)	Blooming	GMPR	UQ	10	10	0.390312	0.696306	1	ns
Simpson (1-D)	Blooming	GMPR	RLE	10	10	0.441397	0.658925	1	ns
Simpson (1-D)	Blooming	GMPR	TMM	10	10	0.493326	0.621782	1	ns
Simpson (1-D)	Blooming	GMPR	ACS	10	10	0.441397	0.658925	1	ns
Simpson (1-D)	Blooming	GMPR	QMP	10	10	-3.19364	0.00140492	0.0421476	*
Simpson (1-D)	Blooming	UQ	RLE	9	10	0.039312	0.968642	1	ns
Simpson (1-D)	Blooming	UQ	TMM	9	10	0.0898561	0.928402	1	ns
Simpson (1-D)	Blooming	UQ	ACS	9	10	0.039312	0.968642	1	ns
Simpson (1-D)	Blooming	UQ	QMP	9	10	-3.49877	0.000467407	0.0144896	*
Simpson (1-D)	Blooming	RLE	TMM	10	10	0.0519291	0.958585	1	ns
Simpson (1-D)	Blooming	RLE	ACS	10	10	0	1	1	ns
Simpson (1-D)	Blooming	RLE	QMP	10	10	-3.63504	0.000277942	0.00945004	**
Simpson (1-D)	Blooming	TMM	ACS	10	10	-0.0519291	0.958585	1	ns
Simpson (1-D)	Blooming	TMM	QMP	10	10	-3.68696	0.000226945	0.00817002	**
Simpson (1-D)	Blooming	ACS	QMP	10	10	-3.63504	0.000277942	0.00945004	**
Chao1	Dysbiosis	Seq	RMP	10	10	-1.0789	0.28063	1	ns
Chao1	Dysbiosis	Seq	CSS	10	10	-3.27096	0.00107181	0.0267953	*
Chao1	Dysbiosis	Seq	GMPR	10	10	-3.54497	0.000392655	0.0106017	*
Chao1	Dysbiosis	Seq	UQ	10	10	1.0104	0.312302	1	ns
Chao1	Dysbiosis	Seq	RLE	10	10	1.0104	0.312302	1	ns
Chao1	Dysbiosis	Seq	TMM	10	10	1.0104	0.312302	1	ns
Chao1	Dysbiosis	Seq	ACS	10	10	1.0104	0.312302	1	ns
Chao1	Dysbiosis	Seq	QMP	10	10	0.154129	0.877508	1	ns
Chao1	Dysbiosis	RMP	CSS	10	10	-2.19206	0.0283752	0.652629	ns
Chao1	Dysbiosis	RMP	GMPR	10	10	-2.46607	0.0136606	0.327853	ns
Chao1	Dysbiosis	RMP	UQ	10	10	2.08931	0.0366801	0.806962	ns
Chao1	Dysbiosis	RMP	RLE	10	10	2.08931	0.0366801	0.806962	ns
Chao1	Dysbiosis	RMP	TMM	10	10	2.08931	0.0366801	0.806962	ns
Chao1	Dysbiosis	RMP	ACS	10	10	2.08931	0.0366801	0.806962	ns
Chao1	Dysbiosis	RMP	QMP	10	10	1.23303	0.217563	1	ns
Chao1	Dysbiosis	CSS	GMPR	10	10	-0.274008	0.784079	1	ns
Chao1	Dysbiosis	CSS	UQ	10	10	4.28137	1.85748e-05	0.000594395	***
Chao1	Dysbiosis	CSS	RLE	10	10	4.28137	1.85748e-05	0.000594395	***
Chao1	Dysbiosis	CSS	TMM	10	10	4.28137	1.85748e-05	0.000594395	***
Chao1	Dysbiosis	CSS	ACS	10	10	4.28137	1.85748e-05	0.000594395	***
Chao1	Dysbiosis	CSS	QMP	10	10	3.42509	0.000614587	0.0159793	*
Chao1	Dysbiosis	GMPR	UQ	10	10	4.55537	5.22922e-06	0.000188252	***
Chao1	Dysbiosis	GMPR	RLE	10	10	4.55537	5.22922e-06	0.000188252	***
Chao1	Dysbiosis	GMPR	TMM	10	10	4.55537	5.22922e-06	0.000188252	***
Chao1	Dysbiosis	GMPR	ACS	10	10	4.55537	5.22922e-06	0.000188252	***
Chao1	Dysbiosis	GMPR	QMP	10	10	3.6991	0.000216364	0.0060582	**
Chao1	Dysbiosis	UQ	RLE	10	10	0	1	1	ns
Chao1	Dysbiosis	UQ	TMM	10	10	0	1	1	ns
Chao1	Dysbiosis	UQ	ACS	10	10	0	1	1	ns
Chao1	Dysbiosis	UQ	QMP	10	10	-0.856273	0.391847	1	ns
Chao1	Dysbiosis	RLE	TMM	10	10	0	1	1	ns
Chao1	Dysbiosis	RLE	ACS	10	10	0	1	1	ns
Chao1	Dysbiosis	RLE	QMP	10	10	-0.856273	0.391847	1	ns
Chao1	Dysbiosis	TMM	ACS	10	10	0	1	1	ns
Chao1	Dysbiosis	TMM	QMP	10	10	-0.856273	0.391847	1	ns
Chao1	Dysbiosis	ACS	QMP	10	10	-0.856273	0.391847	1	ns
Shannon	Dysbiosis	Seq	RMP	10	10	-3.12411	0.00178343	0.0502348	ns
Shannon	Dysbiosis	Seq	CSS	10	10	-0.205421	0.837243	1	ns
Shannon	Dysbiosis	Seq	GMPR	10	10	-0.402283	0.687476	1	ns
Shannon	Dysbiosis	Seq	UQ	10	10	-0.0770329	0.938597	1	ns
Shannon	Dysbiosis	Seq	RLE	10	10	-0.102711	0.918193	1	ns
Shannon	Dysbiosis	Seq	TMM	10	10	0.00855921	0.993171	1	ns
Shannon	Dysbiosis	Seq	ACS	10	10	0	1	1	ns
Shannon	Dysbiosis	Seq	QMP	10	10	-4.18545	2.84597e-05	0.00099609	***
Shannon	Dysbiosis	RMP	CSS	10	10	2.91869	0.00351505	0.0843612	ns
Shannon	Dysbiosis	RMP	GMPR	10	10	2.72183	0.00649218	0.14932	ns
Shannon	Dysbiosis	RMP	UQ	10	10	3.04708	0.00231077	0.0600801	ns
Shannon	Dysbiosis	RMP	RLE	10	10	3.0214	0.00251608	0.062902	ns
Shannon	Dysbiosis	RMP	TMM	10	10	3.13267	0.00173224	0.0502348	ns
Shannon	Dysbiosis	RMP	ACS	10	10	3.12411	0.00178343	0.0502348	ns
Shannon	Dysbiosis	RMP	QMP	10	10	-1.06134	0.288534	1	ns
Shannon	Dysbiosis	CSS	GMPR	10	10	-0.196862	0.843936	1	ns
Shannon	Dysbiosis	CSS	UQ	10	10	0.128388	0.897842	1	ns
Shannon	Dysbiosis	CSS	RLE	10	10	0.102711	0.918193	1	ns
Shannon	Dysbiosis	CSS	TMM	10	10	0.21398	0.830562	1	ns
Shannon	Dysbiosis	CSS	ACS	10	10	0.205421	0.837243	1	ns
Shannon	Dysbiosis	CSS	QMP	10	10	-3.98003	6.89058e-05	0.00213608	**
Shannon	Dysbiosis	GMPR	UQ	10	10	0.32525	0.744992	1	ns
Shannon	Dysbiosis	GMPR	RLE	10	10	0.299572	0.764503	1	ns
Shannon	Dysbiosis	GMPR	TMM	10	10	0.410842	0.681188	1	ns
Shannon	Dysbiosis	GMPR	ACS	10	10	0.402283	0.687476	1	ns
Shannon	Dysbiosis	GMPR	QMP	10	10	-3.78317	0.000154843	0.00464529	**
Shannon	Dysbiosis	UQ	RLE	10	10	-0.0256776	0.979514	1	ns
Shannon	Dysbiosis	UQ	TMM	10	10	0.0855921	0.931791	1	ns
Shannon	Dysbiosis	UQ	ACS	10	10	0.0770329	0.938597	1	ns
Shannon	Dysbiosis	UQ	QMP	10	10	-4.10842	3.98374e-05	0.00131463	**
Shannon	Dysbiosis	RLE	TMM	10	10	0.11127	0.911402	1	ns
Shannon	Dysbiosis	RLE	ACS	10	10	0.102711	0.918193	1	ns
Shannon	Dysbiosis	RLE	QMP	10	10	-4.08274	4.45072e-05	0.00142423	**
Shannon	Dysbiosis	TMM	ACS	10	10	-0.00855921	0.993171	1	ns
Shannon	Dysbiosis	TMM	QMP	10	10	-4.19401	2.74062e-05	0.000986625	***
Shannon	Dysbiosis	ACS	QMP	10	10	-4.18545	2.84597e-05	0.00099609	***
Simpson (1-D)	Dysbiosis	Seq	RMP	10	10	-3.23538	0.0012148	0.0352293	*
Simpson (1-D)	Dysbiosis	Seq	CSS	10	10	-0.205421	0.837243	1	ns
Simpson (1-D)	Dysbiosis	Seq	GMPR	10	10	-0.179743	0.857354	1	ns
Simpson (1-D)	Dysbiosis	Seq	UQ	10	10	-0.042796	0.965864	1	ns
Simpson (1-D)	Dysbiosis	Seq	RLE	10	10	-0.0941513	0.924989	1	ns
Simpson (1-D)	Dysbiosis	Seq	TMM	10	10	-0.0770329	0.938597	1	ns
Simpson (1-D)	Dysbiosis	Seq	ACS	10	10	0	1	1	ns
Simpson (1-D)	Dysbiosis	Seq	QMP	10	10	-3.56063	0.000369964	0.0133187	*
Simpson (1-D)	Dysbiosis	RMP	CSS	10	10	3.02996	0.00244586	0.0562548	ns
Simpson (1-D)	Dysbiosis	RMP	GMPR	10	10	3.05564	0.00224582	0.0538997	ns
Simpson (1-D)	Dysbiosis	RMP	UQ	10	10	3.19259	0.00141005	0.0380714	*
Simpson (1-D)	Dysbiosis	RMP	RLE	10	10	3.14123	0.0016824	0.04206	*
Simpson (1-D)	Dysbiosis	RMP	TMM	10	10	3.15835	0.00158666	0.0412531	*
Simpson (1-D)	Dysbiosis	RMP	ACS	10	10	3.23538	0.0012148	0.0352293	*
Simpson (1-D)	Dysbiosis	RMP	QMP	10	10	-0.32525	0.744992	1	ns
Simpson (1-D)	Dysbiosis	CSS	GMPR	10	10	0.0256776	0.979514	1	ns
Simpson (1-D)	Dysbiosis	CSS	UQ	10	10	0.162625	0.870814	1	ns
Simpson (1-D)	Dysbiosis	CSS	RLE	10	10	0.11127	0.911402	1	ns
Simpson (1-D)	Dysbiosis	CSS	TMM	10	10	0.128388	0.897842	1	ns
Simpson (1-D)	Dysbiosis	CSS	ACS	10	10	0.205421	0.837243	1	ns
Simpson (1-D)	Dysbiosis	CSS	QMP	10	10	-3.35521	0.000793047	0.0237914	*
Simpson (1-D)	Dysbiosis	GMPR	UQ	10	10	0.136947	0.891072	1	ns
Simpson (1-D)	Dysbiosis	GMPR	RLE	10	10	0.0855921	0.931791	1	ns
Simpson (1-D)	Dysbiosis	GMPR	TMM	10	10	0.102711	0.918193	1	ns
Simpson (1-D)	Dysbiosis	GMPR	ACS	10	10	0.179743	0.857354	1	ns
Simpson (1-D)	Dysbiosis	GMPR	QMP	10	10	-3.38089	0.00072252	0.0223981	*
Simpson (1-D)	Dysbiosis	UQ	RLE	10	10	-0.0513553	0.959042	1	ns
Simpson (1-D)	Dysbiosis	UQ	TMM	10	10	-0.0342368	0.972688	1	ns
Simpson (1-D)	Dysbiosis	UQ	ACS	10	10	0.042796	0.965864	1	ns
Simpson (1-D)	Dysbiosis	UQ	QMP	10	10	-3.51784	0.000435082	0.0147928	*
Simpson (1-D)	Dysbiosis	RLE	TMM	10	10	0.0171184	0.986342	1	ns
Simpson (1-D)	Dysbiosis	RLE	ACS	10	10	0.0941513	0.924989	1	ns
Simpson (1-D)	Dysbiosis	RLE	QMP	10	10	-3.46648	0.000527321	0.0168743	*
Simpson (1-D)	Dysbiosis	TMM	ACS	10	10	0.0770329	0.938597	1	ns
Simpson (1-D)	Dysbiosis	TMM	QMP	10	10	-3.4836	0.000494721	0.0163258	*
Simpson (1-D)	Dysbiosis	ACS	QMP	10	10	-3.56063	0.000369964	0.0133187	*
