# Supplementary material for: Benchmarking microbiome transformations favors experimental quantitative approaches to address compositionality and sampling depth biases
Source: Nat Commun. 2021 Jun 11;12:3562. doi: 10.1038/s41467-021-23821-6 (PMC8196019; doi:10.1038/s41467-021-23821-6)
Supplement: Supplementary file 5 — Supplementary Data 3 [file 41467_2021_23821_MOESM5_ESM.xlsx]

## Sheet: Table S3
Supplementary Data 3: correlation of alpha diversity and microbial load for synthetic communities and transformed data
Kruskal-Wallis test: comparison of correlations between alpha diversity and microbial load
Scenario	Metric	n	H statistic	df	p-value	Significance level
Succession	Observed	100	46.7161	9	4.43e-07	****
Succession	Chao1	100	57.2271	9	4.57e-09	****
Succession	Simpson	100	0.0862574	9	1	ns
Succession	Shannon	100	0.443168	9	1	ns
Blooming	Observed	99	48.7203	9	1.87e-07	****
Blooming	Chao1	99	57.0959	9	4.84e-09	****
Blooming	Simpson	99	0.31262	9	1	ns
Blooming	Shannon	99	0.300418	9	1	ns
Dysbiosis	Observed	100	39.2472	9	1.04e-05	****
Dysbiosis	Chao1	100	63.7212	9	2.56e-10	****
Dysbiosis	Simpson	100	0.10004	9	1	ns
Dysbiosis	Shannon	100	0.410851	9	1	ns
Dunn test: comparison of correlations between alpha diversity and microbial load
Scenario	Metric	Group1	Group2	n1	n2	z-statistic	p-value	Adjusted p-value	Significance level
Observed	Healthy	Real	Seq	10	10	-3.45259	0.000555234	0.0199884	*
Observed	Healthy	Real	RMP	10	10	-3.81135	0.00013821	0.00525198	**
Observed	Healthy	Real	CSS	10	10	-3.42944	0.00060482	0.0199884	*
Observed	Healthy	Real	GMPR	10	10	-3.15555	0.00160195	0.0480586	*
Observed	Healthy	Real	UQ	10	10	-3.45259	0.000555234	0.0199884	*
Observed	Healthy	Real	RLE	10	10	-3.45259	0.000555234	0.0199884	*
Observed	Healthy	Real	TMM	10	10	-3.45259	0.000555234	0.0199884	*
Observed	Healthy	Real	ACS	10	10	-3.45259	0.000555234	0.0199884	*
Observed	Healthy	Real	QMP	10	10	0.655799	0.511953	1	ns
Observed	Healthy	Seq	RMP	10	10	-0.358761	0.719774	1	ns
Observed	Healthy	Seq	CSS	10	10	0.0231459	0.981534	1	ns
Observed	Healthy	Seq	GMPR	10	10	0.297038	0.766437	1	ns
Observed	Healthy	Seq	UQ	10	10	0	1	1	ns
Observed	Healthy	Seq	RLE	10	10	0	1	1	ns
Observed	Healthy	Seq	TMM	10	10	0	1	1	ns
Observed	Healthy	Seq	ACS	10	10	0	1	1	ns
Observed	Healthy	Seq	QMP	10	10	4.10839	3.9843e-05	0.00175309	**
Observed	Healthy	RMP	CSS	10	10	0.381907	0.702531	1	ns
Observed	Healthy	RMP	GMPR	10	10	0.655799	0.511953	1	ns
Observed	Healthy	RMP	UQ	10	10	0.358761	0.719774	1	ns
Observed	Healthy	RMP	RLE	10	10	0.358761	0.719774	1	ns
Observed	Healthy	RMP	TMM	10	10	0.358761	0.719774	1	ns
Observed	Healthy	RMP	ACS	10	10	0.358761	0.719774	1	ns
Observed	Healthy	RMP	QMP	10	10	4.46715	7.92689e-06	0.00035671	***
Observed	Healthy	CSS	GMPR	10	10	0.273893	0.784167	1	ns
Observed	Healthy	CSS	UQ	10	10	-0.0231459	0.981534	1	ns
Observed	Healthy	CSS	RLE	10	10	-0.0231459	0.981534	1	ns
Observed	Healthy	CSS	TMM	10	10	-0.0231459	0.981534	1	ns
Observed	Healthy	CSS	ACS	10	10	-0.0231459	0.981534	1	ns
Observed	Healthy	CSS	QMP	10	10	4.08524	4.40308e-05	0.00175309	**
Observed	Healthy	GMPR	UQ	10	10	-0.297038	0.766437	1	ns
Observed	Healthy	GMPR	RLE	10	10	-0.297038	0.766437	1	ns
Observed	Healthy	GMPR	TMM	10	10	-0.297038	0.766437	1	ns
Observed	Healthy	GMPR	ACS	10	10	-0.297038	0.766437	1	ns
Observed	Healthy	GMPR	QMP	10	10	3.81135	0.00013821	0.00525198	**
Observed	Healthy	UQ	RLE	10	10	0	1	1	ns
Observed	Healthy	UQ	TMM	10	10	0	1	1	ns
Observed	Healthy	UQ	ACS	10	10	0	1	1	ns
Observed	Healthy	UQ	QMP	10	10	4.10839	3.9843e-05	0.00175309	**
Observed	Healthy	RLE	TMM	10	10	0	1	1	ns
Observed	Healthy	RLE	ACS	10	10	0	1	1	ns
Observed	Healthy	RLE	QMP	10	10	4.10839	3.9843e-05	0.00175309	**
Observed	Healthy	TMM	ACS	10	10	0	1	1	ns
Observed	Healthy	TMM	QMP	10	10	4.10839	3.9843e-05	0.00175309	**
Observed	Healthy	ACS	QMP	10	10	4.10839	3.9843e-05	0.00175309	**
Observed	Blooming	Real	Seq	10	10	-3.64739	0.000264915	0.0100856	*
Observed	Blooming	Real	RMP	10	10	-4.89436	9.86241e-07	4.33946e-05	****
Observed	Blooming	Real	CSS	10	10	-3.64739	0.000264915	0.0100856	*
Observed	Blooming	Real	GMPR	10	10	-3.31227	0.000925426	0.0277628	*
Observed	Blooming	Real	UQ	10	9	-3.56107	0.000369349	0.0118192	*
Observed	Blooming	Real	RLE	10	10	-3.64739	0.000264915	0.0100856	*
Observed	Blooming	Real	TMM	10	10	-3.64739	0.000264915	0.0100856	*
Observed	Blooming	Real	ACS	10	10	-3.64739	0.000264915	0.0100856	*
Observed	Blooming	Real	QMP	10	10	0.0311743	0.975131	1	ns
Observed	Blooming	Seq	RMP	10	10	-1.24697	0.212408	1	ns
Observed	Blooming	Seq	CSS	10	10	0	1	1	ns
Observed	Blooming	Seq	GMPR	10	10	0.335124	0.737532	1	ns
Observed	Blooming	Seq	UQ	10	9	-0.0109571	0.991258	1	ns
Observed	Blooming	Seq	RLE	10	10	0	1	1	ns
Observed	Blooming	Seq	TMM	10	10	0	1	1	ns
Observed	Blooming	Seq	ACS	10	10	0	1	1	ns
Observed	Blooming	Seq	QMP	10	10	3.67857	0.000234548	0.0100856	*
Observed	Blooming	RMP	CSS	10	10	1.24697	0.212408	1	ns
Observed	Blooming	RMP	GMPR	10	10	1.5821	0.113628	1	ns
Observed	Blooming	RMP	UQ	10	9	1.20276	0.229071	1	ns
Observed	Blooming	RMP	RLE	10	10	1.24697	0.212408	1	ns
Observed	Blooming	RMP	TMM	10	10	1.24697	0.212408	1	ns
Observed	Blooming	RMP	ACS	10	10	1.24697	0.212408	1	ns
Observed	Blooming	RMP	QMP	10	10	4.92554	8.41284e-07	3.78578e-05	****
Observed	Blooming	CSS	GMPR	10	10	0.335124	0.737532	1	ns
Observed	Blooming	CSS	UQ	10	9	-0.0109571	0.991258	1	ns
Observed	Blooming	CSS	RLE	10	10	0	1	1	ns
Observed	Blooming	CSS	TMM	10	10	0	1	1	ns
Observed	Blooming	CSS	ACS	10	10	0	1	1	ns
Observed	Blooming	CSS	QMP	10	10	3.67857	0.000234548	0.0100856	*
Observed	Blooming	GMPR	UQ	10	9	-0.337143	0.736009	1	ns
Observed	Blooming	GMPR	RLE	10	10	-0.335124	0.737532	1	ns
Observed	Blooming	GMPR	TMM	10	10	-0.335124	0.737532	1	ns
Observed	Blooming	GMPR	ACS	10	10	-0.335124	0.737532	1	ns
Observed	Blooming	GMPR	QMP	10	10	3.34344	0.000827457	0.0256512	*
Observed	Blooming	UQ	RLE	9	10	0.0109571	0.991258	1	ns
Observed	Blooming	UQ	TMM	9	10	0.0109571	0.991258	1	ns
Observed	Blooming	UQ	ACS	9	10	0.0109571	0.991258	1	ns
Observed	Blooming	UQ	QMP	9	10	3.59141	0.000328893	0.0108535	*
Observed	Blooming	RLE	TMM	10	10	0	1	1	ns
Observed	Blooming	RLE	ACS	10	10	0	1	1	ns
Observed	Blooming	RLE	QMP	10	10	3.67857	0.000234548	0.0100856	*
Observed	Blooming	TMM	ACS	10	10	0	1	1	ns
Observed	Blooming	TMM	QMP	10	10	3.67857	0.000234548	0.0100856	*
Observed	Blooming	ACS	QMP	10	10	3.67857	0.000234548	0.0100856	*
Observed	Dysbiosis	Real	Seq	10	10	-2.81595	0.0048633	0.170216	ns
Observed	Dysbiosis	Real	RMP	10	10	-2.84681	0.00441595	0.16339	ns
Observed	Dysbiosis	Real	CSS	10	10	-2.76966	0.00561145	0.170216	ns
Observed	Dysbiosis	Real	GMPR	10	10	-2.83138	0.00463474	0.166851	ns
Observed	Dysbiosis	Real	UQ	10	10	-2.81595	0.0048633	0.170216	ns
Observed	Dysbiosis	Real	RLE	10	10	-2.81595	0.0048633	0.170216	ns
Observed	Dysbiosis	Real	TMM	10	10	-2.81595	0.0048633	0.170216	ns
Observed	Dysbiosis	Real	ACS	10	10	-2.81595	0.0048633	0.170216	ns
Observed	Dysbiosis	Real	QMP	10	10	1.23439	0.217058	1	ns
Observed	Dysbiosis	Seq	RMP	10	10	-0.0308597	0.975381	1	ns
Observed	Dysbiosis	Seq	CSS	10	10	0.0462896	0.963079	1	ns
Observed	Dysbiosis	Seq	GMPR	10	10	-0.0154299	0.987689	1	ns
Observed	Dysbiosis	Seq	UQ	10	10	0	1	1	ns
Observed	Dysbiosis	Seq	RLE	10	10	0	1	1	ns
Observed	Dysbiosis	Seq	TMM	10	10	0	1	1	ns
Observed	Dysbiosis	Seq	ACS	10	10	0	1	1	ns
Observed	Dysbiosis	Seq	QMP	10	10	4.05034	5.1143e-05	0.00219915	**
Observed	Dysbiosis	RMP	CSS	10	10	0.0771494	0.938505	1	ns
Observed	Dysbiosis	RMP	GMPR	10	10	0.0154299	0.987689	1	ns
Observed	Dysbiosis	RMP	UQ	10	10	0.0308597	0.975381	1	ns
Observed	Dysbiosis	RMP	RLE	10	10	0.0308597	0.975381	1	ns
Observed	Dysbiosis	RMP	TMM	10	10	0.0308597	0.975381	1	ns
Observed	Dysbiosis	RMP	ACS	10	10	0.0308597	0.975381	1	ns
Observed	Dysbiosis	RMP	QMP	10	10	4.0812	4.48036e-05	0.00201616	**
Observed	Dysbiosis	CSS	GMPR	10	10	-0.0617195	0.950786	1	ns
Observed	Dysbiosis	CSS	UQ	10	10	-0.0462896	0.963079	1	ns
Observed	Dysbiosis	CSS	RLE	10	10	-0.0462896	0.963079	1	ns
Observed	Dysbiosis	CSS	TMM	10	10	-0.0462896	0.963079	1	ns
Observed	Dysbiosis	CSS	ACS	10	10	-0.0462896	0.963079	1	ns
Observed	Dysbiosis	CSS	QMP	10	10	4.00405	6.22668e-05	0.00236614	**
Observed	Dysbiosis	GMPR	UQ	10	10	0.0154299	0.987689	1	ns
Observed	Dysbiosis	GMPR	RLE	10	10	0.0154299	0.987689	1	ns
Observed	Dysbiosis	GMPR	TMM	10	10	0.0154299	0.987689	1	ns
Observed	Dysbiosis	GMPR	ACS	10	10	0.0154299	0.987689	1	ns
Observed	Dysbiosis	GMPR	QMP	10	10	4.06577	4.78739e-05	0.00210645	**
Observed	Dysbiosis	UQ	RLE	10	10	0	1	1	ns
Observed	Dysbiosis	UQ	TMM	10	10	0	1	1	ns
Observed	Dysbiosis	UQ	ACS	10	10	0	1	1	ns
Observed	Dysbiosis	UQ	QMP	10	10	4.05034	5.1143e-05	0.00219915	**
Observed	Dysbiosis	RLE	TMM	10	10	0	1	1	ns
Observed	Dysbiosis	RLE	ACS	10	10	0	1	1	ns
Observed	Dysbiosis	RLE	QMP	10	10	4.05034	5.1143e-05	0.00219915	**
Observed	Dysbiosis	TMM	ACS	10	10	0	1	1	ns
Observed	Dysbiosis	TMM	QMP	10	10	4.05034	5.1143e-05	0.00219915	**
Observed	Dysbiosis	ACS	QMP	10	10	4.05034	5.1143e-05	0.00219915	**
Chao1	Healthy	Real	Seq	10	10	-2.6676	0.00763942	0.229183	ns
Chao1	Healthy	Real	RMP	10	10	-3.66217	0.000250085	0.0100034	*
Chao1	Healthy	Real	CSS	10	10	-5.21956	1.79348e-07	7.89132e-06	****
Chao1	Healthy	Real	GMPR	10	10	-4.32522	1.5238e-05	0.000639997	***
Chao1	Healthy	Real	UQ	10	10	-3.04539	0.00232382	0.0790098	ns
Chao1	Healthy	Real	RLE	10	10	-3.04539	0.00232382	0.0790098	ns
Chao1	Healthy	Real	TMM	10	10	-3.04539	0.00232382	0.0790098	ns
Chao1	Healthy	Real	ACS	10	10	-3.04539	0.00232382	0.0790098	ns
Chao1	Healthy	Real	QMP	10	10	0.609077	0.542473	1	ns
Chao1	Healthy	Seq	RMP	10	10	-0.994569	0.319946	1	ns
Chao1	Healthy	Seq	CSS	10	10	-2.55196	0.010712	0.310648	ns
Chao1	Healthy	Seq	GMPR	10	10	-1.65762	0.0973951	1	ns
Chao1	Healthy	Seq	UQ	10	10	-0.377782	0.705592	1	ns
Chao1	Healthy	Seq	RLE	10	10	-0.377782	0.705592	1	ns
Chao1	Healthy	Seq	TMM	10	10	-0.377782	0.705592	1	ns
Chao1	Healthy	Seq	ACS	10	10	-0.377782	0.705592	1	ns
Chao1	Healthy	Seq	QMP	10	10	3.27668	0.00105035	0.0367622	*
Chao1	Healthy	RMP	CSS	10	10	-1.55739	0.119379	1	ns
Chao1	Healthy	RMP	GMPR	10	10	-0.663046	0.507301	1	ns
Chao1	Healthy	RMP	UQ	10	10	0.616787	0.537375	1	ns
Chao1	Healthy	RMP	RLE	10	10	0.616787	0.537375	1	ns
Chao1	Healthy	RMP	TMM	10	10	0.616787	0.537375	1	ns
Chao1	Healthy	RMP	ACS	10	10	0.616787	0.537375	1	ns
Chao1	Healthy	RMP	QMP	10	10	4.27125	1.9438e-05	0.000796958	***
Chao1	Healthy	CSS	GMPR	10	10	0.894341	0.371139	1	ns
Chao1	Healthy	CSS	UQ	10	10	2.17417	0.029692	0.831377	ns
Chao1	Healthy	CSS	RLE	10	10	2.17417	0.029692	0.831377	ns
Chao1	Healthy	CSS	TMM	10	10	2.17417	0.029692	0.831377	ns
Chao1	Healthy	CSS	ACS	10	10	2.17417	0.029692	0.831377	ns
Chao1	Healthy	CSS	QMP	10	10	5.82864	5.58816e-09	2.51467e-07	****
Chao1	Healthy	GMPR	UQ	10	10	1.27983	0.200604	1	ns
Chao1	Healthy	GMPR	RLE	10	10	1.27983	0.200604	1	ns
Chao1	Healthy	GMPR	TMM	10	10	1.27983	0.200604	1	ns
Chao1	Healthy	GMPR	ACS	10	10	1.27983	0.200604	1	ns
Chao1	Healthy	GMPR	QMP	10	10	4.9343	8.04401e-07	3.45893e-05	****
Chao1	Healthy	UQ	RLE	10	10	0	1	1	ns
Chao1	Healthy	UQ	TMM	10	10	0	1	1	ns
Chao1	Healthy	UQ	ACS	10	10	0	1	1	ns
Chao1	Healthy	UQ	QMP	10	10	3.65446	0.00025772	0.0100511	*
Chao1	Healthy	RLE	TMM	10	10	0	1	1	ns
Chao1	Healthy	RLE	ACS	10	10	0	1	1	ns
Chao1	Healthy	RLE	QMP	10	10	3.65446	0.00025772	0.0100511	*
Chao1	Healthy	TMM	ACS	10	10	0	1	1	ns
Chao1	Healthy	TMM	QMP	10	10	3.65446	0.00025772	0.0100511	*
Chao1	Healthy	ACS	QMP	10	10	3.65446	0.00025772	0.0100511	*
Chao1	Blooming	Real	Seq	10	10	-2.88152	0.00395768	0.127412	ns
Chao1	Blooming	Real	RMP	10	10	-4.19767	2.69679e-05	0.000970843	***
Chao1	Blooming	Real	CSS	10	10	-3.74208	0.000182506	0.00620521	**
Chao1	Blooming	Real	GMPR	10	10	-1.90803	0.0563873	1	ns
Chao1	Blooming	Real	UQ	10	9	-4.22721	2.36611e-05	0.000899123	***
Chao1	Blooming	Real	RLE	10	10	-4.37679	1.20441e-05	0.000522953	***
Chao1	Blooming	Real	TMM	10	10	-4.37679	1.20441e-05	0.000522953	***
Chao1	Blooming	Real	ACS	10	10	-4.37679	1.20441e-05	0.000522953	***
Chao1	Blooming	Real	QMP	10	10	0.00778788	0.993786	1	ns
Chao1	Blooming	Seq	RMP	10	10	-1.31615	0.188123	1	ns
Chao1	Blooming	Seq	CSS	10	10	-0.860561	0.38948	1	ns
Chao1	Blooming	Seq	GMPR	10	10	0.973485	0.330312	1	ns
Chao1	Blooming	Seq	UQ	10	9	-1.42254	0.154868	1	ns
Chao1	Blooming	Seq	RLE	10	10	-1.49527	0.134843	1	ns
Chao1	Blooming	Seq	TMM	10	10	-1.49527	0.134843	1	ns
Chao1	Blooming	Seq	ACS	10	10	-1.49527	0.134843	1	ns
Chao1	Blooming	Seq	QMP	10	10	2.8893	0.00386096	0.127412	ns
Chao1	Blooming	RMP	CSS	10	10	0.455591	0.648684	1	ns
Chao1	Blooming	RMP	GMPR	10	10	2.28964	0.0220424	0.595145	ns
Chao1	Blooming	RMP	UQ	10	9	-0.141496	0.887478	1	ns
Chao1	Blooming	RMP	RLE	10	10	-0.179121	0.857843	1	ns
Chao1	Blooming	RMP	TMM	10	10	-0.179121	0.857843	1	ns
Chao1	Blooming	RMP	ACS	10	10	-0.179121	0.857843	1	ns
Chao1	Blooming	RMP	QMP	10	10	4.20546	2.60557e-05	0.000964062	***
Chao1	Blooming	CSS	GMPR	10	10	1.83405	0.0666472	1	ns
Chao1	Blooming	CSS	UQ	10	9	-0.584936	0.558591	1	ns
Chao1	Blooming	CSS	RLE	10	10	-0.634712	0.525616	1	ns
Chao1	Blooming	CSS	TMM	10	10	-0.634712	0.525616	1	ns
Chao1	Blooming	CSS	ACS	10	10	-0.634712	0.525616	1	ns
Chao1	Blooming	CSS	QMP	10	10	3.74986	0.00017693	0.00619257	**
Chao1	Blooming	GMPR	UQ	10	9	-2.37007	0.017785	0.497979	ns
Chao1	Blooming	GMPR	RLE	10	10	-2.46876	0.0135583	0.420307	ns
Chao1	Blooming	GMPR	TMM	10	10	-2.46876	0.0135583	0.420307	ns
Chao1	Blooming	GMPR	ACS	10	10	-2.46876	0.0135583	0.420307	ns
Chao1	Blooming	GMPR	QMP	10	10	1.91582	0.0553882	1	ns
Chao1	Blooming	UQ	RLE	9	10	-0.0328474	0.973796	1	ns
Chao1	Blooming	UQ	TMM	9	10	-0.0328474	0.973796	1	ns
Chao1	Blooming	UQ	ACS	9	10	-0.0328474	0.973796	1	ns
Chao1	Blooming	UQ	QMP	9	10	4.23479	2.2877e-05	0.000892202	***
Chao1	Blooming	RLE	TMM	10	10	0	1	1	ns
Chao1	Blooming	RLE	ACS	10	10	0	1	1	ns
Chao1	Blooming	RLE	QMP	10	10	4.38458	1.16212e-05	0.000522953	***
Chao1	Blooming	TMM	ACS	10	10	0	1	1	ns
Chao1	Blooming	TMM	QMP	10	10	4.38458	1.16212e-05	0.000522953	***
Chao1	Blooming	ACS	QMP	10	10	4.38458	1.16212e-05	0.000522953	***
Chao1	Dysbiosis	Real	Seq	10	10	-2.40547	0.0161517	0.387641	ns
Chao1	Dysbiosis	Real	RMP	10	10	-2.89119	0.00383787	0.134325	ns
Chao1	Dysbiosis	Real	CSS	10	10	-5.08849	3.60919e-07	1.55195e-05	****
Chao1	Dysbiosis	Real	GMPR	10	10	-5.03452	4.79036e-07	2.01195e-05	****
Chao1	Dysbiosis	Real	UQ	10	10	-2.33608	0.019487	0.448201	ns
Chao1	Dysbiosis	Real	RLE	10	10	-2.33608	0.019487	0.448201	ns
Chao1	Dysbiosis	Real	TMM	10	10	-2.33608	0.019487	0.448201	ns
Chao1	Dysbiosis	Real	ACS	10	10	-2.33608	0.019487	0.448201	ns
Chao1	Dysbiosis	Real	QMP	10	10	1.0177	0.308821	1	ns
Chao1	Dysbiosis	Seq	RMP	10	10	-0.48572	0.627166	1	ns
Chao1	Dysbiosis	Seq	CSS	10	10	-2.68302	0.00729598	0.208994	ns
Chao1	Dysbiosis	Seq	GMPR	10	10	-2.62905	0.00856225	0.214056	ns
Chao1	Dysbiosis	Seq	UQ	10	10	0.0693885	0.94468	1	ns
Chao1	Dysbiosis	Seq	RLE	10	10	0.0693885	0.94468	1	ns
Chao1	Dysbiosis	Seq	TMM	10	10	0.0693885	0.94468	1	ns
Chao1	Dysbiosis	Seq	ACS	10	10	0.0693885	0.94468	1	ns
Chao1	Dysbiosis	Seq	QMP	10	10	3.42317	0.000618957	0.0247583	*
Chao1	Dysbiosis	RMP	CSS	10	10	-2.1973	0.0279987	0.531976	ns
Chao1	Dysbiosis	RMP	GMPR	10	10	-2.14334	0.0320862	0.577552	ns
Chao1	Dysbiosis	RMP	UQ	10	10	0.555108	0.578821	1	ns
Chao1	Dysbiosis	RMP	RLE	10	10	0.555108	0.578821	1	ns
Chao1	Dysbiosis	RMP	TMM	10	10	0.555108	0.578821	1	ns
Chao1	Dysbiosis	RMP	ACS	10	10	0.555108	0.578821	1	ns
Chao1	Dysbiosis	RMP	QMP	10	10	3.90889	9.27219e-05	0.0038016	**
Chao1	Dysbiosis	CSS	GMPR	10	10	0.0539689	0.95696	1	ns
Chao1	Dysbiosis	CSS	UQ	10	10	2.75241	0.0059158	0.201137	ns
Chao1	Dysbiosis	CSS	RLE	10	10	2.75241	0.0059158	0.201137	ns
Chao1	Dysbiosis	CSS	TMM	10	10	2.75241	0.0059158	0.201137	ns
Chao1	Dysbiosis	CSS	ACS	10	10	2.75241	0.0059158	0.201137	ns
Chao1	Dysbiosis	CSS	QMP	10	10	6.10619	1.02036e-09	4.59163e-08	****
Chao1	Dysbiosis	GMPR	UQ	10	10	2.69844	0.00696646	0.208994	ns
Chao1	Dysbiosis	GMPR	RLE	10	10	2.69844	0.00696646	0.208994	ns
Chao1	Dysbiosis	GMPR	TMM	10	10	2.69844	0.00696646	0.208994	ns
Chao1	Dysbiosis	GMPR	ACS	10	10	2.69844	0.00696646	0.208994	ns
Chao1	Dysbiosis	GMPR	QMP	10	10	6.05222	1.4286e-09	6.28586e-08	****
Chao1	Dysbiosis	UQ	RLE	10	10	0	1	1	ns
Chao1	Dysbiosis	UQ	TMM	10	10	0	1	1	ns
Chao1	Dysbiosis	UQ	ACS	10	10	0	1	1	ns
Chao1	Dysbiosis	UQ	QMP	10	10	3.35378	0.000797158	0.0310892	*
Chao1	Dysbiosis	RLE	TMM	10	10	0	1	1	ns
Chao1	Dysbiosis	RLE	ACS	10	10	0	1	1	ns
Chao1	Dysbiosis	RLE	QMP	10	10	3.35378	0.000797158	0.0310892	*
Chao1	Dysbiosis	TMM	ACS	10	10	0	1	1	ns
Chao1	Dysbiosis	TMM	QMP	10	10	3.35378	0.000797158	0.0310892	*
Chao1	Dysbiosis	ACS	QMP	10	10	3.35378	0.000797158	0.0310892	*
