# Supplementary material for: Benchmarking microbiome transformations favors experimental quantitative approaches to address compositionality and sampling depth biases
Source: Nat Commun. 2021 Jun 11;12:3562. doi: 10.1038/s41467-021-23821-6 (PMC8196019; doi:10.1038/s41467-021-23821-6)
Supplement: Supplementary file 6 — Supplementary Data 4 [file 41467_2021_23821_MOESM6_ESM.xlsx]

## Sheet: Table S4
Supplementary Data 4. Correlations of taxa abundances between synthetic communities and transformed data
Kruskal-Wallis test: differences in correlations of taxa abundances between synthetic communities and transformed data
Scenario	Metric	n	H statistic	df	p-value	Significance level
Succession	Correlation	32461	8306.63	12	0	****
Blooming	Correlation	24336	6183.42	12	0	****
Dysbiosis	Correlation	32214	15050.3	12	0	****
Dunn test: differences in correlations of taxa abundances between synthetic communities and transformed data
Scenario	Metric	Group1	Group2	n1	n2	z-statistic	p-value	Adjusted p-value	Significance level
Succession	Correlation	Seq	Rel	2497	2497	19.8566	9.66839e-88	2.09482e-87	****
Succession	Correlation	Seq	RMP	2497	2497	3.86839	0.000109556	0.000133522	***
Succession	Correlation	Seq	AST	2497	2497	18.2845	1.09875e-74	2.14257e-74	****
Succession	Correlation	Seq	CLR	2497	2497	-11.5579	6.73726e-31	9.7316e-31	****
Succession	Correlation	Seq	CSS	2497	2497	15.7243	1.0305e-55	1.7102e-55	****
Succession	Correlation	Seq	GMPR	2497	2497	22.6123	3.27682e-113	8.51974e-113	****
Succession	Correlation	Seq	UQ	2497	2497	20.4296	9.12089e-93	2.09244e-92	****
Succession	Correlation	Seq	RLE	2497	2497	17.1257	9.53786e-66	1.73012e-65	****
Succession	Correlation	Seq	TMM	2497	2497	22.23	1.76226e-109	4.29551e-109	****
Succession	Correlation	Seq	VST	2497	2497	-8.89217	5.99285e-19	8.49895e-19	****
Succession	Correlation	Seq	ACS	2497	2497	57.9913	0	0	****
Succession	Correlation	Seq	QMP	2497	2497	38.1106	0	0	****
Succession	Correlation	Rel	RMP	2497	2497	-15.9882	1.54467e-57	2.67743e-57	****
Succession	Correlation	Rel	AST	2497	2497	-1.57203	0.115944	0.122211	ns
Succession	Correlation	Rel	CLR	2497	2497	-31.4144	1.28556e-216	5.01367e-216	****
Succession	Correlation	Rel	CSS	2497	2497	-4.13225	3.59223e-05	4.51925e-05	****
Succession	Correlation	Rel	GMPR	2497	2497	2.75577	0.00585546	0.00692009	**
Succession	Correlation	Rel	UQ	2497	2497	0.573045	0.566614	0.573973	ns
Succession	Correlation	Rel	RLE	2497	2497	-2.73083	0.00631753	0.00735474	**
Succession	Correlation	Rel	TMM	2497	2497	2.3734	0.0176251	0.0196394	*
Succession	Correlation	Rel	VST	2497	2497	-28.7487	9.39163e-182	3.05228e-181	****
Succession	Correlation	Rel	ACS	2497	2497	38.1348	0	0	****
Succession	Correlation	Rel	QMP	2497	2497	18.254	1.9221e-74	3.65668e-74	****
Succession	Correlation	RMP	AST	2497	2497	14.4162	4.09528e-47	6.38864e-47	****
Succession	Correlation	RMP	CLR	2497	2497	-15.4262	1.09036e-53	1.73567e-53	****
Succession	Correlation	RMP	CSS	2497	2497	11.8559	2.00485e-32	2.95054e-32	****
Succession	Correlation	RMP	GMPR	2497	2497	18.744	2.16904e-78	4.45223e-78	****
Succession	Correlation	RMP	UQ	2497	2497	16.5612	1.32851e-61	2.35508e-61	****
Succession	Correlation	RMP	RLE	2497	2497	13.2574	4.09066e-40	6.2563e-40	****
Succession	Correlation	RMP	TMM	2497	2497	18.3616	2.66701e-75	5.33402e-75	****
Succession	Correlation	RMP	VST	2497	2497	-12.7606	2.72246e-37	4.0837e-37	****
Succession	Correlation	RMP	ACS	2497	2497	54.1229	0	0	****
Succession	Correlation	RMP	QMP	2497	2497	34.2422	5.69618e-257	2.96201e-256	****
Succession	Correlation	AST	CLR	2497	2497	-29.8424	1.10174e-195	3.90617e-195	****
Succession	Correlation	AST	CSS	2497	2497	-2.56023	0.0104604	0.0118248	*
Succession	Correlation	AST	GMPR	2497	2497	4.3278	1.50609e-05	1.92581e-05	****
Succession	Correlation	AST	UQ	2497	2497	2.14507	0.0319469	0.0346091	*
Succession	Correlation	AST	RLE	2497	2497	-1.1588	0.246538	0.253026	ns
Succession	Correlation	AST	TMM	2497	2497	3.94543	7.96565e-05	9.86224e-05	****
Succession	Correlation	AST	VST	2497	2497	-27.1767	1.22437e-162	3.53708e-162	****
Succession	Correlation	AST	ACS	2497	2497	39.7068	0	0	****
Succession	Correlation	AST	QMP	2497	2497	19.8261	1.77423e-87	3.74026e-87	****
Succession	Correlation	CLR	CSS	2497	2497	27.2822	6.90406e-164	2.07122e-163	****
Succession	Correlation	CLR	GMPR	2497	2497	34.1702	6.70386e-256	3.26813e-255	****
Succession	Correlation	CLR	UQ	2497	2497	31.9875	1.62865e-224	7.05748e-224	****
Succession	Correlation	CLR	RLE	2497	2497	28.6836	6.1114e-181	1.90676e-180	****
Succession	Correlation	CLR	TMM	2497	2497	33.7878	2.97667e-250	1.36577e-249	****
Succession	Correlation	CLR	VST	2497	2497	2.66569	0.00768315	0.00881303	**
Succession	Correlation	CLR	ACS	2497	2497	69.5492	0	0	****
Succession	Correlation	CLR	QMP	2497	2497	49.6685	0	0	****
Succession	Correlation	CSS	GMPR	2497	2497	6.88802	5.65736e-12	7.8799e-12	****
Succession	Correlation	CSS	UQ	2497	2497	4.7053	2.53493e-06	3.29542e-06	****
Succession	Correlation	CSS	RLE	2497	2497	1.40143	0.161087	0.16753	ns
Succession	Correlation	CSS	TMM	2497	2497	6.50566	7.7355e-11	1.05854e-10	****
Succession	Correlation	CSS	VST	2497	2497	-24.6165	8.41337e-134	2.26291e-133	****
Succession	Correlation	CSS	ACS	2497	2497	42.267	0	0	****
Succession	Correlation	CSS	QMP	2497	2497	22.3863	5.35462e-111	1.34729e-110	****
Succession	Correlation	GMPR	UQ	2497	2497	-2.18272	0.0290563	0.031921	*
Succession	Correlation	GMPR	RLE	2497	2497	-5.4866	4.09753e-08	5.51047e-08	****
Succession	Correlation	GMPR	TMM	2497	2497	-0.382365	0.70219	0.70219	ns
Succession	Correlation	GMPR	VST	2497	2497	-31.5045	7.53513e-218	3.09337e-217	****
Succession	Correlation	GMPR	ACS	2497	2497	35.379	3.5942e-274	2.00248e-273	****
Succession	Correlation	GMPR	QMP	2497	2497	15.4983	3.56425e-54	5.7919e-54	****
Succession	Correlation	UQ	RLE	2497	2497	-3.30387	0.000953587	0.0011443	**
Succession	Correlation	UQ	TMM	2497	2497	1.80036	0.0718043	0.0767224	ns
Succession	Correlation	UQ	VST	2497	2497	-29.3218	5.47232e-189	1.85583e-188	****
Succession	Correlation	UQ	ACS	2497	2497	37.5617	0	0	****
Succession	Correlation	UQ	QMP	2497	2497	17.681	5.87656e-70	1.09136e-69	****
Succession	Correlation	RLE	TMM	2497	2497	5.10423	3.32143e-07	4.39105e-07	****
Succession	Correlation	RLE	VST	2497	2497	-26.0179	3.10566e-149	8.65148e-149	****
Succession	Correlation	RLE	ACS	2497	2497	40.8656	0	0	****
Succession	Correlation	RLE	QMP	2497	2497	20.9849	9.01996e-98	2.13199e-97	****
Succession	Correlation	TMM	VST	2497	2497	-31.1221	1.20851e-212	4.48874e-212	****
Succession	Correlation	TMM	ACS	2497	2497	35.7614	4.40745e-280	2.64447e-279	****
Succession	Correlation	TMM	QMP	2497	2497	15.8806	8.63161e-57	1.46362e-56	****
Succession	Correlation	VST	ACS	2497	2497	66.8835	0	0	****
Succession	Correlation	VST	QMP	2497	2497	47.0028	0	0	****
Succession	Correlation	ACS	QMP	2497	2497	-19.8807	5.97619e-88	1.33184e-87	****
Blooming	Correlation	Seq	Rel	1872	1872	5.08302	3.7149e-07	4.13946e-07	****
Blooming	Correlation	Seq	RMP	1872	1872	-1.56646	0.117241	0.121931	ns
Blooming	Correlation	Seq	AST	1872	1872	11.2041	3.89222e-29	5.6221e-29	****
Blooming	Correlation	Seq	CLR	1872	1872	21.8946	2.92168e-106	7.59637e-106	****
Blooming	Correlation	Seq	CSS	1872	1872	30.3188	6.48733e-202	3.16257e-201	****
Blooming	Correlation	Seq	GMPR	1872	1872	37.2517	9.95534e-304	8.62796e-303	****
Blooming	Correlation	Seq	UQ	1872	1872	37.8256	0	0	****
Blooming	Correlation	Seq	RLE	1872	1872	28.2283	2.6279e-175	1.07882e-174	****
Blooming	Correlation	Seq	TMM	1872	1872	36.9793	2.46151e-299	1.91998e-298	****
Blooming	Correlation	Seq	VST	1872	1872	18.4183	9.36692e-76	1.92268e-75	****
Blooming	Correlation	Seq	ACS	1872	1872	50.8757	0	0	****
Blooming	Correlation	Seq	QMP	1872	1872	23.8211	2.01787e-125	6.05362e-125	****
Blooming	Correlation	Rel	RMP	1872	1872	-6.64947	2.94143e-11	3.52971e-11	****
Blooming	Correlation	Rel	AST	1872	1872	6.1211	9.29313e-10	1.06598e-09	****
Blooming	Correlation	Rel	CLR	1872	1872	16.8116	2.00577e-63	3.91126e-63	****
Blooming	Correlation	Rel	CSS	1872	1872	25.2357	1.62386e-140	5.06645e-140	****
Blooming	Correlation	Rel	GMPR	1872	1872	32.1687	4.84431e-227	2.90659e-226	****
Blooming	Correlation	Rel	UQ	1872	1872	32.7425	3.87608e-235	2.74849e-234	****
Blooming	Correlation	Rel	RLE	1872	1872	23.1453	1.62122e-118	4.51626e-118	****
Blooming	Correlation	Rel	TMM	1872	1872	31.8963	3.0038e-223	1.67354e-222	****
Blooming	Correlation	Rel	VST	1872	1872	13.3353	1.44267e-40	2.34434e-40	****
Blooming	Correlation	Rel	ACS	1872	1872	45.7927	0	0	****
Blooming	Correlation	Rel	QMP	1872	1872	18.7381	2.42079e-78	5.24504e-78	****
Blooming	Correlation	RMP	AST	1872	1872	12.7706	2.39382e-37	3.66113e-37	****
Blooming	Correlation	RMP	CLR	1872	1872	23.4611	1.01831e-121	2.94178e-121	****
Blooming	Correlation	RMP	CSS	1872	1872	31.8852	4.27966e-223	2.22543e-222	****
Blooming	Correlation	RMP	GMPR	1872	1872	38.8181	0	0	****
Blooming	Correlation	RMP	UQ	1872	1872	39.392	0	0	****
Blooming	Correlation	RMP	RLE	1872	1872	29.7948	4.56591e-195	2.09495e-194	****
Blooming	Correlation	RMP	TMM	1872	1872	38.5458	0	0	****
Blooming	Correlation	RMP	VST	1872	1872	19.9848	7.47205e-89	1.82131e-88	****
Blooming	Correlation	RMP	ACS	1872	1872	52.4422	0	0	****
Blooming	Correlation	RMP	QMP	1872	1872	25.3876	3.45839e-142	1.12398e-141	****
Blooming	Correlation	AST	CLR	1872	1872	10.6905	1.12725e-26	1.59864e-26	****
Blooming	Correlation	AST	CSS	1872	1872	19.1146	1.90704e-81	4.37497e-81	****
Blooming	Correlation	AST	GMPR	1872	1872	26.0476	1.43387e-149	5.08373e-149	****
Blooming	Correlation	AST	UQ	1872	1872	26.6214	3.83275e-156	1.42359e-155	****
Blooming	Correlation	AST	RLE	1872	1872	17.0242	5.43318e-65	1.08664e-64	****
Blooming	Correlation	AST	TMM	1872	1872	25.7752	1.68198e-146	5.7041e-146	****
Blooming	Correlation	AST	VST	1872	1872	7.2142	5.42509e-13	6.82512e-13	****
Blooming	Correlation	AST	ACS	1872	1872	39.6716	0	0	****
Blooming	Correlation	AST	QMP	1872	1872	12.617	1.70163e-36	2.55245e-36	****
Blooming	Correlation	CLR	CSS	1872	1872	8.42412	3.6348e-17	4.72524e-17	****
Blooming	Correlation	CLR	GMPR	1872	1872	15.357	3.17819e-53	5.90235e-53	****
Blooming	Correlation	CLR	UQ	1872	1872	15.9309	3.86633e-57	7.35545e-57	****
Blooming	Correlation	CLR	RLE	1872	1872	6.33367	2.39401e-10	2.78705e-10	****
Blooming	Correlation	CLR	TMM	1872	1872	15.0847	2.0426e-51	3.70519e-51	****
Blooming	Correlation	CLR	VST	1872	1872	-3.47633	0.000508331	0.000550692	***
Blooming	Correlation	CLR	ACS	1872	1872	28.9811	1.13948e-184	4.93774e-184	****
Blooming	Correlation	CLR	QMP	1872	1872	1.92648	0.0540447	0.056966	ns
Blooming	Correlation	CSS	GMPR	1872	1872	6.93291	4.12272e-12	5.10432e-12	****
Blooming	Correlation	CSS	UQ	1872	1872	7.5068	6.05895e-14	7.74751e-14	****
Blooming	Correlation	CSS	RLE	1872	1872	-2.09045	0.0365774	0.0390827	*
Blooming	Correlation	CSS	TMM	1872	1872	6.66056	2.7278e-11	3.32451e-11	****
Blooming	Correlation	CSS	VST	1872	1872	-11.9004	1.17718e-32	1.73245e-32	****
Blooming	Correlation	CSS	ACS	1872	1872	20.557	6.66802e-94	1.67776e-93	****
Blooming	Correlation	CSS	QMP	1872	1872	-6.49764	8.15903e-11	9.64249e-11	****
Blooming	Correlation	GMPR	UQ	1872	1872	0.573892	0.566041	0.573392	ns
Blooming	Correlation	GMPR	RLE	1872	1872	-9.02336	1.82408e-19	2.45308e-19	****
Blooming	Correlation	GMPR	TMM	1872	1872	-0.272346	0.785356	0.785356	ns
Blooming	Correlation	GMPR	VST	1872	1872	-18.8334	4.02442e-79	8.96872e-79	****
Blooming	Correlation	GMPR	ACS	1872	1872	13.6241	2.88128e-42	4.88564e-42	****
Blooming	Correlation	GMPR	QMP	1872	1872	-13.4305	4.00435e-41	6.64551e-41	****
Blooming	Correlation	UQ	RLE	1872	1872	-9.59725	8.21049e-22	1.12354e-21	****
Blooming	Correlation	UQ	TMM	1872	1872	-0.846238	0.39742	0.407878	ns
Blooming	Correlation	UQ	VST	1872	1872	-19.4072	6.70239e-84	1.5842e-83	****
Blooming	Correlation	UQ	ACS	1872	1872	13.0502	6.34142e-39	9.89261e-39	****
Blooming	Correlation	UQ	QMP	1872	1872	-14.0044	1.46428e-44	2.59577e-44	****
Blooming	Correlation	RLE	TMM	1872	1872	8.75101	2.11446e-18	2.79539e-18	****
Blooming	Correlation	RLE	VST	1872	1872	-9.81	1.01973e-22	1.42034e-22	****
Blooming	Correlation	RLE	ACS	1872	1872	22.6474	1.47953e-113	3.97943e-113	****
Blooming	Correlation	RLE	QMP	1872	1872	-4.40719	1.04721e-05	1.15045e-05	****
Blooming	Correlation	TMM	VST	1872	1872	-18.561	6.64458e-77	1.40075e-76	****
Blooming	Correlation	TMM	ACS	1872	1872	13.8964	6.661e-44	1.15457e-43	****
Blooming	Correlation	TMM	QMP	1872	1872	-13.1582	1.52675e-39	2.43034e-39	****
Blooming	Correlation	VST	ACS	1872	1872	32.4574	4.25832e-231	2.76791e-230	****
Blooming	Correlation	VST	QMP	1872	1872	5.40281	6.56064e-08	7.41638e-08	****
Blooming	Correlation	ACS	QMP	1872	1872	-27.0546	3.37194e-161	1.31506e-160	****
Dysbiosis	Correlation	Seq	Rel	2478	2478	12.4037	2.4949e-35	4.23049e-35	****
Dysbiosis	Correlation	Seq	RMP	2478	2478	1.55421	0.120134	0.131979	ns
Dysbiosis	Correlation	Seq	AST	2478	2478	7.77249	7.69606e-15	1.05314e-14	****
Dysbiosis	Correlation	Seq	CLR	2478	2478	-27.1752	1.27754e-162	2.62231e-162	****
Dysbiosis	Correlation	Seq	CSS	2478	2478	1.28616	0.198386	0.206321	ns
Dysbiosis	Correlation	Seq	GMPR	2478	2478	10.9493	6.69653e-28	1.06598e-27	****
Dysbiosis	Correlation	Seq	UQ	2478	2478	-5.46932	4.51756e-08	5.50578e-08	****
Dysbiosis	Correlation	Seq	RLE	2478	2478	50.4467	0	0	****
Dysbiosis	Correlation	Seq	TMM	2478	2478	10.946	6.94231e-28	1.083e-27	****
Dysbiosis	Correlation	Seq	VST	2478	2478	8.89742	5.71578e-19	7.96126e-19	****
Dysbiosis	Correlation	Seq	ACS	2478	2478	61.8991	0	0	****
Dysbiosis	Correlation	Seq	QMP	2478	2478	49.064	0	0	****
Dysbiosis	Correlation	Rel	RMP	2478	2478	-10.8495	2.00513e-27	3.06668e-27	****
Dysbiosis	Correlation	Rel	AST	2478	2478	-4.63123	3.63506e-06	4.36207e-06	****
Dysbiosis	Correlation	Rel	CLR	2478	2478	-39.5789	0	0	****
Dysbiosis	Correlation	Rel	CSS	2478	2478	-11.1175	1.03065e-28	1.67481e-28	****
Dysbiosis	Correlation	Rel	GMPR	2478	2478	-1.45442	0.145831	0.15582	ns
Dysbiosis	Correlation	Rel	UQ	2478	2478	-17.873	1.91293e-71	3.73021e-71	****
Dysbiosis	Correlation	Rel	RLE	2478	2478	38.043	0	0	****
Dysbiosis	Correlation	Rel	TMM	2478	2478	-1.45768	0.144928	0.15582	ns
Dysbiosis	Correlation	Rel	VST	2478	2478	-3.50629	0.000454402	0.000537021	***
Dysbiosis	Correlation	Rel	ACS	2478	2478	49.4954	0	0	****
Dysbiosis	Correlation	Rel	QMP	2478	2478	36.6603	3.13923e-294	7.41999e-294	****
Dysbiosis	Correlation	RMP	AST	2478	2478	6.21828	5.02647e-10	6.22325e-10	****
Dysbiosis	Correlation	RMP	CLR	2478	2478	-28.7294	1.64033e-181	3.55405e-181	****
Dysbiosis	Correlation	RMP	CSS	2478	2478	-0.268046	0.788664	0.798907	ns
Dysbiosis	Correlation	RMP	GMPR	2478	2478	9.39509	5.71705e-21	8.25797e-21	****
Dysbiosis	Correlation	RMP	UQ	2478	2478	-7.02353	2.16326e-12	2.81224e-12	****
Dysbiosis	Correlation	RMP	RLE	2478	2478	48.8925	0	0	****
Dysbiosis	Correlation	RMP	TMM	2478	2478	9.39182	5.89716e-21	8.36324e-21	****
Dysbiosis	Correlation	RMP	VST	2478	2478	7.34321	2.08525e-13	2.75677e-13	****
Dysbiosis	Correlation	RMP	ACS	2478	2478	60.3449	0	0	****
Dysbiosis	Correlation	RMP	QMP	2478	2478	47.5098	0	0	****
Dysbiosis	Correlation	AST	CLR	2478	2478	-34.9476	1.4065e-267	3.13449e-267	****
Dysbiosis	Correlation	AST	CSS	2478	2478	-6.48632	8.79574e-11	1.10656e-10	****
Dysbiosis	Correlation	AST	GMPR	2478	2478	3.17681	0.00148904	0.00172735	**
Dysbiosis	Correlation	AST	UQ	2478	2478	-13.2418	5.03215e-40	8.92063e-40	****
Dysbiosis	Correlation	AST	RLE	2478	2478	42.6742	0	0	****
Dysbiosis	Correlation	AST	TMM	2478	2478	3.17355	0.00150589	0.00172735	**
Dysbiosis	Correlation	AST	VST	2478	2478	1.12494	0.260615	0.267474	ns
Dysbiosis	Correlation	AST	ACS	2478	2478	54.1266	0	0	****
Dysbiosis	Correlation	AST	QMP	2478	2478	41.2915	0	0	****
Dysbiosis	Correlation	CLR	CSS	2478	2478	28.4613	3.53018e-178	7.44199e-178	****
Dysbiosis	Correlation	CLR	GMPR	2478	2478	38.1244	0	0	****
Dysbiosis	Correlation	CLR	UQ	2478	2478	21.7058	1.80743e-104	3.61485e-104	****
Dysbiosis	Correlation	CLR	RLE	2478	2478	77.6219	0	0	****
Dysbiosis	Correlation	CLR	TMM	2478	2478	38.1212	0	0	****
Dysbiosis	Correlation	CLR	VST	2478	2478	36.0726	6.10638e-285	1.40088e-284	****
Dysbiosis	Correlation	CLR	ACS	2478	2478	89.0743	0	0	****
Dysbiosis	Correlation	CLR	QMP	2478	2478	76.2391	0	0	****
Dysbiosis	Correlation	CSS	GMPR	2478	2478	9.66313	4.32434e-22	6.48652e-22	****
Dysbiosis	Correlation	CSS	UQ	2478	2478	-6.75549	1.42355e-11	1.82028e-11	****
Dysbiosis	Correlation	CSS	RLE	2478	2478	49.1606	0	0	****
Dysbiosis	Correlation	CSS	TMM	2478	2478	9.65987	4.46444e-22	6.57031e-22	****
Dysbiosis	Correlation	CSS	VST	2478	2478	7.61126	2.71437e-14	3.65036e-14	****
Dysbiosis	Correlation	CSS	ACS	2478	2478	60.613	0	0	****
Dysbiosis	Correlation	CSS	QMP	2478	2478	47.7778	0	0	****
Dysbiosis	Correlation	GMPR	UQ	2478	2478	-16.4186	1.40729e-60	2.67729e-60	****
Dysbiosis	Correlation	GMPR	RLE	2478	2478	39.4974	0	0	****
Dysbiosis	Correlation	GMPR	TMM	2478	2478	-0.00326574	0.997394	0.997394	ns
Dysbiosis	Correlation	GMPR	VST	2478	2478	-2.05187	0.040182	0.0451292	*
Dysbiosis	Correlation	GMPR	ACS	2478	2478	50.9498	0	0	****
Dysbiosis	Correlation	GMPR	QMP	2478	2478	38.1147	0	0	****
Dysbiosis	Correlation	UQ	RLE	2478	2478	55.916	0	0	****
Dysbiosis	Correlation	UQ	TMM	2478	2478	16.4154	1.4851e-60	2.75803e-60	****
Dysbiosis	Correlation	UQ	VST	2478	2478	14.3667	8.36689e-47	1.51772e-46	****
Dysbiosis	Correlation	UQ	ACS	2478	2478	67.3684	0	0	****
Dysbiosis	Correlation	UQ	QMP	2478	2478	54.5333	0	0	****
Dysbiosis	Correlation	RLE	TMM	2478	2478	-39.5007	0	0	****
Dysbiosis	Correlation	RLE	VST	2478	2478	-41.5493	0	0	****
Dysbiosis	Correlation	RLE	ACS	2478	2478	11.4524	2.28717e-30	3.79574e-30	****
Dysbiosis	Correlation	RLE	QMP	2478	2478	-1.38274	0.166745	0.175759	ns
Dysbiosis	Correlation	TMM	VST	2478	2478	-2.04861	0.0405005	0.0451292	*
Dysbiosis	Correlation	TMM	ACS	2478	2478	50.9531	0	0	****
Dysbiosis	Correlation	TMM	QMP	2478	2478	38.118	0	0	****
Dysbiosis	Correlation	VST	ACS	2478	2478	53.0017	0	0	****
Dysbiosis	Correlation	VST	QMP	2478	2478	40.1666	0	0	****
Dysbiosis	Correlation	ACS	QMP	2478	2478	-12.8351	1.04215e-37	1.80639e-37	****
