# Supplementary material for: Benchmarking microbiome transformations favors experimental quantitative approaches to address compositionality and sampling depth biases
Source: Nat Commun. 2021 Jun 11;12:3562. doi: 10.1038/s41467-021-23821-6 (PMC8196019; doi:10.1038/s41467-021-23821-6)
Supplement: Supplementary file 7 — Supplementary Data 5 [file 41467_2021_23821_MOESM7_ESM.xlsx]

## Sheet: Table S5
Supplementary Data 5: comparison of method performance in detecting taxon-microbial load associations
Kruskal-Wallis test: comparison of method performance in detecting taxon-microbial load associations
Scenario	Metric	n	H statistic	df	p-value	Significance level
Succession	Sensitivity	130	64.0122	12	4.15e-09	****
Blooming	Sensitivity	130	57.0447	12	7.76e-08	****
Dysbiosis	Sensitivity	130	96.8395	12	2.31e-15	****
Succession	Precision	130	67.3711	12	9.91e-10	****
Blooming	Precision	130	83.4209	12	9.15e-13	****
Dysbiosis	Precision	130	96.2656	12	2.99e-15	****
Succession	False positive rate	130	58.8784	12	3.61e-08	****
Blooming	False positive rate	130	94.1426	12	7.75e-15	****
Dysbiosis	False positive rate	130	74.8724	12	3.88e-11	****
Dunn test: comparison of method performance in detecting taxon-microbial load associations
Scenario	Metric	Group1	Group2	n1	n2	z-statistic	p-value	Adjusted p-value	Significance level
Succession	Sensitivity	Seq	Rel	10	10	0.0326478	0.973955	0.999586	ns
Succession	Sensitivity	Seq	RMP	10	10	-0.546108	0.584992	0.755867	ns
Succession	Sensitivity	Seq	AST	10	10	0.0326478	0.973955	0.999586	ns
Succession	Sensitivity	Seq	CLR	10	10	-0.311638	0.755316	0.818259	ns
Succession	Sensitivity	Seq	CSS	10	10	0.370997	0.710639	0.807574	ns
Succession	Sensitivity	Seq	GMPR	10	10	1.30294	0.192594	0.395325	ns
Succession	Sensitivity	Seq	UQ	10	10	2.08946	0.0366666	0.1144	ns
Succession	Sensitivity	Seq	RLE	10	10	0.908202	0.363772	0.561118	ns
Succession	Sensitivity	Seq	TMM	10	10	1.38308	0.166641	0.371371	ns
Succession	Sensitivity	Seq	VST	10	10	0.908202	0.363772	0.561118	ns
Succession	Sensitivity	Seq	ACS	10	10	4.65676	3.21226e-06	4.8907e-05	****
Succession	Sensitivity	Seq	QMP	10	10	4.18188	2.89105e-05	0.000236545	***
Succession	Sensitivity	Rel	RMP	10	10	-0.578756	0.562754	0.755867	ns
Succession	Sensitivity	Rel	AST	10	10	0	1	1	ns
Succession	Sensitivity	Rel	CLR	10	10	-0.344286	0.730632	0.807574	ns
Succession	Sensitivity	Rel	CSS	10	10	0.33835	0.7351	0.807574	ns
Succession	Sensitivity	Rel	GMPR	10	10	1.2703	0.20398	0.39776	ns
Succession	Sensitivity	Rel	UQ	10	10	2.05681	0.0397046	0.114702	ns
Succession	Sensitivity	Rel	RLE	10	10	0.875554	0.381273	0.561118	ns
Succession	Sensitivity	Rel	TMM	10	10	1.35043	0.176878	0.372878	ns
Succession	Sensitivity	Rel	VST	10	10	0.875554	0.381273	0.561118	ns
Succession	Sensitivity	Rel	ACS	10	10	4.62411	3.76207e-06	4.8907e-05	****
Succession	Sensitivity	Rel	QMP	10	10	4.14923	3.33588e-05	0.000236545	***
Succession	Sensitivity	RMP	AST	10	10	0.578756	0.562754	0.755867	ns
Succession	Sensitivity	RMP	CLR	10	10	0.23447	0.81462	0.870416	ns
Succession	Sensitivity	RMP	CSS	10	10	0.917106	0.359087	0.561118	ns
Succession	Sensitivity	RMP	GMPR	10	10	1.84905	0.0644504	0.173349	ns
Succession	Sensitivity	RMP	UQ	10	10	2.63557	0.00839972	0.031199	*
Succession	Sensitivity	RMP	RLE	10	10	1.45431	0.14586	0.334621	ns
Succession	Sensitivity	RMP	TMM	10	10	1.92919	0.0537077	0.149614	ns
Succession	Sensitivity	RMP	VST	10	10	1.45431	0.14586	0.334621	ns
Succession	Sensitivity	RMP	ACS	10	10	5.20287	1.96237e-07	1.53065e-05	****
Succession	Sensitivity	RMP	QMP	10	10	4.72799	2.26753e-06	4.8907e-05	****
Succession	Sensitivity	AST	CLR	10	10	-0.344286	0.730632	0.807574	ns
Succession	Sensitivity	AST	CSS	10	10	0.33835	0.7351	0.807574	ns
Succession	Sensitivity	AST	GMPR	10	10	1.2703	0.20398	0.39776	ns
Succession	Sensitivity	AST	UQ	10	10	2.05681	0.0397046	0.114702	ns
Succession	Sensitivity	AST	RLE	10	10	0.875554	0.381273	0.561118	ns
Succession	Sensitivity	AST	TMM	10	10	1.35043	0.176878	0.372878	ns
Succession	Sensitivity	AST	VST	10	10	0.875554	0.381273	0.561118	ns
Succession	Sensitivity	AST	ACS	10	10	4.62411	3.76207e-06	4.8907e-05	****
Succession	Sensitivity	AST	QMP	10	10	4.14923	3.33588e-05	0.000236545	***
Succession	Sensitivity	CLR	CSS	10	10	0.682635	0.494837	0.689238	ns
Succession	Sensitivity	CLR	GMPR	10	10	1.61458	0.106402	0.259354	ns
Succession	Sensitivity	CLR	UQ	10	10	2.4011	0.0163461	0.0554346	ns
Succession	Sensitivity	CLR	RLE	10	10	1.21984	0.222526	0.413262	ns
Succession	Sensitivity	CLR	TMM	10	10	1.69472	0.0901293	0.226777	ns
Succession	Sensitivity	CLR	VST	10	10	1.21984	0.222526	0.413262	ns
Succession	Sensitivity	CLR	ACS	10	10	4.9684	6.75086e-07	2.63284e-05	****
Succession	Sensitivity	CLR	QMP	10	10	4.49352	7.00553e-06	7.80616e-05	****
Succession	Sensitivity	CSS	GMPR	10	10	0.931945	0.351365	0.561118	ns
Succession	Sensitivity	CSS	UQ	10	10	1.71846	0.0857128	0.222853	ns
Succession	Sensitivity	CSS	RLE	10	10	0.537204	0.591127	0.755867	ns
Succession	Sensitivity	CSS	TMM	10	10	1.01208	0.311499	0.539932	ns
Succession	Sensitivity	CSS	VST	10	10	0.537204	0.591127	0.755867	ns
Succession	Sensitivity	CSS	ACS	10	10	4.28576	1.82114e-05	0.000177561	***
Succession	Sensitivity	CSS	QMP	10	10	3.81089	0.00013847	0.000900055	***
Succession	Sensitivity	GMPR	UQ	10	10	0.786514	0.431566	0.623373	ns
Succession	Sensitivity	GMPR	RLE	10	10	-0.394741	0.693034	0.807574	ns
Succession	Sensitivity	GMPR	TMM	10	10	0.0801354	0.93613	0.986731	ns
Succession	Sensitivity	GMPR	VST	10	10	-0.394741	0.693034	0.807574	ns
Succession	Sensitivity	GMPR	ACS	10	10	3.35382	0.000797052	0.00414467	**
Succession	Sensitivity	GMPR	QMP	10	10	2.87894	0.00399015	0.0163806	*
Succession	Sensitivity	UQ	RLE	10	10	-1.18126	0.237501	0.421025	ns
Succession	Sensitivity	UQ	TMM	10	10	-0.706379	0.479952	0.68066	ns
Succession	Sensitivity	UQ	VST	10	10	-1.18126	0.237501	0.421025	ns
Succession	Sensitivity	UQ	ACS	10	10	2.5673	0.0102493	0.0363385	*
Succession	Sensitivity	UQ	QMP	10	10	2.09243	0.0364005	0.1144	ns
Succession	Sensitivity	RLE	TMM	10	10	0.474877	0.634875	0.773754	ns
Succession	Sensitivity	RLE	VST	10	10	0	1	1	ns
Succession	Sensitivity	RLE	ACS	10	10	3.74856	0.000177854	0.000990903	***
Succession	Sensitivity	RLE	QMP	10	10	3.27368	0.00106156	0.00460011	**
Succession	Sensitivity	TMM	VST	10	10	-0.474877	0.634875	0.773754	ns
Succession	Sensitivity	TMM	ACS	10	10	3.27368	0.00106156	0.00460011	**
Succession	Sensitivity	TMM	QMP	10	10	2.7988	0.00512922	0.020004	*
Succession	Sensitivity	VST	ACS	10	10	3.74856	0.000177854	0.000990903	***
Succession	Sensitivity	VST	QMP	10	10	3.27368	0.00106156	0.00460011	**
Succession	Sensitivity	ACS	QMP	10	10	-0.474877	0.634875	0.773754	ns
Blooming	Sensitivity	Seq	Rel	10	10	0	1	1	ns
Blooming	Sensitivity	Seq	RMP	10	10	-0.0831367	0.933743	0.997698	ns
Blooming	Sensitivity	Seq	AST	10	10	0	1	1	ns
Blooming	Sensitivity	Seq	CLR	10	10	3.26015	0.00111355	0.00868568	**
Blooming	Sensitivity	Seq	CSS	10	10	1.2233	0.221218	0.331826	ns
Blooming	Sensitivity	Seq	GMPR	10	10	1.84385	0.0652046	0.127149	ns
Blooming	Sensitivity	Seq	UQ	10	10	3.06715	0.0021611	0.00991565	**
Blooming	Sensitivity	Seq	RLE	10	10	2.25954	0.02385	0.0641484	ns
Blooming	Sensitivity	Seq	TMM	10	10	1.87651	0.0605848	0.127149	ns
Blooming	Sensitivity	Seq	VST	10	10	2.25954	0.02385	0.0641484	ns
Blooming	Sensitivity	Seq	ACS	10	10	4.77739	1.77585e-06	3.4629e-05	****
Blooming	Sensitivity	Seq	QMP	10	10	3.17701	0.00148802	0.00892814	**
Blooming	Sensitivity	Rel	RMP	10	10	-0.0831367	0.933743	0.997698	ns
Blooming	Sensitivity	Rel	AST	10	10	0	1	1	ns
Blooming	Sensitivity	Rel	CLR	10	10	3.26015	0.00111355	0.00868568	**
Blooming	Sensitivity	Rel	CSS	10	10	1.2233	0.221218	0.331826	ns
Blooming	Sensitivity	Rel	GMPR	10	10	1.84385	0.0652046	0.127149	ns
Blooming	Sensitivity	Rel	UQ	10	10	3.06715	0.0021611	0.00991565	**
Blooming	Sensitivity	Rel	RLE	10	10	2.25954	0.02385	0.0641484	ns
Blooming	Sensitivity	Rel	TMM	10	10	1.87651	0.0605848	0.127149	ns
Blooming	Sensitivity	Rel	VST	10	10	2.25954	0.02385	0.0641484	ns
Blooming	Sensitivity	Rel	ACS	10	10	4.77739	1.77585e-06	3.4629e-05	****
Blooming	Sensitivity	Rel	QMP	10	10	3.17701	0.00148802	0.00892814	**
Blooming	Sensitivity	RMP	AST	10	10	0.0831367	0.933743	0.997698	ns
Blooming	Sensitivity	RMP	CLR	10	10	3.34328	0.000827935	0.00868568	**
Blooming	Sensitivity	RMP	CSS	10	10	1.30643	0.191405	0.314326	ns
Blooming	Sensitivity	RMP	GMPR	10	10	1.92699	0.0539809	0.127149	ns
Blooming	Sensitivity	RMP	UQ	10	10	3.15029	0.0016311	0.00908757	**
Blooming	Sensitivity	RMP	RLE	10	10	2.34267	0.0191461	0.0641484	ns
Blooming	Sensitivity	RMP	TMM	10	10	1.95965	0.0500366	0.123667	ns
Blooming	Sensitivity	RMP	VST	10	10	2.34267	0.0191461	0.0641484	ns
Blooming	Sensitivity	RMP	ACS	10	10	4.86053	1.17074e-06	3.4629e-05	****
Blooming	Sensitivity	RMP	QMP	10	10	3.26015	0.00111355	0.00868568	**
Blooming	Sensitivity	AST	CLR	10	10	3.26015	0.00111355	0.00868568	**
Blooming	Sensitivity	AST	CSS	10	10	1.2233	0.221218	0.331826	ns
Blooming	Sensitivity	AST	GMPR	10	10	1.84385	0.0652046	0.127149	ns
Blooming	Sensitivity	AST	UQ	10	10	3.06715	0.0021611	0.00991565	**
Blooming	Sensitivity	AST	RLE	10	10	2.25954	0.02385	0.0641484	ns
Blooming	Sensitivity	AST	TMM	10	10	1.87651	0.0605848	0.127149	ns
Blooming	Sensitivity	AST	VST	10	10	2.25954	0.02385	0.0641484	ns
Blooming	Sensitivity	AST	ACS	10	10	4.77739	1.77585e-06	3.4629e-05	****
Blooming	Sensitivity	AST	QMP	10	10	3.17701	0.00148802	0.00892814	**
Blooming	Sensitivity	CLR	CSS	10	10	-2.03685	0.0416652	0.108329	ns
Blooming	Sensitivity	CLR	GMPR	10	10	-1.41629	0.15669	0.277768	ns
Blooming	Sensitivity	CLR	UQ	10	10	-0.192996	0.846962	0.971515	ns
Blooming	Sensitivity	CLR	RLE	10	10	-1.00061	0.317016	0.433811	ns
Blooming	Sensitivity	CLR	TMM	10	10	-1.38363	0.166471	0.28855	ns
Blooming	Sensitivity	CLR	VST	10	10	-1.00061	0.317016	0.433811	ns
Blooming	Sensitivity	CLR	ACS	10	10	1.51724	0.129205	0.234372	ns
Blooming	Sensitivity	CLR	QMP	10	10	-0.0831367	0.933743	0.997698	ns
Blooming	Sensitivity	CSS	GMPR	10	10	0.620556	0.534892	0.662247	ns
Blooming	Sensitivity	CSS	UQ	10	10	1.84385	0.0652046	0.127149	ns
Blooming	Sensitivity	CSS	RLE	10	10	1.03624	0.30009	0.425583	ns
Blooming	Sensitivity	CSS	TMM	10	10	0.653217	0.513616	0.646163	ns
Blooming	Sensitivity	CSS	VST	10	10	1.03624	0.30009	0.425583	ns
Blooming	Sensitivity	CSS	ACS	10	10	3.55409	0.000379284	0.00591684	**
Blooming	Sensitivity	CSS	QMP	10	10	1.95371	0.0507353	0.123667	ns
Blooming	Sensitivity	GMPR	UQ	10	10	1.2233	0.221218	0.331826	ns
Blooming	Sensitivity	GMPR	RLE	10	10	0.415683	0.677642	0.81317	ns
Blooming	Sensitivity	GMPR	TMM	10	10	0.0326608	0.973945	1	ns
Blooming	Sensitivity	GMPR	VST	10	10	0.415683	0.677642	0.81317	ns
Blooming	Sensitivity	GMPR	ACS	10	10	2.93354	0.00335123	0.014522	*
Blooming	Sensitivity	GMPR	QMP	10	10	1.33316	0.182481	0.309424	ns
Blooming	Sensitivity	UQ	RLE	10	10	-0.807614	0.419313	0.536171	ns
Blooming	Sensitivity	UQ	TMM	10	10	-1.19064	0.233796	0.344078	ns
Blooming	Sensitivity	UQ	VST	10	10	-0.807614	0.419313	0.536171	ns
Blooming	Sensitivity	UQ	ACS	10	10	1.71024	0.0872214	0.165933	ns
Blooming	Sensitivity	UQ	QMP	10	10	0.109859	0.912521	0.997698	ns
Blooming	Sensitivity	RLE	TMM	10	10	-0.383023	0.701703	0.816908	ns
Blooming	Sensitivity	RLE	VST	10	10	0	1	1	ns
Blooming	Sensitivity	RLE	ACS	10	10	2.51785	0.0118072	0.0438554	*
Blooming	Sensitivity	RLE	QMP	10	10	0.917473	0.358895	0.474471	ns
Blooming	Sensitivity	TMM	VST	10	10	0.383023	0.701703	0.816908	ns
Blooming	Sensitivity	TMM	ACS	10	10	2.90088	0.0037212	0.0152765	*
Blooming	Sensitivity	TMM	QMP	10	10	1.3005	0.193431	0.314326	ns
Blooming	Sensitivity	VST	ACS	10	10	2.51785	0.0118072	0.0438554	*
Blooming	Sensitivity	VST	QMP	10	10	0.917473	0.358895	0.474471	ns
Blooming	Sensitivity	ACS	QMP	10	10	-1.60038	0.109514	0.203383	ns
Dysbiosis	Sensitivity	Seq	Rel	10	10	0.0979429	0.921978	0.971814	ns
Dysbiosis	Sensitivity	Seq	RMP	10	10	-0.207758	0.835418	0.905036	ns
Dysbiosis	Sensitivity	Seq	AST	10	10	0.0979429	0.921978	0.971814	ns
Dysbiosis	Sensitivity	Seq	CLR	10	10	-2.23191	0.0256208	0.0487421	*
Dysbiosis	Sensitivity	Seq	CSS	10	10	-0.273053	0.784813	0.862188	ns
Dysbiosis	Sensitivity	Seq	GMPR	10	10	0.688568	0.491095	0.660438	ns
Dysbiosis	Sensitivity	Seq	UQ	10	10	-0.647017	0.517621	0.661876	ns
Dysbiosis	Sensitivity	Seq	RLE	10	10	3.09262	0.00198397	0.00552677	**
Dysbiosis	Sensitivity	Seq	TMM	10	10	0.7598	0.447374	0.624405	ns
Dysbiosis	Sensitivity	Seq	VST	10	10	3.09262	0.00198397	0.00552677	**
Dysbiosis	Sensitivity	Seq	ACS	10	10	4.37182	1.23218e-05	0.000106789	***
Dysbiosis	Sensitivity	Seq	QMP	10	10	4.04534	5.22475e-05	0.000291093	***
Dysbiosis	Sensitivity	Rel	RMP	10	10	-0.305701	0.759833	0.846671	ns
Dysbiosis	Sensitivity	Rel	AST	10	10	0	1	1	ns
Dysbiosis	Sensitivity	Rel	CLR	10	10	-2.32985	0.0198139	0.038637	*
Dysbiosis	Sensitivity	Rel	CSS	10	10	-0.370996	0.710641	0.827313	ns
Dysbiosis	Sensitivity	Rel	GMPR	10	10	0.590625	0.554771	0.68686	ns
Dysbiosis	Sensitivity	Rel	UQ	10	10	-0.74496	0.456296	0.624405	ns
Dysbiosis	Sensitivity	Rel	RLE	10	10	2.99468	0.00274734	0.00655718	**
Dysbiosis	Sensitivity	Rel	TMM	10	10	0.661857	0.508063	0.660482	ns
Dysbiosis	Sensitivity	Rel	VST	10	10	2.99468	0.00274734	0.00655718	**
Dysbiosis	Sensitivity	Rel	ACS	10	10	4.27387	1.92107e-05	0.00012487	***
Dysbiosis	Sensitivity	Rel	QMP	10	10	3.9474	7.90058e-05	0.000385153	***
Dysbiosis	Sensitivity	RMP	AST	10	10	0.305701	0.759833	0.846671	ns
Dysbiosis	Sensitivity	RMP	CLR	10	10	-2.02415	0.0429544	0.0797724	ns
Dysbiosis	Sensitivity	RMP	CSS	10	10	-0.0652953	0.947939	0.972885	ns
Dysbiosis	Sensitivity	RMP	GMPR	10	10	0.896326	0.370079	0.534558	ns
Dysbiosis	Sensitivity	RMP	UQ	10	10	-0.439259	0.660474	0.804952	ns
Dysbiosis	Sensitivity	RMP	RLE	10	10	3.30038	0.000965542	0.00301249	**
Dysbiosis	Sensitivity	RMP	TMM	10	10	0.967557	0.333266	0.501457	ns
Dysbiosis	Sensitivity	RMP	VST	10	10	3.30038	0.000965542	0.00301249	**
Dysbiosis	Sensitivity	RMP	ACS	10	10	4.57957	4.65926e-06	4.54278e-05	****
Dysbiosis	Sensitivity	RMP	QMP	10	10	4.2531	2.10835e-05	0.000126501	***
Dysbiosis	Sensitivity	AST	CLR	10	10	-2.32985	0.0198139	0.038637	*
Dysbiosis	Sensitivity	AST	CSS	10	10	-0.370996	0.710641	0.827313	ns
Dysbiosis	Sensitivity	AST	GMPR	10	10	0.590625	0.554771	0.68686	ns
Dysbiosis	Sensitivity	AST	UQ	10	10	-0.74496	0.456296	0.624405	ns
Dysbiosis	Sensitivity	AST	RLE	10	10	2.99468	0.00274734	0.00655718	**
Dysbiosis	Sensitivity	AST	TMM	10	10	0.661857	0.508063	0.660482	ns
Dysbiosis	Sensitivity	AST	VST	10	10	2.99468	0.00274734	0.00655718	**
Dysbiosis	Sensitivity	AST	ACS	10	10	4.27387	1.92107e-05	0.00012487	***
Dysbiosis	Sensitivity	AST	QMP	10	10	3.9474	7.90058e-05	0.000385153	***
Dysbiosis	Sensitivity	CLR	CSS	10	10	1.95886	0.0501294	0.0909324	ns
Dysbiosis	Sensitivity	CLR	GMPR	10	10	2.92048	0.00349493	0.00801778	**
Dysbiosis	Sensitivity	CLR	UQ	10	10	1.58489	0.11299	0.200301	ns
Dysbiosis	Sensitivity	CLR	RLE	10	10	5.32453	1.01213e-07	1.97365e-06	****
Dysbiosis	Sensitivity	CLR	TMM	10	10	2.99171	0.00277419	0.00655718	**
Dysbiosis	Sensitivity	CLR	VST	10	10	5.32453	1.01213e-07	1.97365e-06	****
Dysbiosis	Sensitivity	CLR	ACS	10	10	6.60373	4.00949e-11	3.1274e-09	****
Dysbiosis	Sensitivity	CLR	QMP	10	10	6.27725	3.44613e-10	1.34399e-08	****
Dysbiosis	Sensitivity	CSS	GMPR	10	10	0.961621	0.33624	0.501457	ns
Dysbiosis	Sensitivity	CSS	UQ	10	10	-0.373964	0.708431	0.827313	ns
Dysbiosis	Sensitivity	CSS	RLE	10	10	3.36567	0.000763567	0.00267433	**
Dysbiosis	Sensitivity	CSS	TMM	10	10	1.03285	0.301673	0.480214	ns
Dysbiosis	Sensitivity	CSS	VST	10	10	3.36567	0.000763567	0.00267433	**
Dysbiosis	Sensitivity	CSS	ACS	10	10	4.64487	3.40293e-06	3.79184e-05	****
Dysbiosis	Sensitivity	CSS	QMP	10	10	4.31839	1.5717e-05	0.000122593	***
Dysbiosis	Sensitivity	GMPR	UQ	10	10	-1.33559	0.181685	0.308074	ns
Dysbiosis	Sensitivity	GMPR	RLE	10	10	2.40405	0.0162144	0.0351312	*
Dysbiosis	Sensitivity	GMPR	TMM	10	10	0.0712312	0.943214	0.972885	ns
Dysbiosis	Sensitivity	GMPR	VST	10	10	2.40405	0.0162144	0.0351312	*
Dysbiosis	Sensitivity	GMPR	ACS	10	10	3.68325	0.000230282	0.000945367	***
Dysbiosis	Sensitivity	GMPR	QMP	10	10	3.35677	0.000788585	0.00267433	**
Dysbiosis	Sensitivity	UQ	RLE	10	10	3.73964	0.000184285	0.000798569	***
Dysbiosis	Sensitivity	UQ	TMM	10	10	1.40682	0.159482	0.276435	ns
Dysbiosis	Sensitivity	UQ	VST	10	10	3.73964	0.000184285	0.000798569	***
Dysbiosis	Sensitivity	UQ	ACS	10	10	5.01883	5.19865e-07	8.1099e-06	****
Dysbiosis	Sensitivity	UQ	QMP	10	10	4.69236	2.70077e-06	3.511e-05	****
Dysbiosis	Sensitivity	RLE	TMM	10	10	-2.33282	0.0196575	0.038637	*
Dysbiosis	Sensitivity	RLE	VST	10	10	0	1	1	ns
Dysbiosis	Sensitivity	RLE	ACS	10	10	1.27919	0.200829	0.326347	ns
Dysbiosis	Sensitivity	RLE	QMP	10	10	0.952717	0.340733	0.501457	ns
Dysbiosis	Sensitivity	TMM	VST	10	10	2.33282	0.0196575	0.038637	*
Dysbiosis	Sensitivity	TMM	ACS	10	10	3.61202	0.000303826	0.00118492	**
Dysbiosis	Sensitivity	TMM	QMP	10	10	3.28554	0.00101787	0.00305362	**
Dysbiosis	Sensitivity	VST	ACS	10	10	1.27919	0.200829	0.326347	ns
Dysbiosis	Sensitivity	VST	QMP	10	10	0.952717	0.340733	0.501457	ns
Dysbiosis	Sensitivity	ACS	QMP	10	10	-0.326476	0.744064	0.846671	ns
Succession	Precision	Seq	Rel	10	10	-0.0593592	0.952666	0.977736	ns
Succession	Precision	Seq	RMP	10	10	-0.184013	0.854003	0.962496	ns
Succession	Precision	Seq	AST	10	10	-0.0593592	0.952666	0.977736	ns
Succession	Precision	Seq	CLR	10	10	-0.801349	0.42293	0.568768	ns
Succession	Precision	Seq	CSS	10	10	0.074199	0.940852	0.977736	ns
Succession	Precision	Seq	GMPR	10	10	1.24951	0.211478	0.38377	ns
Succession	Precision	Seq	UQ	10	10	2.27939	0.0226437	0.0685333	ns
Succession	Precision	Seq	RLE	10	10	1.05659	0.290697	0.436046	ns
Succession	Precision	Seq	TMM	10	10	1.46024	0.144225	0.312488	ns
Succession	Precision	Seq	VST	10	10	1.05659	0.290697	0.436046	ns
Succession	Precision	Seq	ACS	10	10	4.54098	5.59941e-06	7.27924e-05	****
Succession	Precision	Seq	QMP	10	10	4.2798	1.87064e-05	0.000132645	***
Succession	Precision	Rel	RMP	10	10	-0.124654	0.900797	0.962496	ns
Succession	Precision	Rel	AST	10	10	0	1	1	ns
Succession	Precision	Rel	CLR	10	10	-0.74199	0.458094	0.595522	ns
Succession	Precision	Rel	CSS	10	10	0.133558	0.893752	0.962496	ns
Succession	Precision	Rel	GMPR	10	10	1.30887	0.190578	0.371628	ns
Succession	Precision	Rel	UQ	10	10	2.33875	0.0193483	0.062882	ns
Succession	Precision	Rel	RLE	10	10	1.11595	0.264442	0.41253	ns
Succession	Precision	Rel	TMM	10	10	1.51959	0.128613	0.286623	ns
Succession	Precision	Rel	VST	10	10	1.11595	0.264442	0.41253	ns
Succession	Precision	Rel	ACS	10	10	4.60034	4.2181e-06	6.58023e-05	****
Succession	Precision	Rel	QMP	10	10	4.33916	1.43031e-05	0.000111564	***
Succession	Precision	RMP	AST	10	10	0.124654	0.900797	0.962496	ns
Succession	Precision	RMP	CLR	10	10	-0.617335	0.537013	0.686673	ns
Succession	Precision	RMP	CSS	10	10	0.258212	0.796243	0.955492	ns
Succession	Precision	RMP	GMPR	10	10	1.43352	0.151708	0.319817	ns
Succession	Precision	RMP	UQ	10	10	2.46341	0.0137624	0.048794	*
Succession	Precision	RMP	RLE	10	10	1.24061	0.214751	0.38377	ns
Succession	Precision	RMP	TMM	10	10	1.64425	0.100125	0.236658	ns
Succession	Precision	RMP	VST	10	10	1.24061	0.214751	0.38377	ns
Succession	Precision	RMP	ACS	10	10	4.72499	2.30126e-06	5.98328e-05	****
Succession	Precision	RMP	QMP	10	10	4.46381	8.05149e-06	7.8502e-05	****
Succession	Precision	AST	CLR	10	10	-0.74199	0.458094	0.595522	ns
Succession	Precision	AST	CSS	10	10	0.133558	0.893752	0.962496	ns
Succession	Precision	AST	GMPR	10	10	1.30887	0.190578	0.371628	ns
Succession	Precision	AST	UQ	10	10	2.33875	0.0193483	0.062882	ns
Succession	Precision	AST	RLE	10	10	1.11595	0.264442	0.41253	ns
Succession	Precision	AST	TMM	10	10	1.51959	0.128613	0.286623	ns
Succession	Precision	AST	VST	10	10	1.11595	0.264442	0.41253	ns
Succession	Precision	AST	ACS	10	10	4.60034	4.2181e-06	6.58023e-05	****
Succession	Precision	AST	QMP	10	10	4.33916	1.43031e-05	0.000111564	***
Succession	Precision	CLR	CSS	10	10	0.875548	0.381276	0.531063	ns
Succession	Precision	CLR	GMPR	10	10	2.05086	0.0402806	0.108341	ns
Succession	Precision	CLR	UQ	10	10	3.08074	0.00206486	0.00847679	**
Succession	Precision	CLR	RLE	10	10	1.85794	0.0631772	0.153994	ns
Succession	Precision	CLR	TMM	10	10	2.26158	0.0237231	0.0685333	ns
Succession	Precision	CLR	VST	10	10	1.85794	0.0631772	0.153994	ns
Succession	Precision	CLR	ACS	10	10	5.34233	9.17615e-08	7.15739e-06	****
Succession	Precision	CLR	QMP	10	10	5.08115	3.75165e-07	1.46315e-05	****
Succession	Precision	CSS	GMPR	10	10	1.17531	0.23987	0.406736	ns
Succession	Precision	CSS	UQ	10	10	2.20519	0.0274405	0.0764415	ns
Succession	Precision	CSS	RLE	10	10	0.982394	0.325906	0.462193	ns
Succession	Precision	CSS	TMM	10	10	1.38604	0.165736	0.340194	ns
Succession	Precision	CSS	VST	10	10	0.982394	0.325906	0.462193	ns
Succession	Precision	CSS	ACS	10	10	4.46678	7.94064e-06	7.8502e-05	****
Succession	Precision	CSS	QMP	10	10	4.2056	2.60393e-05	0.000169255	***
Succession	Precision	GMPR	UQ	10	10	1.02988	0.303066	0.446021	ns
Succession	Precision	GMPR	RLE	10	10	-0.192917	0.847024	0.962496	ns
Succession	Precision	GMPR	TMM	10	10	0.210725	0.833102	0.962496	ns
Succession	Precision	GMPR	VST	10	10	-0.192917	0.847024	0.962496	ns
Succession	Precision	GMPR	ACS	10	10	3.29147	0.000996665	0.00518266	**
Succession	Precision	GMPR	QMP	10	10	3.03029	0.00244322	0.00952857	**
Succession	Precision	UQ	RLE	10	10	-1.2228	0.221406	0.38377	ns
Succession	Precision	UQ	TMM	10	10	-0.819157	0.412697	0.564743	ns
Succession	Precision	UQ	VST	10	10	-1.2228	0.221406	0.38377	ns
Succession	Precision	UQ	ACS	10	10	2.26158	0.0237231	0.0685333	ns
Succession	Precision	UQ	QMP	10	10	2.0004	0.0454566	0.118187	ns
Succession	Precision	RLE	TMM	10	10	0.403642	0.686476	0.849922	ns
Succession	Precision	RLE	VST	10	10	0	1	1	ns
Succession	Precision	RLE	ACS	10	10	3.48438	0.000493272	0.00274823	**
Succession	Precision	RLE	QMP	10	10	3.2232	0.00126766	0.0058163	**
Succession	Precision	TMM	VST	10	10	-0.403642	0.686476	0.849922	ns
Succession	Precision	TMM	ACS	10	10	3.08074	0.00206486	0.00847679	**
Succession	Precision	TMM	QMP	10	10	2.81956	0.00480894	0.0178618	*
Succession	Precision	VST	ACS	10	10	3.48438	0.000493272	0.00274823	**
Succession	Precision	VST	QMP	10	10	3.2232	0.00126766	0.0058163	**
Succession	Precision	ACS	QMP	10	10	-0.26118	0.793953	0.955492	ns
Blooming	Precision	Seq	Rel	10	10	-0.0653014	0.947934	0.998593	ns
Blooming	Precision	Seq	RMP	10	10	-0.0267142	0.978688	0.998593	ns
Blooming	Precision	Seq	AST	10	10	-0.0653014	0.947934	0.998593	ns
Blooming	Precision	Seq	CLR	10	10	3.67469	0.000238139	0.00132677	**
Blooming	Precision	Seq	CSS	10	10	1.37727	0.16843	0.243288	ns
Blooming	Precision	Seq	GMPR	10	10	2.0006	0.0454357	0.0805451	ns
Blooming	Precision	Seq	UQ	10	10	3.17009	0.00152393	0.00594333	**
Blooming	Precision	Seq	RLE	10	10	2.53488	0.0112485	0.0265874	*
Blooming	Precision	Seq	TMM	10	10	2.01841	0.0435488	0.0789955	ns
Blooming	Precision	Seq	VST	10	10	2.5141	0.0119335	0.0273768	*
Blooming	Precision	Seq	ACS	10	10	5.27161	1.35235e-07	2.63708e-06	****
Blooming	Precision	Seq	QMP	10	10	5.06977	3.98306e-07	3.88349e-06	****
Blooming	Precision	Rel	RMP	10	10	0.0385872	0.96922	0.998593	ns
Blooming	Precision	Rel	AST	10	10	0	1	1	ns
Blooming	Precision	Rel	CLR	10	10	3.73999	0.000184027	0.00130492	**
Blooming	Precision	Rel	CSS	10	10	1.44257	0.149142	0.2281	ns
Blooming	Precision	Rel	GMPR	10	10	2.0659	0.038838	0.075734	ns
Blooming	Precision	Rel	UQ	10	10	3.23539	0.00121477	0.00526401	**
Blooming	Precision	Rel	RLE	10	10	2.60018	0.00931738	0.0265874	*
Blooming	Precision	Rel	TMM	10	10	2.08371	0.0371866	0.075734	ns
Blooming	Precision	Rel	VST	10	10	2.57941	0.00989703	0.0265874	*
Blooming	Precision	Rel	ACS	10	10	5.33691	9.45452e-08	2.63708e-06	****
Blooming	Precision	Rel	QMP	10	10	5.13507	2.82044e-07	3.66657e-06	****
Blooming	Precision	RMP	AST	10	10	-0.0385872	0.96922	0.998593	ns
Blooming	Precision	RMP	CLR	10	10	3.7014	0.00021441	0.00132677	**
Blooming	Precision	RMP	CSS	10	10	1.40398	0.160325	0.239876	ns
Blooming	Precision	RMP	GMPR	10	10	2.02731	0.0426305	0.0789955	ns
Blooming	Precision	RMP	UQ	10	10	3.1968	0.0013896	0.00570469	**
Blooming	Precision	RMP	RLE	10	10	2.5616	0.0104192	0.0265874	*
Blooming	Precision	RMP	TMM	10	10	2.04512	0.0408428	0.077701	ns
Blooming	Precision	RMP	VST	10	10	2.54082	0.0110593	0.0265874	*
Blooming	Precision	RMP	ACS	10	10	5.29832	1.16873e-07	2.63708e-06	****
Blooming	Precision	RMP	QMP	10	10	5.09648	3.46028e-07	3.85574e-06	****
Blooming	Precision	AST	CLR	10	10	3.73999	0.000184027	0.00130492	**
Blooming	Precision	AST	CSS	10	10	1.44257	0.149142	0.2281	ns
Blooming	Precision	AST	GMPR	10	10	2.0659	0.038838	0.075734	ns
Blooming	Precision	AST	UQ	10	10	3.23539	0.00121477	0.00526401	**
Blooming	Precision	AST	RLE	10	10	2.60018	0.00931738	0.0265874	*
Blooming	Precision	AST	TMM	10	10	2.08371	0.0371866	0.075734	ns
Blooming	Precision	AST	VST	10	10	2.57941	0.00989703	0.0265874	*
Blooming	Precision	AST	ACS	10	10	5.33691	9.45452e-08	2.63708e-06	****
Blooming	Precision	AST	QMP	10	10	5.13507	2.82044e-07	3.66657e-06	****
Blooming	Precision	CLR	CSS	10	10	-2.29742	0.0215947	0.0481252	*
Blooming	Precision	CLR	GMPR	10	10	-1.67409	0.0941127	0.156187	ns
Blooming	Precision	CLR	UQ	10	10	-0.504602	0.613838	0.700992	ns
Blooming	Precision	CLR	RLE	10	10	-1.13981	0.254367	0.332288	ns
Blooming	Precision	CLR	TMM	10	10	-1.65628	0.0976648	0.158705	ns
Blooming	Precision	CLR	VST	10	10	-1.16058	0.245811	0.332288	ns
Blooming	Precision	CLR	ACS	10	10	1.59692	0.110284	0.175555	ns
Blooming	Precision	CLR	QMP	10	10	1.39508	0.162993	0.239876	ns
Blooming	Precision	CSS	GMPR	10	10	0.623332	0.533067	0.649675	ns
Blooming	Precision	CSS	UQ	10	10	1.79282	0.0730015	0.123785	ns
Blooming	Precision	CSS	RLE	10	10	1.15762	0.247021	0.332288	ns
Blooming	Precision	CSS	TMM	10	10	0.641141	0.521431	0.649675	ns
Blooming	Precision	CSS	VST	10	10	1.13684	0.255606	0.332288	ns
Blooming	Precision	CSS	ACS	10	10	3.89434	9.84666e-05	0.000853377	***
Blooming	Precision	CSS	QMP	10	10	3.6925	0.000222061	0.00132677	**
Blooming	Precision	GMPR	UQ	10	10	1.16949	0.242207	0.332288	ns
Blooming	Precision	GMPR	RLE	10	10	0.534284	0.593145	0.700992	ns
Blooming	Precision	GMPR	TMM	10	10	0.0178095	0.985791	0.998593	ns
Blooming	Precision	GMPR	VST	10	10	0.513507	0.607597	0.700992	ns
Blooming	Precision	GMPR	ACS	10	10	3.27101	0.00107165	0.00526401	**
Blooming	Precision	GMPR	QMP	10	10	3.06917	0.00214657	0.00797296	**
Blooming	Precision	UQ	RLE	10	10	-0.635205	0.525295	0.649675	ns
Blooming	Precision	UQ	TMM	10	10	-1.15168	0.249453	0.332288	ns
Blooming	Precision	UQ	VST	10	10	-0.655983	0.511835	0.649675	ns
Blooming	Precision	UQ	ACS	10	10	2.10152	0.0355955	0.075734	ns
Blooming	Precision	UQ	QMP	10	10	1.89968	0.0574754	0.099624	ns
Blooming	Precision	RLE	TMM	10	10	-0.516475	0.605523	0.700992	ns
Blooming	Precision	RLE	VST	10	10	-0.0207777	0.983423	0.998593	ns
Blooming	Precision	RLE	ACS	10	10	2.73672	0.00620544	0.0201677	*
Blooming	Precision	RLE	QMP	10	10	2.53488	0.0112485	0.0265874	*
Blooming	Precision	TMM	VST	10	10	0.495697	0.620108	0.700992	ns
Blooming	Precision	TMM	ACS	10	10	3.2532	0.00114114	0.00526401	**
Blooming	Precision	TMM	QMP	10	10	3.05136	0.00227809	0.00807687	**
Blooming	Precision	VST	ACS	10	10	2.7575	0.0058245	0.0197527	*
Blooming	Precision	VST	QMP	10	10	2.55566	0.0105986	0.0265874	*
Blooming	Precision	ACS	QMP	10	10	-0.201841	0.840041	0.936046	ns
Dysbiosis	Precision	Seq	Rel	10	10	0.258213	0.796242	0.875026	ns
Dysbiosis	Precision	Seq	RMP	10	10	0.0148399	0.98816	1	ns
Dysbiosis	Precision	Seq	AST	10	10	0.258213	0.796242	0.875026	ns
Dysbiosis	Precision	Seq	CLR	10	10	-2.27643	0.0228201	0.0423801	*
Dysbiosis	Precision	Seq	CSS	10	10	-0.181046	0.856331	0.902619	ns
Dysbiosis	Precision	Seq	GMPR	10	10	0.724185	0.468952	0.619971	ns
Dysbiosis	Precision	Seq	UQ	10	10	-0.857744	0.391034	0.564827	ns
Dysbiosis	Precision	Seq	RLE	10	10	3.1876	0.00143458	0.00420634	**
Dysbiosis	Precision	Seq	TMM	10	10	0.786512	0.431567	0.590566	ns
Dysbiosis	Precision	Seq	VST	10	10	3.1876	0.00143458	0.00420634	**
Dysbiosis	Precision	Seq	ACS	10	10	4.00379	6.23349e-05	0.000323532	***
Dysbiosis	Precision	Seq	QMP	10	10	4.28278	1.84571e-05	0.00017098	***
Dysbiosis	Precision	Rel	RMP	10	10	-0.243374	0.807716	0.875026	ns
Dysbiosis	Precision	Rel	AST	10	10	0	1	1	ns
Dysbiosis	Precision	Rel	CLR	10	10	-2.53465	0.0112561	0.0243881	*
Dysbiosis	Precision	Rel	CSS	10	10	-0.43926	0.660473	0.768909	ns
Dysbiosis	Precision	Rel	GMPR	10	10	0.465971	0.641236	0.768909	ns
Dysbiosis	Precision	Rel	UQ	10	10	-1.11596	0.26444	0.426562	ns
Dysbiosis	Precision	Rel	RLE	10	10	2.92939	0.00339631	0.00779153	**
Dysbiosis	Precision	Rel	TMM	10	10	0.528299	0.597292	0.739504	ns
Dysbiosis	Precision	Rel	VST	10	10	2.92939	0.00339631	0.00779153	**
Dysbiosis	Precision	Rel	ACS	10	10	3.74558	0.000179978	0.000779904	***
Dysbiosis	Precision	Rel	QMP	10	10	4.02457	5.70798e-05	0.000318016	***
Dysbiosis	Precision	RMP	AST	10	10	0.243374	0.807716	0.875026	ns
Dysbiosis	Precision	RMP	CLR	10	10	-2.29127	0.0219476	0.041754	*
Dysbiosis	Precision	RMP	CSS	10	10	-0.195886	0.844699	0.902555	ns
Dysbiosis	Precision	RMP	GMPR	10	10	0.709345	0.47811	0.621543	ns
Dysbiosis	Precision	RMP	UQ	10	10	-0.872583	0.38289	0.563499	ns
Dysbiosis	Precision	RMP	RLE	10	10	3.17276	0.00150997	0.00420634	**
Dysbiosis	Precision	RMP	TMM	10	10	0.771672	0.440308	0.592139	ns
Dysbiosis	Precision	RMP	VST	10	10	3.17276	0.00150997	0.00420634	**
Dysbiosis	Precision	RMP	ACS	10	10	3.98895	6.63656e-05	0.000323532	***
Dysbiosis	Precision	RMP	QMP	10	10	4.26794	1.97284e-05	0.00017098	***
Dysbiosis	Precision	AST	CLR	10	10	-2.53465	0.0112561	0.0243881	*
Dysbiosis	Precision	AST	CSS	10	10	-0.43926	0.660473	0.768909	ns
Dysbiosis	Precision	AST	GMPR	10	10	0.465971	0.641236	0.768909	ns
Dysbiosis	Precision	AST	UQ	10	10	-1.11596	0.26444	0.426562	ns
Dysbiosis	Precision	AST	RLE	10	10	2.92939	0.00339631	0.00779153	**
Dysbiosis	Precision	AST	TMM	10	10	0.528299	0.597292	0.739504	ns
Dysbiosis	Precision	AST	VST	10	10	2.92939	0.00339631	0.00779153	**
Dysbiosis	Precision	AST	ACS	10	10	3.74558	0.000179978	0.000779904	***
Dysbiosis	Precision	AST	QMP	10	10	4.02457	5.70798e-05	0.000318016	***
Dysbiosis	Precision	CLR	CSS	10	10	2.09539	0.0361366	0.06555	ns
Dysbiosis	Precision	CLR	GMPR	10	10	3.00062	0.00269432	0.00700522	**
Dysbiosis	Precision	CLR	UQ	10	10	1.41869	0.155989	0.264504	ns
Dysbiosis	Precision	CLR	RLE	10	10	5.46403	4.65433e-08	9.07594e-07	****
Dysbiosis	Precision	CLR	TMM	10	10	3.06295	0.0021917	0.0058949	**
Dysbiosis	Precision	CLR	VST	10	10	5.46403	4.65433e-08	9.07594e-07	****
Dysbiosis	Precision	CLR	ACS	10	10	6.28023	3.3808e-10	1.31851e-08	****
Dysbiosis	Precision	CLR	QMP	10	10	6.55922	5.40914e-11	4.21913e-09	****
Dysbiosis	Precision	CSS	GMPR	10	10	0.905231	0.365343	0.548014	ns
Dysbiosis	Precision	CSS	UQ	10	10	-0.676697	0.498598	0.637552	ns
Dysbiosis	Precision	CSS	RLE	10	10	3.36865	0.000755381	0.00267817	**
Dysbiosis	Precision	CSS	TMM	10	10	0.967559	0.333265	0.509699	ns
Dysbiosis	Precision	CSS	VST	10	10	3.36865	0.000755381	0.00267817	**
Dysbiosis	Precision	CSS	ACS	10	10	4.18484	2.85368e-05	0.000222587	***
Dysbiosis	Precision	CSS	QMP	10	10	4.46383	8.0508e-06	8.9709e-05	****
Dysbiosis	Precision	GMPR	UQ	10	10	-1.58193	0.113666	0.197021	ns
Dysbiosis	Precision	GMPR	RLE	10	10	2.46342	0.013762	0.0282483	*
Dysbiosis	Precision	GMPR	TMM	10	10	0.0623274	0.950302	0.988314	ns
Dysbiosis	Precision	GMPR	VST	10	10	2.46342	0.013762	0.0282483	*
Dysbiosis	Precision	GMPR	ACS	10	10	3.27961	0.00103951	0.00352531	**
Dysbiosis	Precision	GMPR	QMP	10	10	3.5586	0.000372841	0.00153061	**
Dysbiosis	Precision	UQ	RLE	10	10	4.04534	5.22462e-05	0.000318016	***
Dysbiosis	Precision	UQ	TMM	10	10	1.64426	0.100123	0.177491	ns
Dysbiosis	Precision	UQ	VST	10	10	4.04534	5.22462e-05	0.000318016	***
Dysbiosis	Precision	UQ	ACS	10	10	4.86154	1.16478e-06	1.51421e-05	****
Dysbiosis	Precision	UQ	QMP	10	10	5.14053	2.73971e-07	4.27394e-06	****
Dysbiosis	Precision	RLE	TMM	10	10	-2.40109	0.0163464	0.0318754	*
Dysbiosis	Precision	RLE	VST	10	10	0	1	1	ns
Dysbiosis	Precision	RLE	ACS	10	10	0.816192	0.41439	0.577187	ns
Dysbiosis	Precision	RLE	QMP	10	10	1.09518	0.273437	0.426562	ns
Dysbiosis	Precision	TMM	VST	10	10	2.40109	0.0163464	0.0318754	*
Dysbiosis	Precision	TMM	ACS	10	10	3.21728	0.00129412	0.00420589	**
Dysbiosis	Precision	TMM	QMP	10	10	3.49627	0.000471811	0.00184006	**
Dysbiosis	Precision	VST	ACS	10	10	0.816192	0.41439	0.577187	ns
Dysbiosis	Precision	VST	QMP	10	10	1.09518	0.273437	0.426562	ns
Dysbiosis	Precision	ACS	QMP	10	10	0.278989	0.780253	0.875026	ns
Succession	False positive rate	Seq	Rel	10	10	0.470448	0.638035	0.871344	ns
Succession	False positive rate	Seq	RMP	10	10	-0.881345	0.378131	0.641179	ns
Succession	False positive rate	Seq	AST	10	10	0.470448	0.638035	0.871344	ns
Succession	False positive rate	Seq	CLR	10	10	0.0297752	0.976246	1	ns
Succession	False positive rate	Seq	CSS	10	10	-0.145898	0.884002	1	ns
Succession	False positive rate	Seq	GMPR	10	10	-0.857525	0.391155	0.64915	ns
Succession	False positive rate	Seq	UQ	10	10	-1.30713	0.191168	0.414198	ns
Succession	False positive rate	Seq	RLE	10	10	-0.946851	0.343715	0.623483	ns
Succession	False positive rate	Seq	TMM	10	10	-0.961738	0.336181	0.623483	ns
Succession	False positive rate	Seq	VST	10	10	-0.946851	0.343715	0.623483	ns
Succession	False positive rate	Seq	ACS	10	10	-4.43948	9.01767e-06	0.00011723	***
Succession	False positive rate	Seq	QMP	10	10	-4.2251	2.38837e-05	0.000206992	***
Succession	False positive rate	Rel	RMP	10	10	-1.35179	0.176441	0.410474	ns
Succession	False positive rate	Rel	AST	10	10	0	1	1	ns
Succession	False positive rate	Rel	CLR	10	10	-0.440673	0.65945	0.871344	ns
Succession	False positive rate	Rel	CSS	10	10	-0.616346	0.537666	0.776629	ns
Succession	False positive rate	Rel	GMPR	10	10	-1.32797	0.184187	0.410474	ns
Succession	False positive rate	Rel	UQ	10	10	-1.77758	0.0754731	0.245288	ns
Succession	False positive rate	Rel	RLE	10	10	-1.4173	0.156396	0.406629	ns
Succession	False positive rate	Rel	TMM	10	10	-1.43219	0.152091	0.406629	ns
Succession	False positive rate	Rel	VST	10	10	-1.4173	0.156396	0.406629	ns
Succession	False positive rate	Rel	ACS	10	10	-4.90993	9.11102e-07	3.5533e-05	****
Succession	False positive rate	Rel	QMP	10	10	-4.69555	2.65896e-06	5.18496e-05	****
Succession	False positive rate	RMP	AST	10	10	1.35179	0.176441	0.410474	ns
Succession	False positive rate	RMP	CLR	10	10	0.911121	0.362232	0.641179	ns
Succession	False positive rate	RMP	CSS	10	10	0.735447	0.462067	0.706691	ns
Succession	False positive rate	RMP	GMPR	10	10	0.0238201	0.980996	1	ns
Succession	False positive rate	RMP	UQ	10	10	-0.425785	0.670264	0.871344	ns
Succession	False positive rate	RMP	RLE	10	10	-0.0655054	0.947772	1	ns
Succession	False positive rate	RMP	TMM	10	10	-0.080393	0.935925	1	ns
Succession	False positive rate	RMP	VST	10	10	-0.0655054	0.947772	1	ns
Succession	False positive rate	RMP	ACS	10	10	-3.55813	0.000373499	0.00242774	**
Succession	False positive rate	RMP	QMP	10	10	-3.34375	0.000826534	0.00379233	**
Succession	False positive rate	AST	CLR	10	10	-0.440673	0.65945	0.871344	ns
Succession	False positive rate	AST	CSS	10	10	-0.616346	0.537666	0.776629	ns
Succession	False positive rate	AST	GMPR	10	10	-1.32797	0.184187	0.410474	ns
Succession	False positive rate	AST	UQ	10	10	-1.77758	0.0754731	0.245288	ns
Succession	False positive rate	AST	RLE	10	10	-1.4173	0.156396	0.406629	ns
Succession	False positive rate	AST	TMM	10	10	-1.43219	0.152091	0.406629	ns
Succession	False positive rate	AST	VST	10	10	-1.4173	0.156396	0.406629	ns
Succession	False positive rate	AST	ACS	10	10	-4.90993	9.11102e-07	3.5533e-05	****
Succession	False positive rate	AST	QMP	10	10	-4.69555	2.65896e-06	5.18496e-05	****
Succession	False positive rate	CLR	CSS	10	10	-0.175674	0.86055	1	ns
Succession	False positive rate	CLR	GMPR	10	10	-0.8873	0.374917	0.641179	ns
Succession	False positive rate	CLR	UQ	10	10	-1.33691	0.181253	0.410474	ns
Succession	False positive rate	CLR	RLE	10	10	-0.976626	0.328754	0.623483	ns
Succession	False positive rate	CLR	TMM	10	10	-0.991514	0.321435	0.623483	ns
Succession	False positive rate	CLR	VST	10	10	-0.976626	0.328754	0.623483	ns
Succession	False positive rate	CLR	ACS	10	10	-4.46925	7.84927e-06	0.00011723	***
Succession	False positive rate	CLR	QMP	10	10	-4.25487	2.09167e-05	0.000203938	***
Succession	False positive rate	CSS	GMPR	10	10	-0.711627	0.476696	0.715044	ns
Succession	False positive rate	CSS	UQ	10	10	-1.16123	0.245548	0.517641	ns
Succession	False positive rate	CSS	RLE	10	10	-0.800952	0.423159	0.660128	ns
Succession	False positive rate	CSS	TMM	10	10	-0.81584	0.414592	0.660128	ns
Succession	False positive rate	CSS	VST	10	10	-0.800952	0.423159	0.660128	ns
Succession	False positive rate	CSS	ACS	10	10	-4.29358	1.75814e-05	0.000195907	***
Succession	False positive rate	CSS	QMP	10	10	-4.0792	4.5191e-05	0.00035249	***
Succession	False positive rate	GMPR	UQ	10	10	-0.449605	0.652995	0.871344	ns
Succession	False positive rate	GMPR	RLE	10	10	-0.0893255	0.928823	1	ns
Succession	False positive rate	GMPR	TMM	10	10	-0.104213	0.917	1	ns
Succession	False positive rate	GMPR	VST	10	10	-0.0893255	0.928823	1	ns
Succession	False positive rate	GMPR	ACS	10	10	-3.58195	0.000341034	0.00241824	**
Succession	False positive rate	GMPR	QMP	10	10	-3.36757	0.00075833	0.00369686	**
Succession	False positive rate	UQ	RLE	10	10	0.36028	0.718638	0.903561	ns
Succession	False positive rate	UQ	TMM	10	10	0.345392	0.7298	0.903561	ns
Succession	False positive rate	UQ	VST	10	10	0.36028	0.718638	0.903561	ns
Succession	False positive rate	UQ	ACS	10	10	-3.13235	0.00173414	0.00644108	**
Succession	False positive rate	UQ	QMP	10	10	-2.91797	0.00352321	0.0124914	*
Succession	False positive rate	RLE	TMM	10	10	-0.0148876	0.988122	1	ns
Succession	False positive rate	RLE	VST	10	10	0	1	1	ns
Succession	False positive rate	RLE	ACS	10	10	-3.49263	0.000478291	0.00262942	**
Succession	False positive rate	RLE	QMP	10	10	-3.27825	0.00104454	0.0042881	**
Succession	False positive rate	TMM	VST	10	10	0.0148876	0.988122	1	ns
Succession	False positive rate	TMM	ACS	10	10	-3.47774	0.000505658	0.00262942	**
Succession	False positive rate	TMM	QMP	10	10	-3.26336	0.001101	0.00429389	**
Succession	False positive rate	VST	ACS	10	10	-3.49263	0.000478291	0.00262942	**
Succession	False positive rate	VST	QMP	10	10	-3.27825	0.00104454	0.0042881	**
Succession	False positive rate	ACS	QMP	10	10	0.214381	0.83025	1	ns
Blooming	False positive rate	Seq	Rel	10	10	0.210867	0.832991	0.866311	ns
Blooming	False positive rate	Seq	RMP	10	10	-0.210867	0.832991	0.866311	ns
Blooming	False positive rate	Seq	AST	10	10	0.210867	0.832991	0.866311	ns
Blooming	False positive rate	Seq	CLR	10	10	-3.65503	0.000257153	0.00133719	**
Blooming	False positive rate	Seq	CSS	10	10	-1.1399	0.254326	0.342025	ns
Blooming	False positive rate	Seq	GMPR	10	10	-2.16368	0.030489	0.0553056	ns
Blooming	False positive rate	Seq	UQ	10	10	-3.62141	0.000292999	0.00142837	**
Blooming	False positive rate	Seq	RLE	10	10	-2.71682	0.00659118	0.017728	*
Blooming	False positive rate	Seq	TMM	10	10	-2.41428	0.0157666	0.0315331	*
Blooming	False positive rate	Seq	VST	10	10	-2.69238	0.00709451	0.0184457	*
Blooming	False positive rate	Seq	ACS	10	10	-5.26251	1.42103e-07	1.58344e-06	****
Blooming	False positive rate	Seq	QMP	10	10	-5.58645	2.31759e-08	6.02575e-07	****
Blooming	False positive rate	Rel	RMP	10	10	-0.421734	0.673219	0.772222	ns
Blooming	False positive rate	Rel	AST	10	10	0	1	1	ns
Blooming	False positive rate	Rel	CLR	10	10	-3.8659	0.000110682	0.000707356	***
Blooming	False positive rate	Rel	CSS	10	10	-1.35077	0.176769	0.255332	ns
Blooming	False positive rate	Rel	GMPR	10	10	-2.37455	0.0175705	0.0334269	*
Blooming	False positive rate	Rel	UQ	10	10	-3.83228	0.000126961	0.000707356	***
Blooming	False positive rate	Rel	RLE	10	10	-2.92769	0.0034149	0.0114084	*
Blooming	False positive rate	Rel	TMM	10	10	-2.62514	0.00866128	0.0211119	*
Blooming	False positive rate	Rel	VST	10	10	-2.90324	0.00369321	0.0114084	*
Blooming	False positive rate	Rel	ACS	10	10	-5.47338	4.41543e-08	6.88808e-07	****
Blooming	False positive rate	Rel	QMP	10	10	-5.79732	6.73846e-09	2.628e-07	****
Blooming	False positive rate	RMP	AST	10	10	0.421734	0.673219	0.772222	ns
Blooming	False positive rate	RMP	CLR	10	10	-3.44416	0.000572832	0.00262829	**
Blooming	False positive rate	RMP	CSS	10	10	-0.929037	0.35287	0.436886	ns
Blooming	False positive rate	RMP	GMPR	10	10	-1.95281	0.0508418	0.0881258	ns
Blooming	False positive rate	RMP	UQ	10	10	-3.41055	0.000648331	0.00266157	**
Blooming	False positive rate	RMP	RLE	10	10	-2.50596	0.0122121	0.0264595	*
Blooming	False positive rate	RMP	TMM	10	10	-2.20341	0.027566	0.051194	ns
Blooming	False positive rate	RMP	VST	10	10	-2.48151	0.0130828	0.0268541	*
Blooming	False positive rate	RMP	ACS	10	10	-5.05164	4.3803e-07	4.27079e-06	****
Blooming	False positive rate	RMP	QMP	10	10	-5.37558	7.63357e-08	9.92364e-07	****
Blooming	False positive rate	AST	CLR	10	10	-3.8659	0.000110682	0.000707356	***
Blooming	False positive rate	AST	CSS	10	10	-1.35077	0.176769	0.255332	ns
Blooming	False positive rate	AST	GMPR	10	10	-2.37455	0.0175705	0.0334269	*
Blooming	False positive rate	AST	UQ	10	10	-3.83228	0.000126961	0.000707356	***
Blooming	False positive rate	AST	RLE	10	10	-2.92769	0.0034149	0.0114084	*
Blooming	False positive rate	AST	TMM	10	10	-2.62514	0.00866128	0.0211119	*
Blooming	False positive rate	AST	VST	10	10	-2.90324	0.00369321	0.0114084	*
Blooming	False positive rate	AST	ACS	10	10	-5.47338	4.41543e-08	6.88808e-07	****
Blooming	False positive rate	AST	QMP	10	10	-5.79732	6.73846e-09	2.628e-07	****
Blooming	False positive rate	CLR	CSS	10	10	2.51512	0.011899	0.0264595	*
Blooming	False positive rate	CLR	GMPR	10	10	1.49135	0.13587	0.207801	ns
Blooming	False positive rate	CLR	UQ	10	10	0.0336165	0.973183	0.993229	ns
Blooming	False positive rate	CLR	RLE	10	10	0.938206	0.348139	0.436886	ns
Blooming	False positive rate	CLR	TMM	10	10	1.24075	0.214697	0.299042	ns
Blooming	False positive rate	CLR	VST	10	10	0.962654	0.335721	0.436438	ns
Blooming	False positive rate	CLR	ACS	10	10	-1.60748	0.107949	0.175418	ns
Blooming	False positive rate	CLR	QMP	10	10	-1.93142	0.0534311	0.0906006	ns
Blooming	False positive rate	CSS	GMPR	10	10	-1.02377	0.305942	0.404465	ns
Blooming	False positive rate	CSS	UQ	10	10	-2.48151	0.0130828	0.0268541	*
Blooming	False positive rate	CSS	RLE	10	10	-1.57692	0.114814	0.182765	ns
Blooming	False positive rate	CSS	TMM	10	10	-1.27437	0.202532	0.287227	ns
Blooming	False positive rate	CSS	VST	10	10	-1.55247	0.12055	0.188057	ns
Blooming	False positive rate	CSS	ACS	10	10	-4.1226	3.74614e-05	0.000292199	***
Blooming	False positive rate	CSS	QMP	10	10	-4.44654	8.72626e-06	7.56276e-05	****
Blooming	False positive rate	GMPR	UQ	10	10	-1.45773	0.144914	0.217371	ns
Blooming	False positive rate	GMPR	RLE	10	10	-0.553144	0.580165	0.696198	ns
Blooming	False positive rate	GMPR	TMM	10	10	-0.250596	0.802127	0.866311	ns
Blooming	False positive rate	GMPR	VST	10	10	-0.528696	0.597017	0.705565	ns
Blooming	False positive rate	GMPR	ACS	10	10	-3.09883	0.00194287	0.00721638	**
Blooming	False positive rate	GMPR	QMP	10	10	-3.42277	0.000619866	0.00266157	**
Blooming	False positive rate	UQ	RLE	10	10	0.904589	0.365683	0.445676	ns
Blooming	False positive rate	UQ	TMM	10	10	1.20714	0.227379	0.31115	ns
Blooming	False positive rate	UQ	VST	10	10	0.929037	0.35287	0.436886	ns
Blooming	False positive rate	UQ	ACS	10	10	-1.6411	0.100778	0.167248	ns
Blooming	False positive rate	UQ	QMP	10	10	-1.96504	0.04941	0.0875905	ns
Blooming	False positive rate	RLE	TMM	10	10	0.302548	0.762234	0.849347	ns
Blooming	False positive rate	RLE	VST	10	10	0.0244484	0.980495	0.993229	ns
Blooming	False positive rate	RLE	ACS	10	10	-2.54568	0.0109064	0.0250205	*
Blooming	False positive rate	RLE	QMP	10	10	-2.86963	0.00410958	0.0118721	*
Blooming	False positive rate	TMM	VST	10	10	-0.2781	0.780936	0.857929	ns
Blooming	False positive rate	TMM	ACS	10	10	-2.84823	0.00439627	0.0122467	*
Blooming	False positive rate	TMM	QMP	10	10	-3.17217	0.00151302	0.00590079	**
Blooming	False positive rate	VST	ACS	10	10	-2.57013	0.0101659	0.0240286	*
Blooming	False positive rate	VST	QMP	10	10	-2.89407	0.00380279	0.0114084	*
Blooming	False positive rate	ACS	QMP	10	10	-0.323941	0.745983	0.843285	ns
Dysbiosis	False positive rate	Seq	Rel	10	10	0	1	1	ns
Dysbiosis	False positive rate	Seq	RMP	10	10	0	1	1	ns
Dysbiosis	False positive rate	Seq	AST	10	10	0	1	1	ns
Dysbiosis	False positive rate	Seq	CLR	10	10	0	1	1	ns
Dysbiosis	False positive rate	Seq	CSS	10	10	0	1	1	ns
Dysbiosis	False positive rate	Seq	GMPR	10	10	0	1	1	ns
Dysbiosis	False positive rate	Seq	UQ	10	10	0	1	1	ns
Dysbiosis	False positive rate	Seq	RLE	10	10	0	1	1	ns
Dysbiosis	False positive rate	Seq	TMM	10	10	0	1	1	ns
Dysbiosis	False positive rate	Seq	VST	10	10	0	1	1	ns
Dysbiosis	False positive rate	Seq	ACS	10	10	-3.75313	0.000174644	0.000619191	***
Dysbiosis	False positive rate	Seq	QMP	10	10	-5.46715	4.57327e-08	3.24287e-07	****
Dysbiosis	False positive rate	Rel	RMP	10	10	0	1	1	ns
Dysbiosis	False positive rate	Rel	AST	10	10	0	1	1	ns
Dysbiosis	False positive rate	Rel	CLR	10	10	0	1	1	ns
Dysbiosis	False positive rate	Rel	CSS	10	10	0	1	1	ns
Dysbiosis	False positive rate	Rel	GMPR	10	10	0	1	1	ns
Dysbiosis	False positive rate	Rel	UQ	10	10	0	1	1	ns
Dysbiosis	False positive rate	Rel	RLE	10	10	0	1	1	ns
Dysbiosis	False positive rate	Rel	TMM	10	10	0	1	1	ns
Dysbiosis	False positive rate	Rel	VST	10	10	0	1	1	ns
Dysbiosis	False positive rate	Rel	ACS	10	10	-3.75313	0.000174644	0.000619191	***
Dysbiosis	False positive rate	Rel	QMP	10	10	-5.46715	4.57327e-08	3.24287e-07	****
Dysbiosis	False positive rate	RMP	AST	10	10	0	1	1	ns
Dysbiosis	False positive rate	RMP	CLR	10	10	0	1	1	ns
Dysbiosis	False positive rate	RMP	CSS	10	10	0	1	1	ns
Dysbiosis	False positive rate	RMP	GMPR	10	10	0	1	1	ns
Dysbiosis	False positive rate	RMP	UQ	10	10	0	1	1	ns
Dysbiosis	False positive rate	RMP	RLE	10	10	0	1	1	ns
Dysbiosis	False positive rate	RMP	TMM	10	10	0	1	1	ns
Dysbiosis	False positive rate	RMP	VST	10	10	0	1	1	ns
Dysbiosis	False positive rate	RMP	ACS	10	10	-3.75313	0.000174644	0.000619191	***
Dysbiosis	False positive rate	RMP	QMP	10	10	-5.46715	4.57327e-08	3.24287e-07	****
Dysbiosis	False positive rate	AST	CLR	10	10	0	1	1	ns
Dysbiosis	False positive rate	AST	CSS	10	10	0	1	1	ns
Dysbiosis	False positive rate	AST	GMPR	10	10	0	1	1	ns
Dysbiosis	False positive rate	AST	UQ	10	10	0	1	1	ns
Dysbiosis	False positive rate	AST	RLE	10	10	0	1	1	ns
Dysbiosis	False positive rate	AST	TMM	10	10	0	1	1	ns
Dysbiosis	False positive rate	AST	VST	10	10	0	1	1	ns
Dysbiosis	False positive rate	AST	ACS	10	10	-3.75313	0.000174644	0.000619191	***
Dysbiosis	False positive rate	AST	QMP	10	10	-5.46715	4.57327e-08	3.24287e-07	****
Dysbiosis	False positive rate	CLR	CSS	10	10	0	1	1	ns
Dysbiosis	False positive rate	CLR	GMPR	10	10	0	1	1	ns
Dysbiosis	False positive rate	CLR	UQ	10	10	0	1	1	ns
Dysbiosis	False positive rate	CLR	RLE	10	10	0	1	1	ns
Dysbiosis	False positive rate	CLR	TMM	10	10	0	1	1	ns
Dysbiosis	False positive rate	CLR	VST	10	10	0	1	1	ns
Dysbiosis	False positive rate	CLR	ACS	10	10	-3.75313	0.000174644	0.000619191	***
Dysbiosis	False positive rate	CLR	QMP	10	10	-5.46715	4.57327e-08	3.24287e-07	****
Dysbiosis	False positive rate	CSS	GMPR	10	10	0	1	1	ns
Dysbiosis	False positive rate	CSS	UQ	10	10	0	1	1	ns
Dysbiosis	False positive rate	CSS	RLE	10	10	0	1	1	ns
Dysbiosis	False positive rate	CSS	TMM	10	10	0	1	1	ns
Dysbiosis	False positive rate	CSS	VST	10	10	0	1	1	ns
Dysbiosis	False positive rate	CSS	ACS	10	10	-3.75313	0.000174644	0.000619191	***
Dysbiosis	False positive rate	CSS	QMP	10	10	-5.46715	4.57327e-08	3.24287e-07	****
Dysbiosis	False positive rate	GMPR	UQ	10	10	0	1	1	ns
Dysbiosis	False positive rate	GMPR	RLE	10	10	0	1	1	ns
Dysbiosis	False positive rate	GMPR	TMM	10	10	0	1	1	ns
Dysbiosis	False positive rate	GMPR	VST	10	10	0	1	1	ns
Dysbiosis	False positive rate	GMPR	ACS	10	10	-3.75313	0.000174644	0.000619191	***
Dysbiosis	False positive rate	GMPR	QMP	10	10	-5.46715	4.57327e-08	3.24287e-07	****
Dysbiosis	False positive rate	UQ	RLE	10	10	0	1	1	ns
Dysbiosis	False positive rate	UQ	TMM	10	10	0	1	1	ns
Dysbiosis	False positive rate	UQ	VST	10	10	0	1	1	ns
Dysbiosis	False positive rate	UQ	ACS	10	10	-3.75313	0.000174644	0.000619191	***
Dysbiosis	False positive rate	UQ	QMP	10	10	-5.46715	4.57327e-08	3.24287e-07	****
Dysbiosis	False positive rate	RLE	TMM	10	10	0	1	1	ns
Dysbiosis	False positive rate	RLE	VST	10	10	0	1	1	ns
Dysbiosis	False positive rate	RLE	ACS	10	10	-3.75313	0.000174644	0.000619191	***
Dysbiosis	False positive rate	RLE	QMP	10	10	-5.46715	4.57327e-08	3.24287e-07	****
Dysbiosis	False positive rate	TMM	VST	10	10	0	1	1	ns
Dysbiosis	False positive rate	TMM	ACS	10	10	-3.75313	0.000174644	0.000619191	***
Dysbiosis	False positive rate	TMM	QMP	10	10	-5.46715	4.57327e-08	3.24287e-07	****
Dysbiosis	False positive rate	VST	ACS	10	10	-3.75313	0.000174644	0.000619191	***
Dysbiosis	False positive rate	VST	QMP	10	10	-5.46715	4.57327e-08	3.24287e-07	****
Dysbiosis	False positive rate	ACS	QMP	10	10	-1.71403	0.086524	0.293429	ns
