# Supplementary material for: Benchmarking microbiome transformations favors experimental quantitative approaches to address compositionality and sampling depth biases
Source: Nat Commun. 2021 Jun 11;12:3562. doi: 10.1038/s41467-021-23821-6 (PMC8196019; doi:10.1038/s41467-021-23821-6)
Supplement: Supplementary file 8 — Supplementary Data 6 [file 41467_2021_23821_MOESM8_ESM.xlsx]

## Sheet: Table S6
Supplementary Data 6: Comparison of method performance in detecting taxon-metadata associations
Kruskal-Wallis test: differences in method performance in detecting taxon-metadata associations
Scenario	Metric	n	H statistic	df	p-value	Significance level
Succession	Sensitivity	130	72.8588	12	9.31e-11	****
Blooming	Sensitivity	130	16.2399	12	0.18	*
Dysbiosis	Sensitivity	130	99.108	12	8.32e-16	****
Succession	Precision	130	71.2264	12	1.89e-10	****
Blooming	Precision	130	104.587	12	7e-17	****
Dysbiosis	Precision	130	97.9535	12	1.4e-15	****
Succession	False positive rate	130	14.2597	12	0.284	*
Blooming	False positive rate	130	90.0622	12	4.8e-14	****
Dysbiosis	False positive rate	130	61.1488	12	1.39e-08	****
Dunn test: differences in method performance in detecting taxon-metadata associations
Scenario	Metric	Group1	Group2	n1	n2	z-statistic	p-value	Adjusted p-value	Significance level
Succession	Sensitivity	Seq	Rel	10	10	1.04768	0.294787	0.425803	ns
Succession	Sensitivity	Seq	RMP	10	10	-0.00593585	0.995264	1	ns
Succession	Sensitivity	Seq	AST	10	10	1.04768	0.294787	0.425803	ns
Succession	Sensitivity	Seq	CLR	10	10	1.35931	0.174048	0.301684	ns
Succession	Sensitivity	Seq	CSS	10	10	1.68578	0.0918378	0.189466	ns
Succession	Sensitivity	Seq	GMPR	10	10	2.62365	0.00869939	0.0276188	*
Succession	Sensitivity	Seq	UQ	10	10	3.24691	0.00116665	0.0056874	**
Succession	Sensitivity	Seq	RLE	10	10	2.26156	0.0237246	0.063811	ns
Succession	Sensitivity	Seq	TMM	10	10	2.71862	0.00655547	0.0232421	*
Succession	Sensitivity	Seq	VST	10	10	2.23188	0.0256228	0.0644704	ns
Succession	Sensitivity	Seq	ACS	10	10	5.71029	1.12784e-08	4.39856e-07	****
Succession	Sensitivity	Seq	QMP	10	10	5.24136	1.59399e-07	3.10828e-06	****
Succession	Sensitivity	Rel	RMP	10	10	-1.05361	0.29206	0.425803	ns
Succession	Sensitivity	Rel	AST	10	10	0	1	1	ns
Succession	Sensitivity	Rel	CLR	10	10	0.311632	0.75532	0.796148	ns
Succession	Sensitivity	Rel	CSS	10	10	0.638104	0.523406	0.658478	ns
Succession	Sensitivity	Rel	GMPR	10	10	1.57597	0.115033	0.218843	ns
Succession	Sensitivity	Rel	UQ	10	10	2.19923	0.0278613	0.065854	ns
Succession	Sensitivity	Rel	RLE	10	10	1.21388	0.224793	0.365288	ns
Succession	Sensitivity	Rel	TMM	10	10	1.67094	0.094733	0.189466	ns
Succession	Sensitivity	Rel	VST	10	10	1.1842	0.236333	0.368679	ns
Succession	Sensitivity	Rel	ACS	10	10	4.66261	3.1222e-06	4.05887e-05	****
Succession	Sensitivity	Rel	QMP	10	10	4.19368	2.74465e-05	0.00023787	***
Succession	Sensitivity	RMP	AST	10	10	1.05361	0.29206	0.425803	ns
Succession	Sensitivity	RMP	CLR	10	10	1.36525	0.172176	0.301684	ns
Succession	Sensitivity	RMP	CSS	10	10	1.69172	0.0906997	0.189466	ns
Succession	Sensitivity	RMP	GMPR	10	10	2.62958	0.00854897	0.0276188	*
Succession	Sensitivity	RMP	UQ	10	10	3.25285	0.00114255	0.0056874	**
Succession	Sensitivity	RMP	RLE	10	10	2.2675	0.02336	0.063811	ns
Succession	Sensitivity	RMP	TMM	10	10	2.72456	0.00643879	0.0232421	*
Succession	Sensitivity	RMP	VST	10	10	2.23782	0.025233	0.0644704	ns
Succession	Sensitivity	RMP	ACS	10	10	5.71623	1.08916e-08	4.39856e-07	****
Succession	Sensitivity	RMP	QMP	10	10	5.24729	1.5435e-07	3.10828e-06	****
Succession	Sensitivity	AST	CLR	10	10	0.311632	0.75532	0.796148	ns
Succession	Sensitivity	AST	CSS	10	10	0.638104	0.523406	0.658478	ns
Succession	Sensitivity	AST	GMPR	10	10	1.57597	0.115033	0.218843	ns
Succession	Sensitivity	AST	UQ	10	10	2.19923	0.0278613	0.065854	ns
Succession	Sensitivity	AST	RLE	10	10	1.21388	0.224793	0.365288	ns
Succession	Sensitivity	AST	TMM	10	10	1.67094	0.094733	0.189466	ns
Succession	Sensitivity	AST	VST	10	10	1.1842	0.236333	0.368679	ns
Succession	Sensitivity	AST	ACS	10	10	4.66261	3.1222e-06	4.05887e-05	****
Succession	Sensitivity	AST	QMP	10	10	4.19368	2.74465e-05	0.00023787	***
Succession	Sensitivity	CLR	CSS	10	10	0.326472	0.744067	0.796148	ns
Succession	Sensitivity	CLR	GMPR	10	10	1.26434	0.206109	0.34949	ns
Succession	Sensitivity	CLR	UQ	10	10	1.8876	0.0590795	0.131663	ns
Succession	Sensitivity	CLR	RLE	10	10	0.90225	0.366924	0.485086	ns
Succession	Sensitivity	CLR	TMM	10	10	1.35931	0.174048	0.301684	ns
Succession	Sensitivity	CLR	VST	10	10	0.87257	0.382897	0.497766	ns
Succession	Sensitivity	CLR	ACS	10	10	4.35098	1.3553e-05	0.000151019	***
Succession	Sensitivity	CLR	QMP	10	10	3.88205	0.000103581	0.00073448	***
Succession	Sensitivity	CSS	GMPR	10	10	0.937865	0.348314	0.468422	ns
Succession	Sensitivity	CSS	UQ	10	10	1.56113	0.118493	0.220059	ns
Succession	Sensitivity	CSS	RLE	10	10	0.575778	0.564765	0.688308	ns
Succession	Sensitivity	CSS	TMM	10	10	1.03284	0.30168	0.427836	ns
Succession	Sensitivity	CSS	VST	10	10	0.546098	0.584998	0.701998	ns
Succession	Sensitivity	CSS	ACS	10	10	4.02451	5.70945e-05	0.000445337	***
Succession	Sensitivity	CSS	QMP	10	10	3.55558	0.000377152	0.00245149	**
Succession	Sensitivity	GMPR	UQ	10	10	0.623265	0.533111	0.660042	ns
Succession	Sensitivity	GMPR	RLE	10	10	-0.362087	0.717287	0.788005	ns
Succession	Sensitivity	GMPR	TMM	10	10	0.0949736	0.924336	0.961309	ns
Succession	Sensitivity	GMPR	VST	10	10	-0.391766	0.695231	0.774686	ns
Succession	Sensitivity	GMPR	ACS	10	10	3.08664	0.0020243	0.00928797	**
Succession	Sensitivity	GMPR	QMP	10	10	2.61771	0.00885217	0.0276188	*
Succession	Sensitivity	UQ	RLE	10	10	-0.985352	0.324451	0.443986	ns
Succession	Sensitivity	UQ	TMM	10	10	-0.528291	0.597297	0.705897	ns
Succession	Sensitivity	UQ	VST	10	10	-1.01503	0.310091	0.431913	ns
Succession	Sensitivity	UQ	ACS	10	10	2.46338	0.0137634	0.039761	*
Succession	Sensitivity	UQ	QMP	10	10	1.99445	0.0461033	0.105766	ns
Succession	Sensitivity	RLE	TMM	10	10	0.457061	0.647627	0.732101	ns
Succession	Sensitivity	RLE	VST	10	10	-0.0296793	0.976323	1	ns
Succession	Sensitivity	RLE	ACS	10	10	3.44873	0.000563228	0.00313799	**
Succession	Sensitivity	RLE	QMP	10	10	2.9798	0.00288438	0.0112491	*
Succession	Sensitivity	TMM	VST	10	10	-0.48674	0.626443	0.729291	ns
Succession	Sensitivity	TMM	ACS	10	10	2.99167	0.00277456	0.0112491	*
Succession	Sensitivity	TMM	QMP	10	10	2.52274	0.0116445	0.0349336	*
Succession	Sensitivity	VST	ACS	10	10	3.47841	0.000504398	0.00302639	**
Succession	Sensitivity	VST	QMP	10	10	3.00948	0.00261698	0.0112491	*
Succession	Sensitivity	ACS	QMP	10	10	-0.468932	0.639118	0.732101	ns
Blooming	Sensitivity	Seq	Rel	10	10	1.66808	0.0953004	0.495562	ns
Blooming	Sensitivity	Seq	RMP	10	10	1.00025	0.317188	0.933469	ns
Blooming	Sensitivity	Seq	AST	10	10	1.66808	0.0953004	0.495562	ns
Blooming	Sensitivity	Seq	CLR	10	10	1.17834	0.238661	0.829605	ns
Blooming	Sensitivity	Seq	CSS	10	10	1.21396	0.224764	0.829605	ns
Blooming	Sensitivity	Seq	GMPR	10	10	1.4336	0.151687	0.695978	ns
Blooming	Sensitivity	Seq	UQ	10	10	1.66808	0.0953004	0.495562	ns
Blooming	Sensitivity	Seq	RLE	10	10	0.828102	0.407613	0.933469	ns
Blooming	Sensitivity	Seq	TMM	10	10	1.43656	0.150842	0.695978	ns
Blooming	Sensitivity	Seq	VST	10	10	0.795453	0.42635	0.933469	ns
Blooming	Sensitivity	Seq	ACS	10	10	3.50534	0.00045603	0.0355704	*
Blooming	Sensitivity	Seq	QMP	10	10	2.16375	0.0304834	0.334252	ns
Blooming	Sensitivity	Rel	RMP	10	10	-0.667824	0.504246	0.933469	ns
Blooming	Sensitivity	Rel	AST	10	10	0	1	1	ns
Blooming	Sensitivity	Rel	CLR	10	10	-0.489738	0.624319	0.933469	ns
Blooming	Sensitivity	Rel	CSS	10	10	-0.454121	0.649742	0.933469	ns
Blooming	Sensitivity	Rel	GMPR	10	10	-0.234481	0.814612	0.933469	ns
Blooming	Sensitivity	Rel	UQ	10	10	0	1	1	ns
Blooming	Sensitivity	Rel	RLE	10	10	-0.839975	0.400923	0.933469	ns
Blooming	Sensitivity	Rel	TMM	10	10	-0.231512	0.816917	0.933469	ns
Blooming	Sensitivity	Rel	VST	10	10	-0.872624	0.382868	0.933469	ns
Blooming	Sensitivity	Rel	ACS	10	10	1.83726	0.0661716	0.430115	ns
Blooming	Sensitivity	Rel	QMP	10	10	0.495674	0.620124	0.933469	ns
Blooming	Sensitivity	RMP	AST	10	10	0.667824	0.504246	0.933469	ns
Blooming	Sensitivity	RMP	CLR	10	10	0.178087	0.858655	0.935263	ns
Blooming	Sensitivity	RMP	CSS	10	10	0.213704	0.830778	0.933469	ns
Blooming	Sensitivity	RMP	GMPR	10	10	0.433344	0.664765	0.933469	ns
Blooming	Sensitivity	RMP	UQ	10	10	0.667824	0.504246	0.933469	ns
Blooming	Sensitivity	RMP	RLE	10	10	-0.17215	0.863319	0.935263	ns
Blooming	Sensitivity	RMP	TMM	10	10	0.436312	0.66261	0.933469	ns
Blooming	Sensitivity	RMP	VST	10	10	-0.2048	0.837729	0.933469	ns
Blooming	Sensitivity	RMP	ACS	10	10	2.50508	0.0122422	0.238724	ns
Blooming	Sensitivity	RMP	QMP	10	10	1.1635	0.244627	0.829605	ns
Blooming	Sensitivity	AST	CLR	10	10	-0.489738	0.624319	0.933469	ns
Blooming	Sensitivity	AST	CSS	10	10	-0.454121	0.649742	0.933469	ns
Blooming	Sensitivity	AST	GMPR	10	10	-0.234481	0.814612	0.933469	ns
Blooming	Sensitivity	AST	UQ	10	10	0	1	1	ns
Blooming	Sensitivity	AST	RLE	10	10	-0.839975	0.400923	0.933469	ns
Blooming	Sensitivity	AST	TMM	10	10	-0.231512	0.816917	0.933469	ns
Blooming	Sensitivity	AST	VST	10	10	-0.872624	0.382868	0.933469	ns
Blooming	Sensitivity	AST	ACS	10	10	1.83726	0.0661716	0.430115	ns
Blooming	Sensitivity	AST	QMP	10	10	0.495674	0.620124	0.933469	ns
Blooming	Sensitivity	CLR	CSS	10	10	0.0356173	0.971588	1	ns
Blooming	Sensitivity	CLR	GMPR	10	10	0.255257	0.798524	0.933469	ns
Blooming	Sensitivity	CLR	UQ	10	10	0.489738	0.624319	0.933469	ns
Blooming	Sensitivity	CLR	RLE	10	10	-0.350237	0.726161	0.933469	ns
Blooming	Sensitivity	CLR	TMM	10	10	0.258225	0.796233	0.933469	ns
Blooming	Sensitivity	CLR	VST	10	10	-0.382886	0.701804	0.933469	ns
Blooming	Sensitivity	CLR	ACS	10	10	2.327	0.0199654	0.285239	ns
Blooming	Sensitivity	CLR	QMP	10	10	0.985412	0.324422	0.933469	ns
Blooming	Sensitivity	CSS	GMPR	10	10	0.21964	0.826151	0.933469	ns
Blooming	Sensitivity	CSS	UQ	10	10	0.454121	0.649742	0.933469	ns
Blooming	Sensitivity	CSS	RLE	10	10	-0.385854	0.699605	0.933469	ns
Blooming	Sensitivity	CSS	TMM	10	10	0.222608	0.82384	0.933469	ns
Blooming	Sensitivity	CSS	VST	10	10	-0.418503	0.675579	0.933469	ns
Blooming	Sensitivity	CSS	ACS	10	10	2.29138	0.0219414	0.285239	ns
Blooming	Sensitivity	CSS	QMP	10	10	0.949795	0.342217	0.933469	ns
Blooming	Sensitivity	GMPR	UQ	10	10	0.234481	0.814612	0.933469	ns
Blooming	Sensitivity	GMPR	RLE	10	10	-0.605494	0.544851	0.933469	ns
Blooming	Sensitivity	GMPR	TMM	10	10	0.00296811	0.997632	1	ns
Blooming	Sensitivity	GMPR	VST	10	10	-0.638143	0.52338	0.933469	ns
Blooming	Sensitivity	GMPR	ACS	10	10	2.07174	0.0382897	0.334252	ns
Blooming	Sensitivity	GMPR	QMP	10	10	0.730155	0.465296	0.933469	ns
Blooming	Sensitivity	UQ	RLE	10	10	-0.839975	0.400923	0.933469	ns
Blooming	Sensitivity	UQ	TMM	10	10	-0.231512	0.816917	0.933469	ns
Blooming	Sensitivity	UQ	VST	10	10	-0.872624	0.382868	0.933469	ns
Blooming	Sensitivity	UQ	ACS	10	10	1.83726	0.0661716	0.430115	ns
Blooming	Sensitivity	UQ	QMP	10	10	0.495674	0.620124	0.933469	ns
Blooming	Sensitivity	RLE	TMM	10	10	0.608462	0.542881	0.933469	ns
Blooming	Sensitivity	RLE	VST	10	10	-0.0326492	0.973954	1	ns
Blooming	Sensitivity	RLE	ACS	10	10	2.67723	0.00742327	0.193005	ns
Blooming	Sensitivity	RLE	QMP	10	10	1.33565	0.181664	0.70849	ns
Blooming	Sensitivity	TMM	VST	10	10	-0.641112	0.52145	0.933469	ns
Blooming	Sensitivity	TMM	ACS	10	10	2.06877	0.0385675	0.334252	ns
Blooming	Sensitivity	TMM	QMP	10	10	0.727187	0.467112	0.933469	ns
Blooming	Sensitivity	VST	ACS	10	10	2.70988	0.00673069	0.193005	ns
Blooming	Sensitivity	VST	QMP	10	10	1.3683	0.171219	0.70849	ns
Blooming	Sensitivity	ACS	QMP	10	10	-1.34159	0.179731	0.70849	ns
Dysbiosis	Sensitivity	Seq	Rel	10	10	0.65887	0.509979	0.620418	ns
Dysbiosis	Sensitivity	Seq	RMP	10	10	-0.106844	0.914913	0.964368	ns
Dysbiosis	Sensitivity	Seq	AST	10	10	0.65887	0.509979	0.620418	ns
Dysbiosis	Sensitivity	Seq	CLR	10	10	-1.93506	0.0529831	0.0983971	ns
Dysbiosis	Sensitivity	Seq	CSS	10	10	0.0593576	0.952667	0.990774	ns
Dysbiosis	Sensitivity	Seq	GMPR	10	10	1.27025	0.203994	0.309174	ns
Dysbiosis	Sensitivity	Seq	UQ	10	10	-0.225559	0.821544	0.902542	ns
Dysbiosis	Sensitivity	Seq	RLE	10	10	3.42494	0.000614945	0.00199857	**
Dysbiosis	Sensitivity	Seq	TMM	10	10	1.26432	0.206116	0.309174	ns
Dysbiosis	Sensitivity	Seq	VST	10	10	3.46055	0.000539073	0.00182816	**
Dysbiosis	Sensitivity	Seq	ACS	10	10	4.88513	1.03359e-06	1.15171e-05	****
Dysbiosis	Sensitivity	Seq	QMP	10	10	4.25594	2.0817e-05	0.000142562	***
Dysbiosis	Sensitivity	Rel	RMP	10	10	-0.765714	0.443847	0.577001	ns
Dysbiosis	Sensitivity	Rel	AST	10	10	0	1	1	ns
Dysbiosis	Sensitivity	Rel	CLR	10	10	-2.59393	0.00948862	0.0205587	*
Dysbiosis	Sensitivity	Rel	CSS	10	10	-0.599512	0.548831	0.620418	ns
Dysbiosis	Sensitivity	Rel	GMPR	10	10	0.611384	0.540946	0.620418	ns
Dysbiosis	Sensitivity	Rel	UQ	10	10	-0.884429	0.376465	0.524362	ns
Dysbiosis	Sensitivity	Rel	RLE	10	10	2.76607	0.00567371	0.0130162	*
Dysbiosis	Sensitivity	Rel	TMM	10	10	0.605448	0.544881	0.620418	ns
Dysbiosis	Sensitivity	Rel	VST	10	10	2.80168	0.00508372	0.0123916	*
Dysbiosis	Sensitivity	Rel	ACS	10	10	4.22626	2.37603e-05	0.000142562	***
Dysbiosis	Sensitivity	Rel	QMP	10	10	3.59707	0.000321818	0.00125509	**
Dysbiosis	Sensitivity	RMP	AST	10	10	0.765714	0.443847	0.577001	ns
Dysbiosis	Sensitivity	RMP	CLR	10	10	-1.82822	0.0675173	0.122473	ns
Dysbiosis	Sensitivity	RMP	CSS	10	10	0.166201	0.867998	0.940332	ns
Dysbiosis	Sensitivity	RMP	GMPR	10	10	1.3771	0.168482	0.265706	ns
Dysbiosis	Sensitivity	RMP	UQ	10	10	-0.118715	0.905501	0.964368	ns
Dysbiosis	Sensitivity	RMP	RLE	10	10	3.53178	0.000412774	0.00146347	**
Dysbiosis	Sensitivity	RMP	TMM	10	10	1.37116	0.170325	0.265706	ns
Dysbiosis	Sensitivity	RMP	VST	10	10	3.56739	0.000360549	0.00133918	**
Dysbiosis	Sensitivity	RMP	ACS	10	10	4.99198	5.97643e-07	7.76936e-06	****
Dysbiosis	Sensitivity	RMP	QMP	10	10	4.36279	1.28416e-05	0.000100165	***
Dysbiosis	Sensitivity	AST	CLR	10	10	-2.59393	0.00948862	0.0205587	*
Dysbiosis	Sensitivity	AST	CSS	10	10	-0.599512	0.548831	0.620418	ns
Dysbiosis	Sensitivity	AST	GMPR	10	10	0.611384	0.540946	0.620418	ns
Dysbiosis	Sensitivity	AST	UQ	10	10	-0.884429	0.376465	0.524362	ns
Dysbiosis	Sensitivity	AST	RLE	10	10	2.76607	0.00567371	0.0130162	*
Dysbiosis	Sensitivity	AST	TMM	10	10	0.605448	0.544881	0.620418	ns
Dysbiosis	Sensitivity	AST	VST	10	10	2.80168	0.00508372	0.0123916	*
Dysbiosis	Sensitivity	AST	ACS	10	10	4.22626	2.37603e-05	0.000142562	***
Dysbiosis	Sensitivity	AST	QMP	10	10	3.59707	0.000321818	0.00125509	**
Dysbiosis	Sensitivity	CLR	CSS	10	10	1.99442	0.0461065	0.0877149	ns
Dysbiosis	Sensitivity	CLR	GMPR	10	10	3.20531	0.00134916	0.00383663	**
Dysbiosis	Sensitivity	CLR	UQ	10	10	1.7095	0.0873584	0.154863	ns
Dysbiosis	Sensitivity	CLR	RLE	10	10	5.35999	8.32244e-08	1.62288e-06	****
Dysbiosis	Sensitivity	CLR	TMM	10	10	3.19938	0.00137725	0.00383663	**
Dysbiosis	Sensitivity	CLR	VST	10	10	5.39561	6.82914e-08	1.62288e-06	****
Dysbiosis	Sensitivity	CLR	ACS	10	10	6.82019	9.09186e-12	7.09165e-10	****
Dysbiosis	Sensitivity	CLR	QMP	10	10	6.191	5.97831e-10	2.33154e-08	****
Dysbiosis	Sensitivity	CSS	GMPR	10	10	1.2109	0.225935	0.329649	ns
Dysbiosis	Sensitivity	CSS	UQ	10	10	-0.284917	0.775708	0.86436	ns
Dysbiosis	Sensitivity	CSS	RLE	10	10	3.36558	0.000763835	0.0022915	**
Dysbiosis	Sensitivity	CSS	TMM	10	10	1.20496	0.228219	0.329649	ns
Dysbiosis	Sensitivity	CSS	VST	10	10	3.40119	0.000670925	0.00209329	**
Dysbiosis	Sensitivity	CSS	ACS	10	10	4.82578	1.39459e-06	1.35973e-05	****
Dysbiosis	Sensitivity	CSS	QMP	10	10	4.19658	2.7097e-05	0.000150969	***
Dysbiosis	Sensitivity	GMPR	UQ	10	10	-1.49581	0.134703	0.231044	ns
Dysbiosis	Sensitivity	GMPR	RLE	10	10	2.15468	0.0311867	0.0608141	ns
Dysbiosis	Sensitivity	GMPR	TMM	10	10	-0.00593576	0.995264	1	ns
Dysbiosis	Sensitivity	GMPR	VST	10	10	2.1903	0.0285027	0.0585056	ns
Dysbiosis	Sensitivity	GMPR	ACS	10	10	3.61488	0.000300487	0.00125509	**
Dysbiosis	Sensitivity	GMPR	QMP	10	10	2.98569	0.0028294	0.00735644	**
Dysbiosis	Sensitivity	UQ	RLE	10	10	3.65049	0.000261736	0.00125509	**
Dysbiosis	Sensitivity	UQ	TMM	10	10	1.48988	0.136257	0.231044	ns
Dysbiosis	Sensitivity	UQ	VST	10	10	3.68611	0.000227709	0.00118408	**
Dysbiosis	Sensitivity	UQ	ACS	10	10	5.11069	3.2098e-07	5.00729e-06	****
Dysbiosis	Sensitivity	UQ	QMP	10	10	4.4815	7.41197e-06	6.42371e-05	****
Dysbiosis	Sensitivity	RLE	TMM	10	10	-2.16062	0.0307249	0.0608141	ns
Dysbiosis	Sensitivity	RLE	VST	10	10	0.0356146	0.97159	0.997158	ns
Dysbiosis	Sensitivity	RLE	ACS	10	10	1.4602	0.144236	0.23937	ns
Dysbiosis	Sensitivity	RLE	QMP	10	10	0.831007	0.40597	0.555538	ns
Dysbiosis	Sensitivity	TMM	VST	10	10	2.19623	0.0280753	0.0585056	ns
Dysbiosis	Sensitivity	TMM	ACS	10	10	3.62082	0.000293675	0.00125509	**
Dysbiosis	Sensitivity	TMM	QMP	10	10	2.99162	0.00277497	0.00735644	**
Dysbiosis	Sensitivity	VST	ACS	10	10	1.42458	0.154278	0.250701	ns
Dysbiosis	Sensitivity	VST	QMP	10	10	0.795392	0.426385	0.573415	ns
Dysbiosis	Sensitivity	ACS	QMP	10	10	-0.629191	0.529224	0.620418	ns
Succession	Precision	Seq	Rel	10	10	-0.63513	0.525344	0.682947	ns
Succession	Precision	Seq	RMP	10	10	-0.237432	0.812322	0.931781	ns
Succession	Precision	Seq	AST	10	10	-0.63513	0.525344	0.682947	ns
Succession	Precision	Seq	CLR	10	10	-0.0801332	0.936131	1	ns
Succession	Precision	Seq	CSS	10	10	0.305694	0.759838	0.884588	ns
Succession	Precision	Seq	GMPR	10	10	1.40975	0.158613	0.257746	ns
Succession	Precision	Seq	UQ	10	10	2.2556	0.0240955	0.0699517	ns
Succession	Precision	Seq	RLE	10	10	1.54924	0.121323	0.209375	ns
Succession	Precision	Seq	TMM	10	10	1.55518	0.119904	0.209375	ns
Succession	Precision	Seq	VST	10	10	1.54034	0.123478	0.209375	ns
Succession	Precision	Seq	ACS	10	10	4.49933	6.81669e-06	5.90779e-05	****
Succession	Precision	Seq	QMP	10	10	4.44591	8.75201e-06	6.82656e-05	****
Succession	Precision	Rel	RMP	10	10	0.397698	0.690853	0.82683	ns
Succession	Precision	Rel	AST	10	10	0	1	1	ns
Succession	Precision	Rel	CLR	10	10	0.554997	0.578897	0.726816	ns
Succession	Precision	Rel	CSS	10	10	0.940824	0.346795	0.500926	ns
Succession	Precision	Rel	GMPR	10	10	2.04488	0.0408665	0.0910739	ns
Succession	Precision	Rel	UQ	10	10	2.89073	0.00384345	0.0136268	*
Succession	Precision	Rel	RLE	10	10	2.18437	0.0289349	0.0699517	ns
Succession	Precision	Rel	TMM	10	10	2.19031	0.0285019	0.0699517	ns
Succession	Precision	Rel	VST	10	10	2.17547	0.029595	0.0699517	ns
Succession	Precision	Rel	ACS	10	10	5.13446	2.8295e-07	7.31974e-06	****
Succession	Precision	Rel	QMP	10	10	5.08104	3.75371e-07	7.31974e-06	****
Succession	Precision	RMP	AST	10	10	-0.397698	0.690853	0.82683	ns
Succession	Precision	RMP	CLR	10	10	0.157299	0.87501	0.970777	ns
Succession	Precision	RMP	CSS	10	10	0.543125	0.587044	0.726816	ns
Succession	Precision	RMP	GMPR	10	10	1.64718	0.0995203	0.190702	ns
Succession	Precision	RMP	UQ	10	10	2.49303	0.0126657	0.0429531	*
Succession	Precision	RMP	RLE	10	10	1.78667	0.0739901	0.150883	ns
Succession	Precision	RMP	TMM	10	10	1.79261	0.0730352	0.150883	ns
Succession	Precision	RMP	VST	10	10	1.77777	0.0754415	0.150883	ns
Succession	Precision	RMP	ACS	10	10	4.73677	2.17156e-06	3.38764e-05	****
Succession	Precision	RMP	QMP	10	10	4.68334	2.82233e-06	3.66903e-05	****
Succession	Precision	AST	CLR	10	10	0.554997	0.578897	0.726816	ns
Succession	Precision	AST	CSS	10	10	0.940824	0.346795	0.500926	ns
Succession	Precision	AST	GMPR	10	10	2.04488	0.0408665	0.0910739	ns
Succession	Precision	AST	UQ	10	10	2.89073	0.00384345	0.0136268	*
Succession	Precision	AST	RLE	10	10	2.18437	0.0289349	0.0699517	ns
Succession	Precision	AST	TMM	10	10	2.19031	0.0285019	0.0699517	ns
Succession	Precision	AST	VST	10	10	2.17547	0.029595	0.0699517	ns
Succession	Precision	AST	ACS	10	10	5.13446	2.8295e-07	7.31974e-06	****
Succession	Precision	AST	QMP	10	10	5.08104	3.75371e-07	7.31974e-06	****
Succession	Precision	CLR	CSS	10	10	0.385827	0.699625	0.82683	ns
Succession	Precision	CLR	GMPR	10	10	1.48988	0.136255	0.226125	ns
Succession	Precision	CLR	UQ	10	10	2.33574	0.019505	0.0633913	ns
Succession	Precision	CLR	RLE	10	10	1.62938	0.103233	0.190702	ns
Succession	Precision	CLR	TMM	10	10	1.63531	0.101984	0.190702	ns
Succession	Precision	CLR	VST	10	10	1.62047	0.105131	0.190702	ns
Succession	Precision	CLR	ACS	10	10	4.57947	4.66163e-06	5.19439e-05	****
Succession	Precision	CLR	QMP	10	10	4.52604	6.00979e-06	5.85955e-05	****
Succession	Precision	CSS	GMPR	10	10	1.10406	0.269568	0.404352	ns
Succession	Precision	CSS	UQ	10	10	1.94991	0.051187	0.110905	ns
Succession	Precision	CSS	RLE	10	10	1.24355	0.213665	0.331825	ns
Succession	Precision	CSS	TMM	10	10	1.24949	0.211488	0.331825	ns
Succession	Precision	CSS	VST	10	10	1.23465	0.216962	0.331825	ns
Succession	Precision	CSS	ACS	10	10	4.19364	2.74514e-05	0.000194655	***
Succession	Precision	CSS	QMP	10	10	4.14022	3.46976e-05	0.000225535	***
Succession	Precision	GMPR	UQ	10	10	0.845851	0.397636	0.56392	ns
Succession	Precision	GMPR	RLE	10	10	0.139491	0.889062	0.970777	ns
Succession	Precision	GMPR	TMM	10	10	0.145427	0.884374	0.970777	ns
Succession	Precision	GMPR	VST	10	10	0.130588	0.896102	0.970777	ns
Succession	Precision	GMPR	ACS	10	10	3.08958	0.00200438	0.0120263	*
Succession	Precision	GMPR	QMP	10	10	3.03616	0.00239612	0.0133498	*
Succession	Precision	UQ	RLE	10	10	-0.70636	0.479964	0.650443	ns
Succession	Precision	UQ	TMM	10	10	-0.700424	0.483663	0.650443	ns
Succession	Precision	UQ	VST	10	10	-0.715263	0.474446	0.650443	ns
Succession	Precision	UQ	ACS	10	10	2.24373	0.0248497	0.0699517	ns
Succession	Precision	UQ	QMP	10	10	2.19031	0.0285019	0.0699517	ns
Succession	Precision	RLE	TMM	10	10	0.0059358	0.995264	1	ns
Succession	Precision	RLE	VST	10	10	-0.00890369	0.992896	1	ns
Succession	Precision	RLE	ACS	10	10	2.95009	0.00317681	0.0136268	*
Succession	Precision	RLE	QMP	10	10	2.89667	0.00377148	0.0136268	*
Succession	Precision	TMM	VST	10	10	-0.0148395	0.98816	1	ns
Succession	Precision	TMM	ACS	10	10	2.94415	0.00323838	0.0136268	*
Succession	Precision	TMM	QMP	10	10	2.89073	0.00384345	0.0136268	*
Succession	Precision	VST	ACS	10	10	2.95899	0.00308645	0.0136268	*
Succession	Precision	VST	QMP	10	10	2.90557	0.00366582	0.0136268	*
Succession	Precision	ACS	QMP	10	10	-0.0534222	0.957396	1	ns
Blooming	Precision	Seq	Rel	10	10	0.249326	0.803108	0.854388	ns
Blooming	Precision	Seq	RMP	10	10	0.474907	0.634853	0.750281	ns
Blooming	Precision	Seq	AST	10	10	0.249326	0.803108	0.854388	ns
Blooming	Precision	Seq	CLR	10	10	4.30385	1.67858e-05	0.000109108	***
Blooming	Precision	Seq	CSS	10	10	2.06288	0.0391242	0.0678153	ns
Blooming	Precision	Seq	GMPR	10	10	3.01269	0.00258941	0.0071383	**
Blooming	Precision	Seq	UQ	10	10	4.69268	2.69654e-06	2.337e-05	****
Blooming	Precision	Seq	RLE	10	10	3.46979	0.000520865	0.00203137	**
Blooming	Precision	Seq	TMM	10	10	3.24421	0.00117777	0.00399308	**
Blooming	Precision	Seq	VST	10	10	3.53212	0.000412239	0.00169235	**
Blooming	Precision	Seq	ACS	10	10	5.83245	5.46183e-09	2.13011e-07	****
Blooming	Precision	Seq	QMP	10	10	5.84136	5.1777e-09	2.13011e-07	****
Blooming	Precision	Rel	RMP	10	10	0.225581	0.821527	0.854388	ns
Blooming	Precision	Rel	AST	10	10	0	1	1	ns
Blooming	Precision	Rel	CLR	10	10	4.05452	5.02374e-05	0.000261235	***
Blooming	Precision	Rel	CSS	10	10	1.81355	0.0697468	0.11575	ns
Blooming	Precision	Rel	GMPR	10	10	2.76337	0.00572086	0.0127493	*
Blooming	Precision	Rel	UQ	10	10	4.44335	8.85689e-06	6.28034e-05	****
Blooming	Precision	Rel	RLE	10	10	3.22046	0.00127983	0.00399308	**
Blooming	Precision	Rel	TMM	10	10	2.99488	0.0027455	0.0071383	**
Blooming	Precision	Rel	VST	10	10	3.2828	0.00102783	0.00364413	**
Blooming	Precision	Rel	ACS	10	10	5.58313	2.36232e-08	3.07102e-07	****
Blooming	Precision	Rel	QMP	10	10	5.59203	2.24428e-08	3.07102e-07	****
Blooming	Precision	RMP	AST	10	10	-0.225581	0.821527	0.854388	ns
Blooming	Precision	RMP	CLR	10	10	3.82894	0.000128697	0.000627398	***
Blooming	Precision	RMP	CSS	10	10	1.58797	0.112293	0.178752	ns
Blooming	Precision	RMP	GMPR	10	10	2.53779	0.0111556	0.0223113	*
Blooming	Precision	RMP	UQ	10	10	4.21777	2.46731e-05	0.000148039	***
Blooming	Precision	RMP	RLE	10	10	2.99488	0.0027455	0.0071383	**
Blooming	Precision	RMP	TMM	10	10	2.7693	0.00561765	0.0127493	*
Blooming	Precision	RMP	VST	10	10	3.05721	0.00223404	0.00670212	**
Blooming	Precision	RMP	ACS	10	10	5.35755	8.43598e-08	8.22508e-07	****
Blooming	Precision	RMP	QMP	10	10	5.36645	8.03011e-08	8.22508e-07	****
Blooming	Precision	AST	CLR	10	10	4.05452	5.02374e-05	0.000261235	***
Blooming	Precision	AST	CSS	10	10	1.81355	0.0697468	0.11575	ns
Blooming	Precision	AST	GMPR	10	10	2.76337	0.00572086	0.0127493	*
Blooming	Precision	AST	UQ	10	10	4.44335	8.85689e-06	6.28034e-05	****
Blooming	Precision	AST	RLE	10	10	3.22046	0.00127983	0.00399308	**
Blooming	Precision	AST	TMM	10	10	2.99488	0.0027455	0.0071383	**
Blooming	Precision	AST	VST	10	10	3.2828	0.00102783	0.00364413	**
Blooming	Precision	AST	ACS	10	10	5.58313	2.36232e-08	3.07102e-07	****
Blooming	Precision	AST	QMP	10	10	5.59203	2.24428e-08	3.07102e-07	****
Blooming	Precision	CLR	CSS	10	10	-2.24097	0.0250281	0.0443681	*
Blooming	Precision	CLR	GMPR	10	10	-1.29115	0.19665	0.278886	ns
Blooming	Precision	CLR	UQ	10	10	0.38883	0.697402	0.799961	ns
Blooming	Precision	CLR	RLE	10	10	-0.834056	0.40425	0.5005	ns
Blooming	Precision	CLR	TMM	10	10	-1.05964	0.28931	0.369937	ns
Blooming	Precision	CLR	VST	10	10	-0.771724	0.440278	0.536589	ns
Blooming	Precision	CLR	ACS	10	10	1.52861	0.126362	0.193259	ns
Blooming	Precision	CLR	QMP	10	10	1.53751	0.124168	0.193259	ns
Blooming	Precision	CSS	GMPR	10	10	0.949814	0.342207	0.430518	ns
Blooming	Precision	CSS	UQ	10	10	2.6298	0.00854355	0.018511	*
Blooming	Precision	CSS	RLE	10	10	1.40691	0.159453	0.230322	ns
Blooming	Precision	CSS	TMM	10	10	1.18133	0.237471	0.32496	ns
Blooming	Precision	CSS	VST	10	10	1.46924	0.141767	0.21265	ns
Blooming	Precision	CSS	ACS	10	10	3.76958	0.000163525	0.00070861	***
Blooming	Precision	CSS	QMP	10	10	3.77848	0.000157789	0.00070861	***
Blooming	Precision	GMPR	UQ	10	10	1.67998	0.0929604	0.151061	ns
Blooming	Precision	GMPR	RLE	10	10	0.457098	0.647601	0.753923	ns
Blooming	Precision	GMPR	TMM	10	10	0.231517	0.816913	0.854388	ns
Blooming	Precision	GMPR	VST	10	10	0.51943	0.603461	0.724153	ns
Blooming	Precision	GMPR	ACS	10	10	2.81976	0.00480594	0.0117145	*
Blooming	Precision	GMPR	QMP	10	10	2.82867	0.00467425	0.0117145	*
Blooming	Precision	UQ	RLE	10	10	-1.22289	0.221373	0.308341	ns
Blooming	Precision	UQ	TMM	10	10	-1.44847	0.147487	0.217056	ns
Blooming	Precision	UQ	VST	10	10	-1.16055	0.245823	0.33059	ns
Blooming	Precision	UQ	ACS	10	10	1.13978	0.254379	0.330693	ns
Blooming	Precision	UQ	QMP	10	10	1.14868	0.250687	0.330693	ns
Blooming	Precision	RLE	TMM	10	10	-0.225581	0.821527	0.854388	ns
Blooming	Precision	RLE	VST	10	10	0.0623316	0.950299	0.975307	ns
Blooming	Precision	RLE	ACS	10	10	2.36266	0.0181442	0.0345182	*
Blooming	Precision	RLE	QMP	10	10	2.37157	0.0177128	0.0345182	*
Blooming	Precision	TMM	VST	10	10	0.287912	0.773414	0.854388	ns
Blooming	Precision	TMM	ACS	10	10	2.58824	0.00964666	0.019801	*
Blooming	Precision	TMM	QMP	10	10	2.59715	0.00940013	0.019801	*
Blooming	Precision	VST	ACS	10	10	2.30033	0.0214294	0.038872	*
Blooming	Precision	VST	QMP	10	10	2.30924	0.0209305	0.0388709	*
Blooming	Precision	ACS	QMP	10	10	0.00890451	0.992895	1	ns
Dysbiosis	Precision	Seq	Rel	10	10	0.462988	0.643373	0.76035	ns
Dysbiosis	Precision	Seq	RMP	10	10	0.201815	0.840061	0.873663	ns
Dysbiosis	Precision	Seq	AST	10	10	0.462988	0.643373	0.76035	ns
Dysbiosis	Precision	Seq	CLR	10	10	-2.03003	0.0423539	0.0786573	ns
Dysbiosis	Precision	Seq	CSS	10	10	-0.225558	0.821545	0.865953	ns
Dysbiosis	Precision	Seq	GMPR	10	10	0.878491	0.379678	0.528837	ns
Dysbiosis	Precision	Seq	UQ	10	10	-0.498603	0.618059	0.758365	ns
Dysbiosis	Precision	Seq	RLE	10	10	3.22905	0.00124204	0.00372611	**
Dysbiosis	Precision	Seq	TMM	10	10	0.955655	0.339246	0.481113	ns
Dysbiosis	Precision	Seq	VST	10	10	3.2884	0.00100757	0.00314362	**
Dysbiosis	Precision	Seq	ACS	10	10	4.67143	2.99105e-06	2.91628e-05	****
Dysbiosis	Precision	Seq	QMP	10	10	4.2678	1.97408e-05	0.00013998	***
Dysbiosis	Precision	Rel	RMP	10	10	-0.261173	0.793959	0.84834	ns
Dysbiosis	Precision	Rel	AST	10	10	0	1	1	ns
Dysbiosis	Precision	Rel	CLR	10	10	-2.49301	0.0126664	0.0274438	*
Dysbiosis	Precision	Rel	CSS	10	10	-0.688547	0.491109	0.63757	ns
Dysbiosis	Precision	Rel	GMPR	10	10	0.415502	0.677774	0.76494	ns
Dysbiosis	Precision	Rel	UQ	10	10	-0.961591	0.336255	0.481113	ns
Dysbiosis	Precision	Rel	RLE	10	10	2.76606	0.00567384	0.0130165	*
Dysbiosis	Precision	Rel	TMM	10	10	0.492667	0.622248	0.758365	ns
Dysbiosis	Precision	Rel	VST	10	10	2.82542	0.00472193	0.0115097	*
Dysbiosis	Precision	Rel	ACS	10	10	4.20844	2.57134e-05	0.00015428	***
Dysbiosis	Precision	Rel	QMP	10	10	3.80481	0.000141911	0.000660716	***
Dysbiosis	Precision	RMP	AST	10	10	0.261173	0.793959	0.84834	ns
Dysbiosis	Precision	RMP	CLR	10	10	-2.23184	0.0256255	0.0487509	*
Dysbiosis	Precision	RMP	CSS	10	10	-0.427374	0.669107	0.76494	ns
Dysbiosis	Precision	RMP	GMPR	10	10	0.676675	0.498612	0.63757	ns
Dysbiosis	Precision	RMP	UQ	10	10	-0.700418	0.483666	0.63757	ns
Dysbiosis	Precision	RMP	RLE	10	10	3.02723	0.00246805	0.00687528	**
Dysbiosis	Precision	RMP	TMM	10	10	0.75384	0.450945	0.617083	ns
Dysbiosis	Precision	RMP	VST	10	10	3.08659	0.00202468	0.00584906	**
Dysbiosis	Precision	RMP	ACS	10	10	4.46962	7.83595e-06	6.11204e-05	****
Dysbiosis	Precision	RMP	QMP	10	10	4.06599	4.78296e-05	0.000266479	***
Dysbiosis	Precision	AST	CLR	10	10	-2.49301	0.0126664	0.0274438	*
Dysbiosis	Precision	AST	CSS	10	10	-0.688547	0.491109	0.63757	ns
Dysbiosis	Precision	AST	GMPR	10	10	0.415502	0.677774	0.76494	ns
Dysbiosis	Precision	AST	UQ	10	10	-0.961591	0.336255	0.481113	ns
Dysbiosis	Precision	AST	RLE	10	10	2.76606	0.00567384	0.0130165	*
Dysbiosis	Precision	AST	TMM	10	10	0.492667	0.622248	0.758365	ns
Dysbiosis	Precision	AST	VST	10	10	2.82542	0.00472193	0.0115097	*
Dysbiosis	Precision	AST	ACS	10	10	4.20844	2.57134e-05	0.00015428	***
Dysbiosis	Precision	AST	QMP	10	10	3.80481	0.000141911	0.000660716	***
Dysbiosis	Precision	CLR	CSS	10	10	1.80447	0.0711581	0.129077	ns
Dysbiosis	Precision	CLR	GMPR	10	10	2.90852	0.00363148	0.00944186	**
Dysbiosis	Precision	CLR	UQ	10	10	1.53142	0.125665	0.22277	ns
Dysbiosis	Precision	CLR	RLE	10	10	5.25907	1.44784e-07	2.82329e-06	****
Dysbiosis	Precision	CLR	TMM	10	10	2.98568	0.00282948	0.00761032	**
Dysbiosis	Precision	CLR	VST	10	10	5.31843	1.04667e-07	2.72133e-06	****
Dysbiosis	Precision	CLR	ACS	10	10	6.70146	2.06349e-11	1.60952e-09	****
Dysbiosis	Precision	CLR	QMP	10	10	6.29783	3.01845e-10	1.1772e-08	****
Dysbiosis	Precision	CSS	GMPR	10	10	1.10405	0.269572	0.420532	ns
Dysbiosis	Precision	CSS	UQ	10	10	-0.273044	0.784819	0.84834	ns
Dysbiosis	Precision	CSS	RLE	10	10	3.45461	0.000551099	0.0019539	**
Dysbiosis	Precision	CSS	TMM	10	10	1.18121	0.237518	0.37809	ns
Dysbiosis	Precision	CSS	VST	10	10	3.51396	0.000441475	0.00163976	**
Dysbiosis	Precision	CSS	ACS	10	10	4.89699	9.7315e-07	1.26509e-05	****
Dysbiosis	Precision	CSS	QMP	10	10	4.49336	7.01078e-06	6.07601e-05	****
Dysbiosis	Precision	GMPR	UQ	10	10	-1.37709	0.168483	0.273785	ns
Dysbiosis	Precision	GMPR	RLE	10	10	2.35056	0.0187454	0.0384774	*
Dysbiosis	Precision	GMPR	TMM	10	10	0.0771647	0.938493	0.96319	ns
Dysbiosis	Precision	GMPR	VST	10	10	2.40991	0.0159563	0.0336376	*
Dysbiosis	Precision	GMPR	ACS	10	10	3.79294	0.000148873	0.000660716	***
Dysbiosis	Precision	GMPR	QMP	10	10	3.38931	0.000700683	0.00237623	**
Dysbiosis	Precision	UQ	RLE	10	10	3.72765	0.000193274	0.00079006	***
Dysbiosis	Precision	UQ	TMM	10	10	1.45426	0.145875	0.25285	ns
Dysbiosis	Precision	UQ	VST	10	10	3.78701	0.000152473	0.000660716	***
Dysbiosis	Precision	UQ	ACS	10	10	5.17004	2.34049e-07	3.65116e-06	****
Dysbiosis	Precision	UQ	QMP	10	10	4.76641	1.87542e-06	2.08975e-05	****
Dysbiosis	Precision	RLE	TMM	10	10	-2.27339	0.0230026	0.0448551	*
Dysbiosis	Precision	RLE	VST	10	10	0.0593575	0.952667	0.96504	ns
Dysbiosis	Precision	RLE	ACS	10	10	1.44239	0.149193	0.25298	ns
Dysbiosis	Precision	RLE	QMP	10	10	1.03876	0.298918	0.457169	ns
Dysbiosis	Precision	TMM	VST	10	10	2.33275	0.0196613	0.0393227	*
Dysbiosis	Precision	TMM	ACS	10	10	3.71578	0.000202579	0.00079006	***
Dysbiosis	Precision	TMM	QMP	10	10	3.31215	0.000925828	0.00300894	**
Dysbiosis	Precision	VST	ACS	10	10	1.38303	0.166656	0.273785	ns
Dysbiosis	Precision	VST	QMP	10	10	0.979398	0.327383	0.481113	ns
Dysbiosis	Precision	ACS	QMP	10	10	-0.403631	0.686484	0.76494	ns
Succession	False positive rate	Seq	Rel	10	10	1.60866	0.10769	0.494106	ns
Succession	False positive rate	Seq	RMP	10	10	-0.133561	0.89375	0.958855	ns
Succession	False positive rate	Seq	AST	10	10	1.60866	0.10769	0.494106	ns
Succession	False positive rate	Seq	CLR	10	10	0.789492	0.429824	0.935048	ns
Succession	False positive rate	Seq	CSS	10	10	0.371002	0.710636	0.958855	ns
Succession	False positive rate	Seq	GMPR	10	10	-0.109817	0.912555	0.958855	ns
Succession	False positive rate	Seq	UQ	10	10	-0.513467	0.607625	0.958855	ns
Succession	False positive rate	Seq	RLE	10	10	-0.347258	0.728398	0.958855	ns
Succession	False positive rate	Seq	TMM	10	10	-0.249313	0.803118	0.958855	ns
Succession	False positive rate	Seq	VST	10	10	-0.350226	0.726169	0.958855	ns
Succession	False positive rate	Seq	ACS	10	10	0.213697	0.830783	0.958855	ns
Succession	False positive rate	Seq	QMP	10	10	-0.920085	0.357528	0.935048	ns
Succession	False positive rate	Rel	RMP	10	10	-1.74223	0.0814691	0.454189	ns
Succession	False positive rate	Rel	AST	10	10	0	1	1	ns
Succession	False positive rate	Rel	CLR	10	10	-0.819172	0.412688	0.935048	ns
Succession	False positive rate	Rel	CSS	10	10	-1.23766	0.215841	0.731983	ns
Succession	False positive rate	Rel	GMPR	10	10	-1.71848	0.0857089	0.454189	ns
Succession	False positive rate	Rel	UQ	10	10	-2.12213	0.0338267	0.454189	ns
Succession	False positive rate	Rel	RLE	10	10	-1.95592	0.0504743	0.454189	ns
Succession	False positive rate	Rel	TMM	10	10	-1.85798	0.0631722	0.454189	ns
Succession	False positive rate	Rel	VST	10	10	-1.95889	0.0501256	0.454189	ns
Succession	False positive rate	Rel	ACS	10	10	-1.39497	0.163026	0.669263	ns
Succession	False positive rate	Rel	QMP	10	10	-2.52875	0.011447	0.446432	ns
Succession	False positive rate	RMP	AST	10	10	1.74223	0.0814691	0.454189	ns
Succession	False positive rate	RMP	CLR	10	10	0.923053	0.35598	0.935048	ns
Succession	False positive rate	RMP	CSS	10	10	0.504563	0.613866	0.958855	ns
Succession	False positive rate	RMP	GMPR	10	10	0.0237441	0.981057	1	ns
Succession	False positive rate	RMP	UQ	10	10	-0.379906	0.704015	0.958855	ns
Succession	False positive rate	RMP	RLE	10	10	-0.213697	0.830783	0.958855	ns
Succession	False positive rate	RMP	TMM	10	10	-0.115753	0.907849	0.958855	ns
Succession	False positive rate	RMP	VST	10	10	-0.216665	0.828469	0.958855	ns
Succession	False positive rate	RMP	ACS	10	10	0.347258	0.728398	0.958855	ns
Succession	False positive rate	RMP	QMP	10	10	-0.786524	0.43156	0.935048	ns
Succession	False positive rate	AST	CLR	10	10	-0.819172	0.412688	0.935048	ns
Succession	False positive rate	AST	CSS	10	10	-1.23766	0.215841	0.731983	ns
Succession	False positive rate	AST	GMPR	10	10	-1.71848	0.0857089	0.454189	ns
Succession	False positive rate	AST	UQ	10	10	-2.12213	0.0338267	0.454189	ns
Succession	False positive rate	AST	RLE	10	10	-1.95592	0.0504743	0.454189	ns
Succession	False positive rate	AST	TMM	10	10	-1.85798	0.0631722	0.454189	ns
Succession	False positive rate	AST	VST	10	10	-1.95889	0.0501256	0.454189	ns
Succession	False positive rate	AST	ACS	10	10	-1.39497	0.163026	0.669263	ns
Succession	False positive rate	AST	QMP	10	10	-2.52875	0.011447	0.446432	ns
Succession	False positive rate	CLR	CSS	10	10	-0.41849	0.675589	0.958855	ns
Succession	False positive rate	CLR	GMPR	10	10	-0.899309	0.368488	0.935048	ns
Succession	False positive rate	CLR	UQ	10	10	-1.30296	0.192589	0.730502	ns
Succession	False positive rate	CLR	RLE	10	10	-1.13675	0.255643	0.770658	ns
Succession	False positive rate	CLR	TMM	10	10	-1.03881	0.298895	0.863475	ns
Succession	False positive rate	CLR	VST	10	10	-1.13972	0.254404	0.770658	ns
Succession	False positive rate	CLR	ACS	10	10	-0.575795	0.564754	0.958855	ns
Succession	False positive rate	CLR	QMP	10	10	-1.70958	0.0873441	0.454189	ns
Succession	False positive rate	CSS	GMPR	10	10	-0.480819	0.630645	0.958855	ns
Succession	False positive rate	CSS	UQ	10	10	-0.884469	0.376443	0.935048	ns
Succession	False positive rate	CSS	RLE	10	10	-0.71826	0.472597	0.945194	ns
Succession	False positive rate	CSS	TMM	10	10	-0.620315	0.53505	0.958855	ns
Succession	False positive rate	CSS	VST	10	10	-0.721228	0.470769	0.945194	ns
Succession	False positive rate	CSS	ACS	10	10	-0.157305	0.875005	0.958855	ns
Succession	False positive rate	CSS	QMP	10	10	-1.29109	0.196674	0.730502	ns
Succession	False positive rate	GMPR	UQ	10	10	-0.40365	0.68647	0.958855	ns
Succession	False positive rate	GMPR	RLE	10	10	-0.237441	0.812314	0.958855	ns
Succession	False positive rate	GMPR	TMM	10	10	-0.139497	0.889058	0.958855	ns
Succession	False positive rate	GMPR	VST	10	10	-0.240409	0.810013	0.958855	ns
Succession	False positive rate	GMPR	ACS	10	10	0.323514	0.746306	0.958855	ns
Succession	False positive rate	GMPR	QMP	10	10	-0.810268	0.417786	0.935048	ns
Succession	False positive rate	UQ	RLE	10	10	0.166209	0.867993	0.958855	ns
Succession	False positive rate	UQ	TMM	10	10	0.264153	0.791662	0.958855	ns
Succession	False positive rate	UQ	VST	10	10	0.163241	0.870329	0.958855	ns
Succession	False positive rate	UQ	ACS	10	10	0.727164	0.467126	0.945194	ns
Succession	False positive rate	UQ	QMP	10	10	-0.406618	0.684288	0.958855	ns
Succession	False positive rate	RLE	TMM	10	10	0.0979445	0.921976	0.958855	ns
Succession	False positive rate	RLE	VST	10	10	-0.00296802	0.997632	1	ns
Succession	False positive rate	RLE	ACS	10	10	0.560955	0.574828	0.958855	ns
Succession	False positive rate	RLE	QMP	10	10	-0.572827	0.566762	0.958855	ns
Succession	False positive rate	TMM	VST	10	10	-0.100913	0.91962	0.958855	ns
Succession	False positive rate	TMM	ACS	10	10	0.46301	0.643357	0.958855	ns
Succession	False positive rate	TMM	QMP	10	10	-0.670772	0.502366	0.958855	ns
Succession	False positive rate	VST	ACS	10	10	0.563923	0.572807	0.958855	ns
Succession	False positive rate	VST	QMP	10	10	-0.569859	0.568773	0.958855	ns
Succession	False positive rate	ACS	QMP	10	10	-1.13378	0.256886	0.770658	ns
Blooming	False positive rate	Seq	Rel	10	10	0.421489	0.673398	0.750358	ns
Blooming	False positive rate	Seq	RMP	10	10	-0.175126	0.860981	0.883638	ns
Blooming	False positive rate	Seq	AST	10	10	0.421489	0.673398	0.750358	ns
Blooming	False positive rate	Seq	CLR	10	10	-3.88838	0.000100915	0.00044575	***
Blooming	False positive rate	Seq	CSS	10	10	-1.87592	0.060666	0.118299	ns
Blooming	False positive rate	Seq	GMPR	10	10	-2.86137	0.00421809	0.0102816	*
Blooming	False positive rate	Seq	UQ	10	10	-4.09913	4.14713e-05	0.000248828	***
Blooming	False positive rate	Seq	RLE	10	10	-3.44908	0.000562492	0.0018281	**
Blooming	False positive rate	Seq	TMM	10	10	-3.05431	0.00225579	0.00606731	**
Blooming	False positive rate	Seq	VST	10	10	-3.5411	0.000398464	0.00148001	**
Blooming	False positive rate	Seq	ACS	10	10	-4.33065	1.48671e-05	0.00011583	***
Blooming	False positive rate	Seq	QMP	10	10	-4.90055	9.55695e-07	2.48481e-05	****
Blooming	False positive rate	Rel	RMP	10	10	-0.596614	0.550765	0.689281	ns
Blooming	False positive rate	Rel	AST	10	10	0	1	1	ns
Blooming	False positive rate	Rel	CLR	10	10	-4.30987	1.6335e-05	0.00011583	***
Blooming	False positive rate	Rel	CSS	10	10	-2.29741	0.0215954	0.04679	*
Blooming	False positive rate	Rel	GMPR	10	10	-3.28286	0.00102759	0.00295431	**
Blooming	False positive rate	Rel	UQ	10	10	-4.52062	6.16602e-06	6.01187e-05	****
Blooming	False positive rate	Rel	RLE	10	10	-3.87057	0.00010858	0.00044575	***
Blooming	False positive rate	Rel	TMM	10	10	-3.4758	0.000509336	0.00172731	**
Blooming	False positive rate	Rel	VST	10	10	-3.96259	7.41418e-05	0.000385537	***
Blooming	False positive rate	Rel	ACS	10	10	-4.75214	2.01278e-06	2.98528e-05	****
Blooming	False positive rate	Rel	QMP	10	10	-5.32204	1.02612e-07	4.00185e-06	****
Blooming	False positive rate	RMP	AST	10	10	0.596614	0.550765	0.689281	ns
Blooming	False positive rate	RMP	CLR	10	10	-3.71326	0.000204609	0.000797977	***
Blooming	False positive rate	RMP	CSS	10	10	-1.7008	0.0889813	0.165251	ns
Blooming	False positive rate	RMP	GMPR	10	10	-2.68625	0.00722593	0.0170795	*
Blooming	False positive rate	RMP	UQ	10	10	-3.924	8.70905e-05	0.000424566	***
Blooming	False positive rate	RMP	RLE	10	10	-3.27396	0.00106052	0.00295431	**
Blooming	False positive rate	RMP	TMM	10	10	-2.87918	0.00398706	0.010032	*
Blooming	False positive rate	RMP	VST	10	10	-3.36597	0.000762741	0.00237975	**
Blooming	False positive rate	RMP	ACS	10	10	-4.15552	3.24545e-05	0.000210954	***
Blooming	False positive rate	RMP	QMP	10	10	-4.72542	2.29637e-06	2.98528e-05	****
Blooming	False positive rate	AST	CLR	10	10	-4.30987	1.6335e-05	0.00011583	***
Blooming	False positive rate	AST	CSS	10	10	-2.29741	0.0215954	0.04679	*
Blooming	False positive rate	AST	GMPR	10	10	-3.28286	0.00102759	0.00295431	**
Blooming	False positive rate	AST	UQ	10	10	-4.52062	6.16602e-06	6.01187e-05	****
Blooming	False positive rate	AST	RLE	10	10	-3.87057	0.00010858	0.00044575	***
Blooming	False positive rate	AST	TMM	10	10	-3.4758	0.000509336	0.00172731	**
Blooming	False positive rate	AST	VST	10	10	-3.96259	7.41418e-05	0.000385537	***
Blooming	False positive rate	AST	ACS	10	10	-4.75214	2.01278e-06	2.98528e-05	****
Blooming	False positive rate	AST	QMP	10	10	-5.32204	1.02612e-07	4.00185e-06	****
Blooming	False positive rate	CLR	CSS	10	10	2.01246	0.0441714	0.0883429	ns
Blooming	False positive rate	CLR	GMPR	10	10	1.02701	0.304417	0.456625	ns
Blooming	False positive rate	CLR	UQ	10	10	-0.210744	0.833087	0.878118	ns
Blooming	False positive rate	CLR	RLE	10	10	0.439298	0.660446	0.750358	ns
Blooming	False positive rate	CLR	TMM	10	10	0.834073	0.40424	0.563049	ns
Blooming	False positive rate	CLR	VST	10	10	0.347283	0.728379	0.789077	ns
Blooming	False positive rate	CLR	ACS	10	10	-0.442266	0.658296	0.750358	ns
Blooming	False positive rate	CLR	QMP	10	10	-1.01217	0.311458	0.458373	ns
Blooming	False positive rate	CSS	GMPR	10	10	-0.985453	0.324402	0.46858	ns
Blooming	False positive rate	CSS	UQ	10	10	-2.2232	0.026202	0.0552367	ns
Blooming	False positive rate	CSS	RLE	10	10	-1.57316	0.115681	0.205071	ns
Blooming	False positive rate	CSS	TMM	10	10	-1.17839	0.238642	0.372282	ns
Blooming	False positive rate	CSS	VST	10	10	-1.66518	0.0958774	0.173917	ns
Blooming	False positive rate	CSS	ACS	10	10	-2.45473	0.0140992	0.0323452	*
Blooming	False positive rate	CSS	QMP	10	10	-3.02463	0.0024894	0.00647244	**
Blooming	False positive rate	GMPR	UQ	10	10	-1.23775	0.215808	0.343531	ns
Blooming	False positive rate	GMPR	RLE	10	10	-0.58771	0.556727	0.689281	ns
Blooming	False positive rate	GMPR	TMM	10	10	-0.192935	0.84701	0.88089	ns
Blooming	False positive rate	GMPR	VST	10	10	-0.679725	0.496679	0.656626	ns
Blooming	False positive rate	GMPR	ACS	10	10	-1.46927	0.141758	0.245715	ns
Blooming	False positive rate	GMPR	QMP	10	10	-2.03917	0.0414326	0.0850459	ns
Blooming	False positive rate	UQ	RLE	10	10	0.650042	0.515665	0.670364	ns
Blooming	False positive rate	UQ	TMM	10	10	1.04482	0.296107	0.45287	ns
Blooming	False positive rate	UQ	VST	10	10	0.558027	0.576826	0.692191	ns
Blooming	False positive rate	UQ	ACS	10	10	-0.231522	0.816909	0.872862	ns
Blooming	False positive rate	UQ	QMP	10	10	-0.801422	0.422887	0.577995	ns
Blooming	False positive rate	RLE	TMM	10	10	0.394775	0.693009	0.761334	ns
Blooming	False positive rate	RLE	VST	10	10	-0.0920151	0.926686	0.938721	ns
Blooming	False positive rate	RLE	ACS	10	10	-0.881564	0.378012	0.53609	ns
Blooming	False positive rate	RLE	QMP	10	10	-1.45146	0.146651	0.248668	ns
Blooming	False positive rate	TMM	VST	10	10	-0.48679	0.626407	0.7403	ns
Blooming	False positive rate	TMM	ACS	10	10	-1.27634	0.201836	0.327983	ns
Blooming	False positive rate	TMM	QMP	10	10	-1.84624	0.0648575	0.123387	ns
Blooming	False positive rate	VST	ACS	10	10	-0.789549	0.429791	0.577995	ns
Blooming	False positive rate	VST	QMP	10	10	-1.35945	0.174004	0.288773	ns
Blooming	False positive rate	ACS	QMP	10	10	-0.5699	0.568745	0.692191	ns
Dysbiosis	False positive rate	Seq	Rel	10	10	0.952719	0.340733	0.553691	ns
Dysbiosis	False positive rate	Seq	RMP	10	10	-0.231502	0.816925	0.917608	ns
Dysbiosis	False positive rate	Seq	AST	10	10	0.952719	0.340733	0.553691	ns
Dysbiosis	False positive rate	Seq	CLR	10	10	1.72736	0.0841032	0.218668	ns
Dysbiosis	False positive rate	Seq	CSS	10	10	1.14564	0.251945	0.446631	ns
Dysbiosis	False positive rate	Seq	GMPR	10	10	0.893359	0.371665	0.579797	ns
Dysbiosis	False positive rate	Seq	UQ	10	10	1.18422	0.236326	0.428684	ns
Dysbiosis	False positive rate	Seq	RLE	10	10	-0.632178	0.527271	0.734413	ns
Dysbiosis	False positive rate	Seq	TMM	10	10	0.670761	0.502373	0.725649	ns
Dysbiosis	False positive rate	Seq	VST	10	10	-0.655922	0.511875	0.725931	ns
Dysbiosis	False positive rate	Seq	ACS	10	10	-3.15199	0.00162164	0.00790552	**
Dysbiosis	False positive rate	Seq	QMP	10	10	-3.31819	0.000906023	0.00471132	**
Dysbiosis	False positive rate	Rel	RMP	10	10	-1.18422	0.236326	0.428684	ns
Dysbiosis	False positive rate	Rel	AST	10	10	0	1	1	ns
Dysbiosis	False positive rate	Rel	CLR	10	10	0.77464	0.438552	0.645416	ns
Dysbiosis	False positive rate	Rel	CSS	10	10	0.192918	0.847023	0.917608	ns
Dysbiosis	False positive rate	Rel	GMPR	10	10	-0.0593594	0.952666	0.990772	ns
Dysbiosis	False positive rate	Rel	UQ	10	10	0.231502	0.816925	0.917608	ns
Dysbiosis	False positive rate	Rel	RLE	10	10	-1.5849	0.11299	0.259212	ns
Dysbiosis	False positive rate	Rel	TMM	10	10	-0.281957	0.777976	0.917608	ns
Dysbiosis	False positive rate	Rel	VST	10	10	-1.60864	0.107695	0.259212	ns
Dysbiosis	False positive rate	Rel	ACS	10	10	-4.1047	4.04833e-05	0.000287063	***
Dysbiosis	False positive rate	Rel	QMP	10	10	-4.27091	1.94677e-05	0.00018981	***
Dysbiosis	False positive rate	RMP	AST	10	10	1.18422	0.236326	0.428684	ns
Dysbiosis	False positive rate	RMP	CLR	10	10	1.95886	0.0501291	0.156403	ns
Dysbiosis	False positive rate	RMP	CSS	10	10	1.37714	0.168469	0.345806	ns
Dysbiosis	False positive rate	RMP	GMPR	10	10	1.12486	0.260648	0.45179	ns
Dysbiosis	False positive rate	RMP	UQ	10	10	1.41572	0.156857	0.330671	ns
Dysbiosis	False positive rate	RMP	RLE	10	10	-0.400676	0.688659	0.866377	ns
Dysbiosis	False positive rate	RMP	TMM	10	10	0.902263	0.366917	0.579797	ns
Dysbiosis	False positive rate	RMP	VST	10	10	-0.42442	0.67126	0.858332	ns
Dysbiosis	False positive rate	RMP	ACS	10	10	-2.92048	0.00349489	0.0151445	*
Dysbiosis	False positive rate	RMP	QMP	10	10	-3.08669	0.00202399	0.00928653	**
Dysbiosis	False positive rate	AST	CLR	10	10	0.77464	0.438552	0.645416	ns
Dysbiosis	False positive rate	AST	CSS	10	10	0.192918	0.847023	0.917608	ns
Dysbiosis	False positive rate	AST	GMPR	10	10	-0.0593594	0.952666	0.990772	ns
Dysbiosis	False positive rate	AST	UQ	10	10	0.231502	0.816925	0.917608	ns
Dysbiosis	False positive rate	AST	RLE	10	10	-1.5849	0.11299	0.259212	ns
Dysbiosis	False positive rate	AST	TMM	10	10	-0.281957	0.777976	0.917608	ns
Dysbiosis	False positive rate	AST	VST	10	10	-1.60864	0.107695	0.259212	ns
Dysbiosis	False positive rate	AST	ACS	10	10	-4.1047	4.04833e-05	0.000287063	***
Dysbiosis	False positive rate	AST	QMP	10	10	-4.27091	1.94677e-05	0.00018981	***
Dysbiosis	False positive rate	CLR	CSS	10	10	-0.581722	0.560754	0.767347	ns
Dysbiosis	False positive rate	CLR	GMPR	10	10	-0.834	0.404281	0.618312	ns
Dysbiosis	False positive rate	CLR	UQ	10	10	-0.543139	0.587034	0.78946	ns
Dysbiosis	False positive rate	CLR	RLE	10	10	-2.35954	0.0182978	0.0594677	ns
Dysbiosis	False positive rate	CLR	TMM	10	10	-1.0566	0.290695	0.492918	ns
Dysbiosis	False positive rate	CLR	VST	10	10	-2.38328	0.0171591	0.0581917	ns
Dysbiosis	False positive rate	CLR	ACS	10	10	-4.87934	1.06439e-06	4.15112e-05	****
Dysbiosis	False positive rate	CLR	QMP	10	10	-5.04555	4.52217e-07	3.52729e-05	****
Dysbiosis	False positive rate	CSS	GMPR	10	10	-0.252278	0.800827	0.917608	ns
Dysbiosis	False positive rate	CSS	UQ	10	10	0.0385836	0.969222	0.993798	ns
Dysbiosis	False positive rate	CSS	RLE	10	10	-1.77781	0.0754343	0.202892	ns
Dysbiosis	False positive rate	CSS	TMM	10	10	-0.474875	0.634876	0.825339	ns
Dysbiosis	False positive rate	CSS	VST	10	10	-1.80156	0.0716149	0.199499	ns
Dysbiosis	False positive rate	CSS	ACS	10	10	-4.29762	1.7264e-05	0.00018981	***
Dysbiosis	False positive rate	CSS	QMP	10	10	-4.46383	8.0508e-06	0.000156991	***
Dysbiosis	False positive rate	GMPR	UQ	10	10	0.290861	0.771158	0.917608	ns
Dysbiosis	False positive rate	GMPR	RLE	10	10	-1.52554	0.127125	0.275438	ns
Dysbiosis	False positive rate	GMPR	TMM	10	10	-0.222598	0.823849	0.917608	ns
Dysbiosis	False positive rate	GMPR	VST	10	10	-1.54928	0.121314	0.270357	ns
Dysbiosis	False positive rate	GMPR	ACS	10	10	-4.04534	5.22462e-05	0.000339601	***
Dysbiosis	False positive rate	GMPR	QMP	10	10	-4.21155	2.53623e-05	0.000219807	***
Dysbiosis	False positive rate	UQ	RLE	10	10	-1.8164	0.0693093	0.199499	ns
Dysbiosis	False positive rate	UQ	TMM	10	10	-0.513459	0.60763	0.803308	ns
Dysbiosis	False positive rate	UQ	VST	10	10	-1.84014	0.0657474	0.197242	ns
Dysbiosis	False positive rate	UQ	ACS	10	10	-4.33621	1.44963e-05	0.00018981	***
Dysbiosis	False positive rate	UQ	QMP	10	10	-4.50241	6.71866e-06	0.000156991	***
Dysbiosis	False positive rate	RLE	TMM	10	10	1.30294	0.192595	0.375561	ns
Dysbiosis	False positive rate	RLE	VST	10	10	-0.0237438	0.981057	0.993798	ns
Dysbiosis	False positive rate	RLE	ACS	10	10	-2.51981	0.0117419	0.0436128	*
Dysbiosis	False positive rate	RLE	QMP	10	10	-2.68601	0.00723101	0.0296852	*
Dysbiosis	False positive rate	TMM	VST	10	10	-1.32668	0.184614	0.369227	ns
Dysbiosis	False positive rate	TMM	ACS	10	10	-3.82275	0.000131973	0.00073528	***
Dysbiosis	False positive rate	TMM	QMP	10	10	-3.98895	6.63656e-05	0.000398193	***
Dysbiosis	False positive rate	VST	ACS	10	10	-2.49606	0.012558	0.0445238	*
Dysbiosis	False positive rate	VST	QMP	10	10	-2.66227	0.00776156	0.0302701	*
Dysbiosis	False positive rate	ACS	QMP	10	10	-0.166206	0.867995	0.927446	ns
