# Supplementary material for: Benchmarking microbiome transformations favors experimental quantitative approaches to address compositionality and sampling depth biases
Source: Nat Commun. 2021 Jun 11;12:3562. doi: 10.1038/s41467-021-23821-6 (PMC8196019; doi:10.1038/s41467-021-23821-6)
Supplement: Supplementary file 9 — Supplementary Data 7 [file 41467_2021_23821_MOESM9_ESM.xlsx]

## Sheet: Table S7
Supplementary Data 7. Statistics on taxon-metadata associations
Method	Data	Matrix	Scenario	True positives	False positives	True negatives	False negatives	Discordant associations	Sensitivity	Precision	False positive rate
ACS	All associations	B1	Blooming	23	2	21620	55	0	29.4872	92	0.00924984
ACS	All associations	B10	Blooming	1317	65	21260	558	0	70.24	95.2967	0.304807
ACS	All associations	B2	Blooming	783	22	23194	1001	0	43.8901	97.2671	0.0947622
ACS	All associations	B3	Blooming	49	2	18124	525	0	8.53659	96.0784	0.0110339
ACS	All associations	B4	Blooming	34	4	16918	144	0	19.1011	89.4737	0.0236379
ACS	All associations	B5	Blooming	21	0	10638	41	0	33.871	100	0
ACS	All associations	B6	Blooming	39	5	16965	191	0	16.9565	88.6364	0.0294638
ACS	All associations	B7	Blooming	27	1	22007	65	0	29.3478	96.4286	0.0045438
ACS	All associations	B8	Blooming	56	4	15360	480	0	10.4478	93.3333	0.0260349
ACS	All associations	B9	Blooming	25	0	15308	267	0	8.56164	100	0
ACS	All associations	D1	Dysbiosis	2151	69	21308	2372	0	47.5569	96.8919	0.322777
ACS	All associations	D10	Dysbiosis	3022	69	19271	1238	0	70.939	97.7677	0.356774
ACS	All associations	D2	Dysbiosis	2584	108	21142	1466	0	63.8025	95.9881	0.508235
ACS	All associations	D3	Dysbiosis	3343	64	20469	2124	0	61.1487	98.1215	0.311693
ACS	All associations	D4	Dysbiosis	3738	100	19751	1611	0	69.8822	97.3945	0.503753
ACS	All associations	D5	Dysbiosis	2272	57	19303	2068	0	52.3502	97.5526	0.294421
ACS	All associations	D6	Dysbiosis	1828	70	18402	1900	0	49.0343	96.3119	0.378952
ACS	All associations	D7	Dysbiosis	2583	79	20665	2073	0	55.4768	97.0323	0.380833
ACS	All associations	D8	Dysbiosis	2797	80	21070	1853	0	60.1505	97.2193	0.378251
ACS	All associations	D9	Dysbiosis	2481	67	20404	1748	0	58.6664	97.3705	0.327292
ACS	All associations	S1	Succession	1211	38	24320	531	0	69.5178	96.9576	0.156006
ACS	All associations	S10	Succession	1088	38	21649	725	0	60.011	96.6252	0.17522
ACS	All associations	S2	Succession	877	25	23840	658	0	57.1336	97.2284	0.104756
ACS	All associations	S3	Succession	1208	33	24241	518	0	69.9884	97.3409	0.135948
ACS	All associations	S4	Succession	1133	30	23524	613	0	64.8912	97.4205	0.127367
ACS	All associations	S5	Succession	523	18	22926	633	0	45.2422	96.6728	0.0784519
ACS	All associations	S6	Succession	368	12	23170	850	0	30.2135	96.8421	0.0517643
ACS	All associations	S7	Succession	145	9	24590	256	0	36.1596	94.1558	0.0365869
ACS	All associations	S8	Succession	445	13	24625	517	0	46.2578	97.1616	0.052764
ACS	All associations	S9	Succession	1247	96	22591	366	0	77.3094	92.8518	0.42315
AST	All associations	B1	Blooming	28	591	21031	50	0	35.8974	4.52342	2.73333
AST	All associations	B10	Blooming	60	158	21167	1815	0	3.2	27.5229	0.740914
AST	All associations	B2	Blooming	40	51	23165	1744	0	2.24215	43.956	0.219676
AST	All associations	B3	Blooming	25	1148	16978	471	78	4.3554	1.9984	6.73478
AST	All associations	B4	Blooming	30	1376	15546	139	9	16.8539	2.12014	8.18026
AST	All associations	B5	Blooming	19	688	9950	41	2	30.6452	2.67983	6.48496
AST	All associations	B6	Blooming	17	769	16201	201	12	7.3913	2.13033	4.59899
AST	All associations	B7	Blooming	34	1107	20901	58	0	36.9565	2.97984	5.02999
AST	All associations	B8	Blooming	23	710	14654	464	49	4.29104	2.94118	4.92441
AST	All associations	B9	Blooming	26	580	14728	248	18	8.90411	4.16667	3.90187
AST	All associations	D1	Dysbiosis	52	135	21242	4471	0	1.14968	27.8075	0.63152
AST	All associations	D10	Dysbiosis	32	157	19183	4228	0	0.751174	16.9312	0.811789
AST	All associations	D2	Dysbiosis	42	164	21086	4007	1	1.03704	20.2899	0.776434
AST	All associations	D3	Dysbiosis	77	165	20368	5390	0	1.40845	31.8182	0.803584
AST	All associations	D4	Dysbiosis	542	230	19621	4807	0	10.1327	70.2073	1.15863
AST	All associations	D5	Dysbiosis	21	193	19167	4317	2	0.483871	9.72222	1.00713
AST	All associations	D6	Dysbiosis	11	199	18273	3714	3	0.295064	5.16432	1.09337
AST	All associations	D7	Dysbiosis	31	148	20596	4625	0	0.665808	17.3184	0.713459
AST	All associations	D8	Dysbiosis	50	143	21007	4600	0	1.07527	25.9067	0.676123
AST	All associations	D9	Dysbiosis	108	159	20312	4121	0	2.5538	40.4494	0.776709
AST	All associations	S1	Succession	279	36	24322	1463	0	16.0161	88.5714	0.147795
AST	All associations	S10	Succession	75	103	21584	1738	0	4.13679	42.1348	0.474939
AST	All associations	S2	Succession	79	43	23822	1456	0	5.14658	64.7541	0.18018
AST	All associations	S3	Succession	113	29	24245	1613	0	6.54693	79.5775	0.119469
AST	All associations	S4	Succession	86	31	23523	1660	0	4.92554	73.5043	0.131612
AST	All associations	S5	Succession	17	41	22903	1139	0	1.47059	29.3103	0.178696
AST	All associations	S6	Succession	30	119	23063	1188	0	2.46305	20.1342	0.513329
AST	All associations	S7	Succession	23	39	24560	378	0	5.73566	37.0968	0.158543
AST	All associations	S8	Succession	31	18	24620	931	0	3.22245	63.2653	0.0730579
AST	All associations	S9	Succession	91	31	22656	1522	0	5.64166	74.5902	0.136642
CLR	All associations	B1	Blooming	15	1	21621	63	0	19.2308	93.75	0.00462492
CLR	All associations	B10	Blooming	130	64	21261	1745	0	6.93333	67.0103	0.300117
CLR	All associations	B2	Blooming	76	35	23181	1708	0	4.26009	68.4685	0.150758
CLR	All associations	B3	Blooming	18	7	18119	556	0	3.13589	72	0.0386186
CLR	All associations	B4	Blooming	20	3	16919	158	0	11.236	86.9565	0.0177284
CLR	All associations	B5	Blooming	15	1	10637	47	0	24.1935	93.75	0.00940026
CLR	All associations	B6	Blooming	14	0	16970	216	0	6.08696	100	0
CLR	All associations	B7	Blooming	20	3	22005	72	0	21.7391	86.9565	0.0136314
CLR	All associations	B8	Blooming	18	5	15359	518	0	3.35821	78.2609	0.0325436
CLR	All associations	B9	Blooming	17	6	15302	275	0	5.82192	73.913	0.0391952
CLR	All associations	D1	Dysbiosis	16	155	21222	4506	1	0.353748	9.30233	0.729722
CLR	All associations	D10	Dysbiosis	19	163	19177	4241	0	0.446009	10.4396	0.842813
CLR	All associations	D2	Dysbiosis	12	181	21069	4036	2	0.296296	6.15385	0.861095
CLR	All associations	D3	Dysbiosis	22	188	20345	5444	1	0.402414	10.4265	0.920425
CLR	All associations	D4	Dysbiosis	23	219	19632	5322	4	0.429987	9.34959	1.12314
CLR	All associations	D5	Dysbiosis	19	182	19178	4319	2	0.437788	9.35961	0.950315
CLR	All associations	D6	Dysbiosis	14	154	18318	3713	1	0.375536	8.28402	0.839062
CLR	All associations	D7	Dysbiosis	24	152	20592	4632	0	0.515464	13.6364	0.732742
CLR	All associations	D8	Dysbiosis	14	160	20990	4634	2	0.301075	7.95455	0.765885
CLR	All associations	D9	Dysbiosis	16	201	20270	4213	0	0.37834	7.37327	0.981877
CLR	All associations	S1	Succession	174	107	24251	1568	0	9.98852	61.9217	0.439281
CLR	All associations	S10	Succession	115	72	21615	1698	0	6.34308	61.4973	0.331996
CLR	All associations	S2	Succession	79	56	23809	1456	0	5.14658	58.5185	0.234653
CLR	All associations	S3	Succession	67	53	24221	1659	0	3.88181	55.8333	0.218341
CLR	All associations	S4	Succession	99	35	23519	1647	0	5.6701	73.8806	0.148595
CLR	All associations	S5	Succession	37	9	22935	1119	0	3.20069	80.4348	0.0392259
CLR	All associations	S6	Succession	45	10	23172	1173	0	3.69458	81.8182	0.0431369
CLR	All associations	S7	Succession	24	7	24592	377	0	5.98504	77.4194	0.0284564
CLR	All associations	S8	Succession	57	9	24629	905	0	5.92516	86.3636	0.0365289
CLR	All associations	S9	Succession	74	55	22632	1539	0	4.58772	57.3643	0.24243
CSS	All associations	B1	Blooming	16	8	21614	62	0	20.5128	66.6667	0.0369994
CSS	All associations	B10	Blooming	128	57	21268	1747	0	6.82667	69.1892	0.267292
CSS	All associations	B2	Blooming	96	25	23191	1688	0	5.38117	79.3388	0.107684
CSS	All associations	B3	Blooming	20	50	18076	554	0	3.48432	28.5714	0.275847
CSS	All associations	B4	Blooming	26	48	16874	152	0	14.6067	35.1351	0.283654
CSS	All associations	B5	Blooming	15	10	10628	47	0	24.1935	60	0.0940026
CSS	All associations	B6	Blooming	14	18	16952	216	0	6.08696	43.75	0.10607
CSS	All associations	B7	Blooming	21	11	21997	71	0	22.8261	65.625	0.0499818
CSS	All associations	B8	Blooming	14	23	15341	522	0	2.61194	37.8378	0.149701
CSS	All associations	B9	Blooming	13	18	15290	279	0	4.45205	41.9355	0.117586
CSS	All associations	D1	Dysbiosis	31	137	21240	4492	0	0.685386	18.4524	0.640876
CSS	All associations	D10	Dysbiosis	34	157	19183	4226	0	0.798122	17.801	0.811789
CSS	All associations	D2	Dysbiosis	23	177	21073	4026	1	0.567901	11.4428	0.837608
CSS	All associations	D3	Dysbiosis	33	167	20366	5434	0	0.603622	16.5	0.813325
CSS	All associations	D4	Dysbiosis	59	219	19632	5290	0	1.10301	21.223	1.10322
CSS	All associations	D5	Dysbiosis	42	169	19191	4298	0	0.967742	19.9052	0.872934
CSS	All associations	D6	Dysbiosis	21	171	18301	3706	1	0.563305	10.8808	0.931089
CSS	All associations	D7	Dysbiosis	41	142	20602	4615	0	0.880584	22.4044	0.684535
CSS	All associations	D8	Dysbiosis	47	143	21007	4603	0	1.01075	24.7368	0.676123
CSS	All associations	D9	Dysbiosis	44	181	20290	4185	0	1.04044	19.5556	0.884178
CSS	All associations	S1	Succession	222	58	24300	1520	0	12.744	79.2857	0.238115
CSS	All associations	S10	Succession	96	73	21614	1717	0	5.29509	56.8047	0.336607
CSS	All associations	S2	Succession	99	35	23830	1436	0	6.44951	73.8806	0.146658
CSS	All associations	S3	Succession	88	42	24232	1638	0	5.09849	67.6923	0.173025
CSS	All associations	S4	Succession	106	30	23524	1640	0	6.07102	77.9412	0.127367
CSS	All associations	S5	Succession	32	12	22932	1124	0	2.76817	72.7273	0.0523013
CSS	All associations	S6	Succession	35	11	23171	1183	0	2.87356	76.087	0.0474506
CSS	All associations	S7	Succession	26	8	24591	375	0	6.48379	76.4706	0.0325216
CSS	All associations	S8	Succession	59	13	24625	903	0	6.13306	81.9444	0.052764
CSS	All associations	S9	Succession	90	32	22655	1523	0	5.57967	73.7705	0.14105
GMPR	All associations	B1	Blooming	18	5	21617	60	0	23.0769	78.2609	0.0231246
GMPR	All associations	B10	Blooming	159	56	21269	1716	0	8.48	73.9535	0.262603
GMPR	All associations	B2	Blooming	99	29	23187	1685	0	5.54933	77.3438	0.124914
GMPR	All associations	B3	Blooming	19	15	18111	555	0	3.3101	55.8824	0.0827541
GMPR	All associations	B4	Blooming	26	16	16906	152	0	14.6067	61.9048	0.0945515
GMPR	All associations	B5	Blooming	16	3	10635	46	0	25.8065	84.2105	0.0282008
GMPR	All associations	B6	Blooming	14	9	16961	216	0	6.08696	60.8696	0.0530348
GMPR	All associations	B7	Blooming	22	3	22005	70	0	23.913	88	0.0136314
GMPR	All associations	B8	Blooming	17	13	15351	519	0	3.17164	56.6667	0.0846134
GMPR	All associations	B9	Blooming	15	9	15299	277	0	5.13699	62.5	0.0587928
GMPR	All associations	D1	Dysbiosis	51	133	21244	4472	0	1.12757	27.7174	0.622164
GMPR	All associations	D10	Dysbiosis	38	155	19185	4222	0	0.892019	19.6891	0.801448
GMPR	All associations	D2	Dysbiosis	33	171	21079	4016	1	0.814815	16.0976	0.809374
GMPR	All associations	D3	Dysbiosis	47	161	20372	5420	0	0.859704	22.5962	0.784104
GMPR	All associations	D4	Dysbiosis	88	219	19632	5261	0	1.64517	28.6645	1.10322
GMPR	All associations	D5	Dysbiosis	68	168	19192	4272	0	1.56682	28.8136	0.867769
GMPR	All associations	D6	Dysbiosis	39	155	18317	3688	1	1.04614	20	0.844476
GMPR	All associations	D7	Dysbiosis	49	141	20603	4607	0	1.05241	25.7895	0.679715
GMPR	All associations	D8	Dysbiosis	60	147	21003	4590	0	1.29032	28.9855	0.695035
GMPR	All associations	D9	Dysbiosis	51	186	20285	4178	0	1.20596	21.519	0.908602
GMPR	All associations	S1	Succession	239	53	24305	1503	0	13.7199	81.8493	0.217588
GMPR	All associations	S10	Succession	133	61	21626	1680	0	7.33591	68.5567	0.281274
GMPR	All associations	S2	Succession	100	33	23832	1435	0	6.51466	75.188	0.138278
GMPR	All associations	S3	Succession	95	33	24241	1631	0	5.50406	74.2188	0.135948
GMPR	All associations	S4	Succession	140	28	23526	1606	0	8.01833	83.3333	0.118876
GMPR	All associations	S5	Succession	39	6	22938	1117	0	3.3737	86.6667	0.0261506
GMPR	All associations	S6	Succession	57	12	23170	1161	0	4.6798	82.6087	0.0517643
GMPR	All associations	S7	Succession	32	7	24592	369	0	7.98005	82.0513	0.0284564
GMPR	All associations	S8	Succession	67	6	24632	895	0	6.96466	91.7808	0.0243526
GMPR	All associations	S9	Succession	106	37	22650	1507	0	6.57161	74.1259	0.163089
QMP	All associations	B1	Blooming	20	2	21620	58	0	25.641	90.9091	0.00924984
QMP	All associations	B10	Blooming	723	21	21304	1152	0	38.56	97.1774	0.098476
QMP	All associations	B2	Blooming	368	10	23206	1416	0	20.6278	97.3545	0.0430737
QMP	All associations	B3	Blooming	19	0	18126	555	0	3.3101	100	0
QMP	All associations	B4	Blooming	14	2	16920	164	0	7.86517	87.5	0.0118189
QMP	All associations	B5	Blooming	18	1	10637	44	0	29.0323	94.7368	0.00940026
QMP	All associations	B6	Blooming	22	3	16967	208	0	9.56522	88	0.0176783
QMP	All associations	B7	Blooming	21	1	22007	71	0	22.8261	95.4545	0.0045438
QMP	All associations	B8	Blooming	17	0	15364	519	0	3.17164	100	0
QMP	All associations	B9	Blooming	18	0	15308	274	0	6.16438	100	0
QMP	All associations	D1	Dysbiosis	1472	63	21314	3051	0	32.5448	95.8958	0.294709
QMP	All associations	D10	Dysbiosis	2093	60	19280	2167	0	49.1315	97.2132	0.310238
QMP	All associations	D2	Dysbiosis	1898	97	21153	2152	0	46.8642	95.1378	0.456471
QMP	All associations	D3	Dysbiosis	2498	68	20465	2969	0	45.6923	97.35	0.331174
QMP	All associations	D4	Dysbiosis	2998	126	19725	2351	0	56.0479	95.9667	0.634729
QMP	All associations	D5	Dysbiosis	1141	45	19315	3199	0	26.2903	96.2057	0.232438
QMP	All associations	D6	Dysbiosis	715	35	18437	3013	0	19.1792	95.3333	0.189476
QMP	All associations	D7	Dysbiosis	1782	55	20689	2874	0	38.2732	97.006	0.265137
QMP	All associations	D8	Dysbiosis	2001	65	21085	2649	0	43.0323	96.8538	0.307329
QMP	All associations	D9	Dysbiosis	1754	72	20399	2475	0	41.4755	96.057	0.351717
QMP	All associations	S1	Succession	849	30	24328	893	0	48.7371	96.587	0.123163
QMP	All associations	S10	Succession	713	19	21668	1100	0	39.3271	97.4044	0.0876101
QMP	All associations	S2	Succession	590	31	23834	945	0	38.4365	95.0081	0.129897
QMP	All associations	S3	Succession	738	20	24254	988	0	42.7578	97.3615	0.0823927
QMP	All associations	S4	Succession	775	16	23538	971	0	44.3872	97.9772	0.067929
QMP	All associations	S5	Succession	268	16	22928	888	0	23.1834	94.3662	0.069735
QMP	All associations	S6	Succession	155	7	23175	1063	0	12.7258	95.679	0.0301958
QMP	All associations	S7	Succession	70	4	24595	331	0	17.4564	94.5946	0.0162608
QMP	All associations	S8	Succession	251	9	24629	711	0	26.0915	96.5385	0.0365289
QMP	All associations	S9	Succession	847	51	22636	766	0	52.5108	94.3207	0.224798
Rel	All associations	B1	Blooming	28	591	21031	50	0	35.8974	4.52342	2.73333
Rel	All associations	B10	Blooming	60	158	21167	1815	0	3.2	27.5229	0.740914
Rel	All associations	B2	Blooming	40	51	23165	1744	0	2.24215	43.956	0.219676
Rel	All associations	B3	Blooming	25	1148	16978	471	78	4.3554	1.9984	6.73478
Rel	All associations	B4	Blooming	30	1376	15546	139	9	16.8539	2.12014	8.18026
Rel	All associations	B5	Blooming	19	688	9950	41	2	30.6452	2.67983	6.48496
Rel	All associations	B6	Blooming	17	769	16201	201	12	7.3913	2.13033	4.59899
Rel	All associations	B7	Blooming	34	1107	20901	58	0	36.9565	2.97984	5.02999
Rel	All associations	B8	Blooming	23	710	14654	464	49	4.29104	2.94118	4.92441
Rel	All associations	B9	Blooming	26	580	14728	248	18	8.90411	4.16667	3.90187
Rel	All associations	D1	Dysbiosis	52	135	21242	4471	0	1.14968	27.8075	0.63152
Rel	All associations	D10	Dysbiosis	32	157	19183	4228	0	0.751174	16.9312	0.811789
Rel	All associations	D2	Dysbiosis	42	164	21086	4007	1	1.03704	20.2899	0.776434
Rel	All associations	D3	Dysbiosis	77	165	20368	5390	0	1.40845	31.8182	0.803584
Rel	All associations	D4	Dysbiosis	542	230	19621	4807	0	10.1327	70.2073	1.15863
Rel	All associations	D5	Dysbiosis	21	193	19167	4317	2	0.483871	9.72222	1.00713
Rel	All associations	D6	Dysbiosis	11	199	18273	3714	3	0.295064	5.16432	1.09337
Rel	All associations	D7	Dysbiosis	31	148	20596	4625	0	0.665808	17.3184	0.713459
Rel	All associations	D8	Dysbiosis	50	143	21007	4600	0	1.07527	25.9067	0.676123
Rel	All associations	D9	Dysbiosis	108	159	20312	4121	0	2.5538	40.4494	0.776709
Rel	All associations	S1	Succession	279	36	24322	1463	0	16.0161	88.5714	0.147795
Rel	All associations	S10	Succession	75	103	21584	1738	0	4.13679	42.1348	0.474939
Rel	All associations	S2	Succession	79	43	23822	1456	0	5.14658	64.7541	0.18018
Rel	All associations	S3	Succession	113	29	24245	1613	0	6.54693	79.5775	0.119469
Rel	All associations	S4	Succession	86	31	23523	1660	0	4.92554	73.5043	0.131612
Rel	All associations	S5	Succession	17	41	22903	1139	0	1.47059	29.3103	0.178696
Rel	All associations	S6	Succession	30	119	23063	1188	0	2.46305	20.1342	0.513329
Rel	All associations	S7	Succession	23	39	24560	378	0	5.73566	37.0968	0.158543
Rel	All associations	S8	Succession	31	18	24620	931	0	3.22245	63.2653	0.0730579
Rel	All associations	S9	Succession	91	31	22656	1522	0	5.64166	74.5902	0.136642
RLE	All associations	B1	Blooming	18	2	21620	60	0	23.0769	90	0.00924984
RLE	All associations	B10	Blooming	189	44	21281	1686	0	10.08	81.1159	0.206331
RLE	All associations	B2	Blooming	76	34	23182	1708	0	4.26009	69.0909	0.146451
RLE	All associations	B3	Blooming	16	9	18117	558	0	2.78746	64	0.0496524
RLE	All associations	B4	Blooming	20	12	16910	158	0	11.236	62.5	0.0709136
RLE	All associations	B5	Blooming	9	7	10631	53	0	14.5161	56.25	0.0658018
RLE	All associations	B6	Blooming	11	1	16969	219	0	4.78261	91.6667	0.00589275
RLE	All associations	B7	Blooming	23	3	22005	69	0	25	88.4615	0.0136314
RLE	All associations	B8	Blooming	11	6	15358	525	0	2.05224	64.7059	0.0390523
RLE	All associations	B9	Blooming	9	4	15304	283	0	3.08219	69.2308	0.0261301
RLE	All associations	D1	Dysbiosis	440	116	21261	4083	0	9.72806	79.1367	0.542639
RLE	All associations	D10	Dysbiosis	160	136	19204	4100	0	3.75587	54.0541	0.703206
RLE	All associations	D2	Dysbiosis	1067	180	21070	2983	0	26.3457	85.5654	0.847059
RLE	All associations	D3	Dysbiosis	750	161	20372	4717	0	13.7187	82.3271	0.784104
RLE	All associations	D4	Dysbiosis	1168	227	19624	4181	0	21.8359	83.7276	1.14352
RLE	All associations	D5	Dysbiosis	1384	116	19244	2956	0	31.8894	92.2667	0.599174
RLE	All associations	D6	Dysbiosis	913	93	18379	2815	0	24.4903	90.7555	0.503465
RLE	All associations	D7	Dysbiosis	1036	110	20634	3620	0	22.2509	90.4014	0.530274
RLE	All associations	D8	Dysbiosis	1364	136	21014	3286	0	29.3333	90.9333	0.643026
RLE	All associations	D9	Dysbiosis	346	144	20327	3883	0	8.1816	70.6122	0.703434
RLE	All associations	S1	Succession	366	28	24330	1376	0	21.0103	92.8934	0.114952
RLE	All associations	S10	Succession	135	55	21632	1678	0	7.44622	71.0526	0.253608
RLE	All associations	S2	Succession	94	40	23825	1441	0	6.12378	70.1493	0.167609
RLE	All associations	S3	Succession	81	36	24238	1645	0	4.69293	69.2308	0.148307
RLE	All associations	S4	Succession	110	35	23519	1636	0	6.30011	75.8621	0.148595
RLE	All associations	S5	Succession	52	7	22937	1104	0	4.49827	88.1356	0.0305091
RLE	All associations	S6	Succession	42	9	23173	1176	0	3.44828	82.3529	0.0388232
RLE	All associations	S7	Succession	27	4	24595	374	0	6.73317	87.0968	0.0162608
RLE	All associations	S8	Succession	59	4	24634	903	0	6.13306	93.6508	0.0162351
RLE	All associations	S9	Succession	118	29	22658	1495	0	7.31556	80.2721	0.127827
RMP	All associations	B1	Blooming	20	353	21269	58	0	25.641	5.36193	1.6326
RMP	All associations	B10	Blooming	36	95	21230	1839	0	1.92	27.4809	0.445487
RMP	All associations	B2	Blooming	23	28	23188	1761	0	1.28924	45.098	0.120606
RMP	All associations	B3	Blooming	22	766	17360	513	39	3.83275	2.66022	4.4316
RMP	All associations	B4	Blooming	30	1065	15857	141	7	16.8539	2.72232	6.33233
RMP	All associations	B5	Blooming	17	391	10247	44	1	27.4194	4.15648	3.68456
RMP	All associations	B6	Blooming	10	422	16548	214	6	4.34783	2.28311	2.52121
RMP	All associations	B7	Blooming	28	684	21324	64	0	30.4348	3.93258	3.10796
RMP	All associations	B8	Blooming	19	413	14951	499	18	3.54478	4.22222	2.80198
RMP	All associations	B9	Blooming	15	312	14996	266	11	5.13699	4.43787	2.10849
RMP	All associations	D1	Dysbiosis	37	114	21263	4486	0	0.818041	24.5033	0.533283
RMP	All associations	D10	Dysbiosis	22	125	19215	4238	0	0.516432	14.966	0.646329
RMP	All associations	D2	Dysbiosis	30	154	21096	4018	2	0.740741	16.129	0.734049
RMP	All associations	D3	Dysbiosis	44	133	20400	5423	0	0.804829	24.8588	0.647738
RMP	All associations	D4	Dysbiosis	413	213	19638	4936	0	7.72107	65.9744	1.07299
RMP	All associations	D5	Dysbiosis	20	166	19194	4319	1	0.460829	10.6952	0.862559
RMP	All associations	D6	Dysbiosis	10	165	18307	3717	1	0.26824	5.68182	0.898609
RMP	All associations	D7	Dysbiosis	30	121	20623	4626	0	0.64433	19.8675	0.583301
RMP	All associations	D8	Dysbiosis	38	120	21030	4612	0	0.817204	24.0506	0.567376
RMP	All associations	D9	Dysbiosis	76	147	20324	4153	0	1.79712	34.0807	0.718089
RMP	All associations	S1	Succession	186	25	24333	1556	0	10.6774	88.1517	0.102636
RMP	All associations	S10	Succession	45	61	21626	1768	0	2.48207	42.4528	0.281274
RMP	All associations	S2	Succession	57	29	23836	1478	0	3.71336	66.2791	0.121517
RMP	All associations	S3	Succession	58	4	24270	1668	0	3.36037	93.5484	0.0164785
RMP	All associations	S4	Succession	67	23	23531	1679	0	3.83734	74.4444	0.097648
RMP	All associations	S5	Succession	11	15	22929	1145	0	0.951557	42.3077	0.0653766
RMP	All associations	S6	Succession	27	83	23099	1191	0	2.21675	24.5455	0.358036
RMP	All associations	S7	Succession	19	28	24571	382	0	4.73815	40.4255	0.113826
RMP	All associations	S8	Succession	25	12	24626	937	0	2.59875	67.5676	0.0487053
RMP	All associations	S9	Succession	61	21	22666	1552	0	3.78177	74.3902	0.092564
Seq	All associations	B1	Blooming	20	359	21263	58	0	25.641	5.27704	1.66035
Seq	All associations	B10	Blooming	44	92	21233	1831	0	2.34667	32.3529	0.431419
Seq	All associations	B2	Blooming	31	13	23203	1753	0	1.73767	70.4545	0.0559959
Seq	All associations	B3	Blooming	8	1035	17091	502	64	1.39373	0.722674	6.04178
Seq	All associations	B4	Blooming	18	1273	15649	152	8	10.1124	1.38568	7.56645
Seq	All associations	B5	Blooming	6	520	10118	54	2	9.67742	1.13636	4.90602
Seq	All associations	B6	Blooming	7	664	16306	212	11	3.04348	1.02639	3.97503
Seq	All associations	B7	Blooming	24	878	21130	68	0	26.087	2.66075	3.98946
Seq	All associations	B8	Blooming	5	574	14790	502	29	0.932836	0.822368	3.91737
Seq	All associations	B9	Blooming	8	453	14855	273	11	2.73973	1.69492	3.02892
Seq	All associations	D1	Dysbiosis	20	131	21246	4502	1	0.442184	13.1579	0.617457
Seq	All associations	D10	Dysbiosis	34	149	19191	4226	0	0.798122	18.5792	0.770424
Seq	All associations	D2	Dysbiosis	23	167	21083	4026	1	0.567901	12.0419	0.790551
Seq	All associations	D3	Dysbiosis	63	125	20408	5404	0	1.15237	33.5106	0.608776
Seq	All associations	D4	Dysbiosis	277	211	19640	5072	0	5.17854	56.7623	1.06292
Seq	All associations	D5	Dysbiosis	24	162	19198	4316	0	0.552995	12.9032	0.836777
Seq	All associations	D6	Dysbiosis	12	203	18269	3715	1	0.321888	5.55556	1.10431
Seq	All associations	D7	Dysbiosis	26	137	20607	4630	0	0.558419	15.9509	0.660432
Seq	All associations	D8	Dysbiosis	44	139	21011	4606	0	0.946237	24.0437	0.65721
Seq	All associations	D9	Dysbiosis	103	118	20353	4126	0	2.43556	46.6063	0.576425
Seq	All associations	S1	Succession	268	19	24339	1474	0	15.3846	93.3798	0.0780031
Seq	All associations	S10	Succession	40	118	21569	1773	0	2.20629	25.3165	0.544105
Seq	All associations	S2	Succession	77	17	23848	1458	0	5.01629	81.9149	0.071234
Seq	All associations	S3	Succession	97	12	24262	1629	0	5.61993	88.9908	0.0494356
Seq	All associations	S4	Succession	62	10	23544	1684	0	3.55097	86.1111	0.0424556
Seq	All associations	S5	Succession	9	37	22907	1147	0	0.778547	19.5652	0.161262
Seq	All associations	S6	Succession	19	114	23068	1199	0	1.55993	14.2857	0.491761
Seq	All associations	S7	Succession	12	17	24582	389	0	2.99252	41.3793	0.0691085
Seq	All associations	S8	Succession	21	12	24626	941	0	2.18295	63.6364	0.0487053
Seq	All associations	S9	Succession	41	17	22670	1572	0	2.54185	70.6897	0.0749328
TMM	All associations	B1	Blooming	18	5	21617	60	0	23.0769	78.2609	0.0231246
TMM	All associations	B10	Blooming	178	48	21277	1697	0	9.49333	78.7611	0.225088
TMM	All associations	B2	Blooming	93	28	23188	1691	0	5.213	76.8595	0.120606
TMM	All associations	B3	Blooming	18	17	18109	556	0	3.13589	51.4286	0.0937879
TMM	All associations	B4	Blooming	25	16	16906	153	0	14.0449	60.9756	0.0945515
TMM	All associations	B5	Blooming	16	3	10635	46	0	25.8065	84.2105	0.0282008
TMM	All associations	B6	Blooming	13	6	16964	217	0	5.65217	68.4211	0.0353565
TMM	All associations	B7	Blooming	23	2	22006	69	0	25	92	0.0090876
TMM	All associations	B8	Blooming	18	12	15352	518	0	3.35821	60	0.0781047
TMM	All associations	B9	Blooming	15	7	15301	277	0	5.13699	68.1818	0.0457277
TMM	All associations	D1	Dysbiosis	43	133	21244	4480	0	0.950696	24.4318	0.622164
TMM	All associations	D10	Dysbiosis	36	154	19186	4224	0	0.84507	18.9474	0.796277
TMM	All associations	D2	Dysbiosis	28	171	21079	4021	1	0.691358	14	0.809374
TMM	All associations	D3	Dysbiosis	62	155	20378	5405	0	1.13408	28.5714	0.754882
TMM	All associations	D4	Dysbiosis	105	214	19637	5244	0	1.96298	32.9154	1.07803
TMM	All associations	D5	Dysbiosis	69	170	19190	4271	0	1.58986	28.8703	0.878099
TMM	All associations	D6	Dysbiosis	38	153	18319	3689	1	1.01931	19.7917	0.833649
TMM	All associations	D7	Dysbiosis	60	141	20603	4596	0	1.28866	29.8507	0.679715
TMM	All associations	D8	Dysbiosis	57	142	21008	4593	0	1.22581	28.6432	0.671395
TMM	All associations	D9	Dysbiosis	50	174	20297	4179	0	1.18231	22.3214	0.849983
TMM	All associations	S1	Succession	222	52	24306	1520	0	12.744	81.0219	0.213482
TMM	All associations	S10	Succession	134	60	21627	1679	0	7.39106	69.0722	0.276663
TMM	All associations	S2	Succession	137	22	23843	1398	0	8.92508	86.1635	0.0921852
TMM	All associations	S3	Succession	86	34	24240	1640	0	4.98262	71.6667	0.140068
TMM	All associations	S4	Succession	136	31	23523	1610	0	7.78923	81.4371	0.131612
TMM	All associations	S5	Succession	52	6	22938	1104	0	4.49827	89.6552	0.0261506
TMM	All associations	S6	Succession	55	8	23174	1163	0	4.5156	87.3016	0.0345095
TMM	All associations	S7	Succession	34	9	24590	367	0	8.4788	79.0698	0.0365869
TMM	All associations	S8	Succession	64	6	24632	898	0	6.65281	91.4286	0.0243526
TMM	All associations	S9	Succession	103	35	22652	1510	0	6.38562	74.6377	0.154273
UQ	All associations	B1	Blooming	17	3	21619	61	0	21.7949	85	0.0138748
UQ	All associations	B10	Blooming	182	44	21281	1693	0	9.70667	80.531	0.206331
UQ	All associations	B2	Blooming	119	21	23195	1665	0	6.6704	85	0.0904549
UQ	All associations	B3	Blooming	19	6	18120	555	0	3.3101	76	0.0331016
UQ	All associations	B4	Blooming	23	6	16916	155	0	12.9213	79.3103	0.0354568
UQ	All associations	B5	Blooming	16	0	10638	46	0	25.8065	100	0
UQ	All associations	B6	Blooming	14	2	16968	216	0	6.08696	87.5	0.0117855
UQ	All associations	B7	Blooming	24	2	22006	68	0	26.087	92.3077	0.0090876
UQ	All associations	B8	Blooming	22	6	15358	514	0	4.10448	78.5714	0.0390523
UQ	All associations	B9	Blooming	17	1	15307	275	0	5.82192	94.4444	0.00653253
UQ	All associations	D1	Dysbiosis	33	144	21233	4490	0	0.729604	18.6441	0.673621
UQ	All associations	D10	Dysbiosis	29	157	19183	4231	0	0.680751	15.5914	0.811789
UQ	All associations	D2	Dysbiosis	19	173	21077	4029	2	0.469136	9.79381	0.823452
UQ	All associations	D3	Dysbiosis	28	177	20356	5439	0	0.512164	13.6585	0.862027
UQ	All associations	D4	Dysbiosis	51	221	19630	5298	0	0.953449	18.75	1.11329
UQ	All associations	D5	Dysbiosis	58	172	19188	4282	0	1.33641	25.2174	0.88843
UQ	All associations	D6	Dysbiosis	31	152	18320	3696	1	0.831545	16.8478	0.828236
UQ	All associations	D7	Dysbiosis	37	141	20603	4619	0	0.794674	20.7865	0.679715
UQ	All associations	D8	Dysbiosis	33	145	21005	4617	0	0.709677	18.5393	0.685579
UQ	All associations	D9	Dysbiosis	31	185	20286	4198	0	0.733034	14.3519	0.903717
UQ	All associations	S1	Succession	267	51	24307	1475	0	15.3272	83.9623	0.209377
UQ	All associations	S10	Succession	175	49	21638	1638	0	9.65251	78.125	0.225942
UQ	All associations	S2	Succession	132	24	23841	1403	0	8.59935	84.6154	0.100566
UQ	All associations	S3	Succession	89	36	24238	1637	0	5.15643	71.2	0.148307
UQ	All associations	S4	Succession	146	28	23526	1600	0	8.36197	83.908	0.118876
UQ	All associations	S5	Succession	58	7	22937	1098	0	5.0173	89.2308	0.0305091
UQ	All associations	S6	Succession	66	8	23174	1152	0	5.41872	89.1892	0.0345095
UQ	All associations	S7	Succession	35	3	24596	366	0	8.72818	92.1053	0.0121956
UQ	All associations	S8	Succession	81	6	24632	881	0	8.41996	93.1034	0.0243526
UQ	All associations	S9	Succession	131	30	22657	1482	0	8.12151	81.3665	0.132234
VST	All associations	B1	Blooming	18	2	21620	60	0	23.0769	90	0.00924984
VST	All associations	B10	Blooming	188	43	21282	1687	0	10.0267	81.3853	0.201641
VST	All associations	B2	Blooming	76	34	23182	1708	0	4.26009	69.0909	0.146451
VST	All associations	B3	Blooming	16	9	18117	558	0	2.78746	64	0.0496524
VST	All associations	B4	Blooming	19	13	16909	159	0	10.6742	59.375	0.0768231
VST	All associations	B5	Blooming	8	6	10632	54	0	12.9032	57.1429	0.0564016
VST	All associations	B6	Blooming	11	1	16969	219	0	4.78261	91.6667	0.00589275
VST	All associations	B7	Blooming	23	3	22005	69	0	25	88.4615	0.0136314
VST	All associations	B8	Blooming	11	4	15360	525	0	2.05224	73.3333	0.0260349
VST	All associations	B9	Blooming	9	4	15304	283	0	3.08219	69.2308	0.0261301
VST	All associations	D1	Dysbiosis	440	116	21261	4083	0	9.72806	79.1367	0.542639
VST	All associations	D10	Dysbiosis	163	137	19203	4097	0	3.82629	54.3333	0.708376
VST	All associations	D2	Dysbiosis	1068	178	21072	2982	0	26.3704	85.7143	0.837647
VST	All associations	D3	Dysbiosis	750	161	20372	4717	0	13.7187	82.3271	0.784104
VST	All associations	D4	Dysbiosis	1179	229	19622	4170	0	22.0415	83.7358	1.15359
VST	All associations	D5	Dysbiosis	1383	115	19245	2957	0	31.8664	92.3231	0.594008
VST	All associations	D6	Dysbiosis	928	91	18381	2800	0	24.8927	91.0697	0.492638
VST	All associations	D7	Dysbiosis	1037	110	20634	3619	0	22.2723	90.4098	0.530274
VST	All associations	D8	Dysbiosis	1378	135	21015	3272	0	29.6344	91.0773	0.638298
VST	All associations	D9	Dysbiosis	349	144	20327	3880	0	8.25254	70.7911	0.703434
VST	All associations	S1	Succession	367	27	24331	1375	0	21.0677	93.1472	0.110847
VST	All associations	S10	Succession	135	55	21632	1678	0	7.44622	71.0526	0.253608
VST	All associations	S2	Succession	94	40	23825	1441	0	6.12378	70.1493	0.167609
VST	All associations	S3	Succession	81	36	24238	1645	0	4.69293	69.2308	0.148307
VST	All associations	S4	Succession	111	36	23518	1635	0	6.35739	75.5102	0.15284
VST	All associations	S5	Succession	51	7	22937	1105	0	4.41176	87.931	0.0305091
VST	All associations	S6	Succession	42	9	23173	1176	0	3.44828	82.3529	0.0388232
VST	All associations	S7	Succession	26	4	24595	375	0	6.48379	86.6667	0.0162608
VST	All associations	S8	Succession	59	4	24634	903	0	6.13306	93.6508	0.0162351
VST	All associations	S9	Succession	118	29	22658	1495	0	7.31556	80.2721	0.127827
ACS	Bloomer	B1	Blooming	14	0	85	1	0	93.3333	100	0
ACS	Bloomer	B10	Blooming	20	0	79	1	0	95.2381	100	0
ACS	Bloomer	B2	Blooming	18	0	81	1	0	94.7368	100	0
ACS	Bloomer	B3	Blooming	13	0	83	4	0	76.4706	100	0
ACS	Bloomer	B4	Blooming	12	0	86	2	0	85.7143	100	0
ACS	Bloomer	B5	Blooming	15	0	85	0	0	100	100	0
ACS	Bloomer	B6	Blooming	13	1	85	1	0	92.8571	92.8571	1.16279
ACS	Bloomer	B7	Blooming	13	0	86	1	0	92.8571	100	0
ACS	Bloomer	B8	Blooming	15	0	84	1	0	93.75	100	0
ACS	Bloomer	B9	Blooming	12	0	85	3	0	80	100	0
AST	Bloomer	B1	Blooming	15	1	84	0	0	100	93.75	1.17647
AST	Bloomer	B10	Blooming	9	0	79	12	0	42.8571	100	0
AST	Bloomer	B2	Blooming	10	0	81	9	0	52.6316	100	0
AST	Bloomer	B3	Blooming	15	0	83	2	0	88.2353	100	0
AST	Bloomer	B4	Blooming	14	0	86	0	0	100	100	0
AST	Bloomer	B5	Blooming	14	0	85	1	0	93.3333	100	0
AST	Bloomer	B6	Blooming	11	0	86	3	0	78.5714	100	0
AST	Bloomer	B7	Blooming	14	0	86	0	0	100	100	0
AST	Bloomer	B8	Blooming	15	0	84	1	0	93.75	100	0
AST	Bloomer	B9	Blooming	14	0	85	1	0	93.3333	100	0
CLR	Bloomer	B1	Blooming	9	0	85	6	0	60	100	0
CLR	Bloomer	B10	Blooming	12	0	79	9	0	57.1429	100	0
CLR	Bloomer	B2	Blooming	12	0	81	7	0	63.1579	100	0
CLR	Bloomer	B3	Blooming	12	0	83	5	0	70.5882	100	0
CLR	Bloomer	B4	Blooming	12	0	86	2	0	85.7143	100	0
CLR	Bloomer	B5	Blooming	12	0	85	3	0	80	100	0
CLR	Bloomer	B6	Blooming	10	0	86	4	0	71.4286	100	0
CLR	Bloomer	B7	Blooming	9	0	86	5	0	64.2857	100	0
CLR	Bloomer	B8	Blooming	12	0	84	4	0	75	100	0
CLR	Bloomer	B9	Blooming	12	0	85	3	0	80	100	0
CSS	Bloomer	B1	Blooming	10	0	85	5	0	66.6667	100	0
CSS	Bloomer	B10	Blooming	12	0	79	9	0	57.1429	100	0
CSS	Bloomer	B2	Blooming	11	0	81	8	0	57.8947	100	0
CSS	Bloomer	B3	Blooming	12	0	83	5	0	70.5882	100	0
CSS	Bloomer	B4	Blooming	12	0	86	2	0	85.7143	100	0
CSS	Bloomer	B5	Blooming	11	0	85	4	0	73.3333	100	0
CSS	Bloomer	B6	Blooming	11	0	86	3	0	78.5714	100	0
CSS	Bloomer	B7	Blooming	10	0	86	4	0	71.4286	100	0
CSS	Bloomer	B8	Blooming	12	0	84	4	0	75	100	0
CSS	Bloomer	B9	Blooming	9	0	85	6	0	60	100	0
GMPR	Bloomer	B1	Blooming	11	0	85	4	0	73.3333	100	0
GMPR	Bloomer	B10	Blooming	12	0	79	9	0	57.1429	100	0
GMPR	Bloomer	B2	Blooming	13	0	81	6	0	68.4211	100	0
GMPR	Bloomer	B3	Blooming	12	0	83	5	0	70.5882	100	0
GMPR	Bloomer	B4	Blooming	12	0	86	2	0	85.7143	100	0
GMPR	Bloomer	B5	Blooming	13	0	85	2	0	86.6667	100	0
GMPR	Bloomer	B6	Blooming	10	0	86	4	0	71.4286	100	0
GMPR	Bloomer	B7	Blooming	10	0	86	4	0	71.4286	100	0
GMPR	Bloomer	B8	Blooming	14	0	84	2	0	87.5	100	0
GMPR	Bloomer	B9	Blooming	12	0	85	3	0	80	100	0
QMP	Bloomer	B1	Blooming	14	0	85	1	0	93.3333	100	0
QMP	Bloomer	B10	Blooming	17	0	79	4	0	80.9524	100	0
QMP	Bloomer	B2	Blooming	16	0	81	3	0	84.2105	100	0
QMP	Bloomer	B3	Blooming	12	0	83	5	0	70.5882	100	0
QMP	Bloomer	B4	Blooming	12	0	86	2	0	85.7143	100	0
QMP	Bloomer	B5	Blooming	15	0	85	0	0	100	100	0
QMP	Bloomer	B6	Blooming	13	0	86	1	0	92.8571	100	0
QMP	Bloomer	B7	Blooming	13	0	86	1	0	92.8571	100	0
QMP	Bloomer	B8	Blooming	14	0	84	2	0	87.5	100	0
QMP	Bloomer	B9	Blooming	12	0	85	3	0	80	100	0
Rel	Bloomer	B1	Blooming	15	1	84	0	0	100	93.75	1.17647
Rel	Bloomer	B10	Blooming	9	0	79	12	0	42.8571	100	0
Rel	Bloomer	B2	Blooming	10	0	81	9	0	52.6316	100	0
Rel	Bloomer	B3	Blooming	15	0	83	2	0	88.2353	100	0
Rel	Bloomer	B4	Blooming	14	0	86	0	0	100	100	0
Rel	Bloomer	B5	Blooming	14	0	85	1	0	93.3333	100	0
Rel	Bloomer	B6	Blooming	11	0	86	3	0	78.5714	100	0
Rel	Bloomer	B7	Blooming	14	0	86	0	0	100	100	0
Rel	Bloomer	B8	Blooming	15	0	84	1	0	93.75	100	0
Rel	Bloomer	B9	Blooming	14	0	85	1	0	93.3333	100	0
RLE	Bloomer	B1	Blooming	11	0	85	4	0	73.3333	100	0
RLE	Bloomer	B10	Blooming	12	0	79	9	0	57.1429	100	0
RLE	Bloomer	B2	Blooming	12	0	81	7	0	63.1579	100	0
RLE	Bloomer	B3	Blooming	11	0	83	6	0	64.7059	100	0
RLE	Bloomer	B4	Blooming	9	0	86	5	0	64.2857	100	0
RLE	Bloomer	B5	Blooming	7	0	85	8	0	46.6667	100	0
RLE	Bloomer	B6	Blooming	9	0	86	5	0	64.2857	100	0
RLE	Bloomer	B7	Blooming	10	0	86	4	0	71.4286	100	0
RLE	Bloomer	B8	Blooming	9	0	84	7	0	56.25	100	0
RLE	Bloomer	B9	Blooming	6	0	85	9	0	40	100	0
RMP	Bloomer	B1	Blooming	15	0	85	0	0	100	100	0
RMP	Bloomer	B10	Blooming	9	0	79	12	0	42.8571	100	0
RMP	Bloomer	B2	Blooming	9	0	81	10	0	47.3684	100	0
RMP	Bloomer	B3	Blooming	15	0	83	2	0	88.2353	100	0
RMP	Bloomer	B4	Blooming	14	0	86	0	0	100	100	0
RMP	Bloomer	B5	Blooming	14	0	85	1	0	93.3333	100	0
RMP	Bloomer	B6	Blooming	9	0	86	5	0	64.2857	100	0
RMP	Bloomer	B7	Blooming	14	0	86	0	0	100	100	0
RMP	Bloomer	B8	Blooming	15	0	84	1	0	93.75	100	0
RMP	Bloomer	B9	Blooming	14	0	85	1	0	93.3333	100	0
Seq	Bloomer	B1	Blooming	2	0	85	13	0	13.3333	100	0
Seq	Bloomer	B10	Blooming	7	0	79	14	0	33.3333	100	0
Seq	Bloomer	B2	Blooming	9	0	81	10	0	47.3684	100	0
Seq	Bloomer	B3	Blooming	1	0	83	16	0	5.88235	100	0
Seq	Bloomer	B4	Blooming	3	1	85	11	0	21.4286	75	1.16279
Seq	Bloomer	B5	Blooming	1	0	85	14	0	6.66667	100	0
Seq	Bloomer	B6	Blooming	1	0	86	13	0	7.14286	100	0
Seq	Bloomer	B7	Blooming	9	0	86	5	0	64.2857	100	0
Seq	Bloomer	B8	Blooming	0	0	84	16	0	0	NA	0
Seq	Bloomer	B9	Blooming	0	0	85	15	0	0	NA	0
TMM	Bloomer	B1	Blooming	11	0	85	4	0	73.3333	100	0
TMM	Bloomer	B10	Blooming	12	0	79	9	0	57.1429	100	0
TMM	Bloomer	B2	Blooming	12	0	81	7	0	63.1579	100	0
TMM	Bloomer	B3	Blooming	12	0	83	5	0	70.5882	100	0
TMM	Bloomer	B4	Blooming	12	0	86	2	0	85.7143	100	0
TMM	Bloomer	B5	Blooming	13	0	85	2	0	86.6667	100	0
TMM	Bloomer	B6	Blooming	10	0	86	4	0	71.4286	100	0
TMM	Bloomer	B7	Blooming	11	0	86	3	0	78.5714	100	0
TMM	Bloomer	B8	Blooming	14	0	84	2	0	87.5	100	0
TMM	Bloomer	B9	Blooming	12	0	85	3	0	80	100	0
UQ	Bloomer	B1	Blooming	11	0	85	4	0	73.3333	100	0
UQ	Bloomer	B10	Blooming	12	0	79	9	0	57.1429	100	0
UQ	Bloomer	B2	Blooming	14	0	81	5	0	73.6842	100	0
UQ	Bloomer	B3	Blooming	12	0	83	5	0	70.5882	100	0
UQ	Bloomer	B4	Blooming	11	0	86	3	0	78.5714	100	0
UQ	Bloomer	B5	Blooming	13	0	85	2	0	86.6667	100	0
UQ	Bloomer	B6	Blooming	10	0	86	4	0	71.4286	100	0
UQ	Bloomer	B7	Blooming	10	0	86	4	0	71.4286	100	0
UQ	Bloomer	B8	Blooming	13	0	84	3	0	81.25	100	0
UQ	Bloomer	B9	Blooming	12	0	85	3	0	80	100	0
VST	Bloomer	B1	Blooming	11	0	85	4	0	73.3333	100	0
VST	Bloomer	B10	Blooming	12	0	79	9	0	57.1429	100	0
VST	Bloomer	B2	Blooming	12	0	81	7	0	63.1579	100	0
VST	Bloomer	B3	Blooming	11	0	83	6	0	64.7059	100	0
VST	Bloomer	B4	Blooming	9	0	86	5	0	64.2857	100	0
VST	Bloomer	B5	Blooming	6	0	85	9	0	40	100	0
VST	Bloomer	B6	Blooming	9	0	86	5	0	64.2857	100	0
VST	Bloomer	B7	Blooming	10	0	86	4	0	71.4286	100	0
VST	Bloomer	B8	Blooming	9	0	84	7	0	56.25	100	0
VST	Bloomer	B9	Blooming	6	0	85	9	0	40	100	0
ACS	Opportunist	D1	Dysbiosis	6	13	81	0	0	100	31.5789	13.8298
ACS	Opportunist	D10	Dysbiosis	2	2	92	4	0	33.3333	50	2.12766
ACS	Opportunist	D2	Dysbiosis	2	9	89	0	0	100	18.1818	9.18367
ACS	Opportunist	D3	Dysbiosis	5	10	85	0	0	100	33.3333	10.5263
ACS	Opportunist	D4	Dysbiosis	7	13	79	1	0	87.5	35	14.1304
ACS	Opportunist	D5	Dysbiosis	2	1	95	2	0	50	66.6667	1.04167
ACS	Opportunist	D6	Dysbiosis	1	4	95	0	0	100	20	4.0404
ACS	Opportunist	D7	Dysbiosis	14	1	85	0	0	100	93.3333	1.16279
ACS	Opportunist	D8	Dysbiosis	4	5	90	1	0	80	44.4444	5.26316
ACS	Opportunist	D9	Dysbiosis	7	9	84	0	0	100	43.75	9.67742
AST	Opportunist	D1	Dysbiosis	5	12	82	1	0	83.3333	29.4118	12.766
AST	Opportunist	D10	Dysbiosis	5	14	80	1	0	83.3333	26.3158	14.8936
AST	Opportunist	D2	Dysbiosis	2	14	84	0	0	100	12.5	14.2857
AST	Opportunist	D3	Dysbiosis	5	16	79	0	0	100	23.8095	16.8421
AST	Opportunist	D4	Dysbiosis	6	18	74	2	0	75	25	19.5652
AST	Opportunist	D5	Dysbiosis	3	18	78	1	0	75	14.2857	18.75
AST	Opportunist	D6	Dysbiosis	1	19	80	0	0	100	5	19.1919
AST	Opportunist	D7	Dysbiosis	12	6	80	2	0	85.7143	66.6667	6.97674
AST	Opportunist	D8	Dysbiosis	5	8	87	0	0	100	38.4615	8.42105
AST	Opportunist	D9	Dysbiosis	7	14	79	0	0	100	33.3333	15.0538
CLR	Opportunist	D1	Dysbiosis	5	12	82	1	0	83.3333	29.4118	12.766
CLR	Opportunist	D10	Dysbiosis	6	13	81	0	0	100	31.5789	13.8298
CLR	Opportunist	D2	Dysbiosis	2	14	84	0	0	100	12.5	14.2857
CLR	Opportunist	D3	Dysbiosis	5	16	79	0	0	100	23.8095	16.8421
CLR	Opportunist	D4	Dysbiosis	5	16	76	3	0	62.5	23.8095	17.3913
CLR	Opportunist	D5	Dysbiosis	3	17	79	1	0	75	15	17.7083
CLR	Opportunist	D6	Dysbiosis	1	17	82	0	0	100	5.55556	17.1717
CLR	Opportunist	D7	Dysbiosis	13	5	81	1	0	92.8571	72.2222	5.81395
CLR	Opportunist	D8	Dysbiosis	5	12	83	0	0	100	29.4118	12.6316
CLR	Opportunist	D9	Dysbiosis	7	14	79	0	0	100	33.3333	15.0538
CSS	Opportunist	D1	Dysbiosis	5	12	82	1	0	83.3333	29.4118	12.766
CSS	Opportunist	D10	Dysbiosis	6	14	80	0	0	100	30	14.8936
CSS	Opportunist	D2	Dysbiosis	2	15	83	0	0	100	11.7647	15.3061
CSS	Opportunist	D3	Dysbiosis	5	16	79	0	0	100	23.8095	16.8421
CSS	Opportunist	D4	Dysbiosis	5	17	75	3	0	62.5	22.7273	18.4783
CSS	Opportunist	D5	Dysbiosis	3	17	79	1	0	75	15	17.7083
CSS	Opportunist	D6	Dysbiosis	1	17	82	0	0	100	5.55556	17.1717
CSS	Opportunist	D7	Dysbiosis	13	6	80	1	0	92.8571	68.4211	6.97674
CSS	Opportunist	D8	Dysbiosis	5	11	84	0	0	100	31.25	11.5789
CSS	Opportunist	D9	Dysbiosis	7	14	79	0	0	100	33.3333	15.0538
GMPR	Opportunist	D1	Dysbiosis	5	12	82	1	0	83.3333	29.4118	12.766
GMPR	Opportunist	D10	Dysbiosis	6	13	81	0	0	100	31.5789	13.8298
GMPR	Opportunist	D2	Dysbiosis	2	14	84	0	0	100	12.5	14.2857
GMPR	Opportunist	D3	Dysbiosis	5	16	79	0	0	100	23.8095	16.8421
GMPR	Opportunist	D4	Dysbiosis	6	17	75	2	0	75	26.087	18.4783
GMPR	Opportunist	D5	Dysbiosis	3	17	79	1	0	75	15	17.7083
GMPR	Opportunist	D6	Dysbiosis	1	16	83	0	0	100	5.88235	16.1616
GMPR	Opportunist	D7	Dysbiosis	13	5	81	1	0	92.8571	72.2222	5.81395
GMPR	Opportunist	D8	Dysbiosis	5	12	83	0	0	100	29.4118	12.6316
GMPR	Opportunist	D9	Dysbiosis	7	14	79	0	0	100	33.3333	15.0538
QMP	Opportunist	D1	Dysbiosis	6	10	84	0	0	100	37.5	10.6383
QMP	Opportunist	D10	Dysbiosis	2	1	93	4	0	33.3333	66.6667	1.06383
QMP	Opportunist	D2	Dysbiosis	2	9	89	0	0	100	18.1818	9.18367
QMP	Opportunist	D3	Dysbiosis	5	10	85	0	0	100	33.3333	10.5263
QMP	Opportunist	D4	Dysbiosis	7	13	79	1	0	87.5	35	14.1304
QMP	Opportunist	D5	Dysbiosis	2	2	94	2	0	50	50	2.08333
QMP	Opportunist	D6	Dysbiosis	1	3	96	0	0	100	25	3.0303
QMP	Opportunist	D7	Dysbiosis	13	2	84	1	0	92.8571	86.6667	2.32558
QMP	Opportunist	D8	Dysbiosis	4	5	90	1	0	80	44.4444	5.26316
QMP	Opportunist	D9	Dysbiosis	7	8	85	0	0	100	46.6667	8.60215
Rel	Opportunist	D1	Dysbiosis	5	12	82	1	0	83.3333	29.4118	12.766
Rel	Opportunist	D10	Dysbiosis	5	14	80	1	0	83.3333	26.3158	14.8936
Rel	Opportunist	D2	Dysbiosis	2	14	84	0	0	100	12.5	14.2857
Rel	Opportunist	D3	Dysbiosis	5	16	79	0	0	100	23.8095	16.8421
Rel	Opportunist	D4	Dysbiosis	6	18	74	2	0	75	25	19.5652
Rel	Opportunist	D5	Dysbiosis	3	18	78	1	0	75	14.2857	18.75
Rel	Opportunist	D6	Dysbiosis	1	19	80	0	0	100	5	19.1919
Rel	Opportunist	D7	Dysbiosis	12	6	80	2	0	85.7143	66.6667	6.97674
Rel	Opportunist	D8	Dysbiosis	5	8	87	0	0	100	38.4615	8.42105
Rel	Opportunist	D9	Dysbiosis	7	14	79	0	0	100	33.3333	15.0538
RLE	Opportunist	D1	Dysbiosis	5	14	80	1	0	83.3333	26.3158	14.8936
RLE	Opportunist	D10	Dysbiosis	6	13	81	0	0	100	31.5789	13.8298
RLE	Opportunist	D2	Dysbiosis	2	14	84	0	0	100	12.5	14.2857
RLE	Opportunist	D3	Dysbiosis	5	18	77	0	0	100	21.7391	18.9474
RLE	Opportunist	D4	Dysbiosis	7	18	74	1	0	87.5	28	19.5652
RLE	Opportunist	D5	Dysbiosis	3	17	79	1	0	75	15	17.7083
RLE	Opportunist	D6	Dysbiosis	1	17	82	0	0	100	5.55556	17.1717
RLE	Opportunist	D7	Dysbiosis	14	5	81	0	0	100	73.6842	5.81395
RLE	Opportunist	D8	Dysbiosis	5	14	81	0	0	100	26.3158	14.7368
RLE	Opportunist	D9	Dysbiosis	7	14	79	0	0	100	33.3333	15.0538
RMP	Opportunist	D1	Dysbiosis	5	12	82	1	0	83.3333	29.4118	12.766
RMP	Opportunist	D10	Dysbiosis	5	13	81	1	0	83.3333	27.7778	13.8298
RMP	Opportunist	D2	Dysbiosis	2	14	84	0	0	100	12.5	14.2857
RMP	Opportunist	D3	Dysbiosis	5	16	79	0	0	100	23.8095	16.8421
RMP	Opportunist	D4	Dysbiosis	6	18	74	2	0	75	25	19.5652
RMP	Opportunist	D5	Dysbiosis	3	18	78	1	0	75	14.2857	18.75
RMP	Opportunist	D6	Dysbiosis	1	19	80	0	0	100	5	19.1919
RMP	Opportunist	D7	Dysbiosis	12	6	80	2	0	85.7143	66.6667	6.97674
RMP	Opportunist	D8	Dysbiosis	5	8	87	0	0	100	38.4615	8.42105
RMP	Opportunist	D9	Dysbiosis	7	14	79	0	0	100	33.3333	15.0538
Seq	Opportunist	D1	Dysbiosis	5	12	82	1	0	83.3333	29.4118	12.766
Seq	Opportunist	D10	Dysbiosis	6	13	81	0	0	100	31.5789	13.8298
Seq	Opportunist	D2	Dysbiosis	2	14	84	0	0	100	12.5	14.2857
Seq	Opportunist	D3	Dysbiosis	5	13	82	0	0	100	27.7778	13.6842
Seq	Opportunist	D4	Dysbiosis	5	17	75	3	0	62.5	22.7273	18.4783
Seq	Opportunist	D5	Dysbiosis	3	16	80	1	0	75	15.7895	16.6667
Seq	Opportunist	D6	Dysbiosis	1	18	81	0	0	100	5.26316	18.1818
Seq	Opportunist	D7	Dysbiosis	13	5	81	1	0	92.8571	72.2222	5.81395
Seq	Opportunist	D8	Dysbiosis	5	10	85	0	0	100	33.3333	10.5263
Seq	Opportunist	D9	Dysbiosis	7	12	81	0	0	100	36.8421	12.9032
TMM	Opportunist	D1	Dysbiosis	5	12	82	1	0	83.3333	29.4118	12.766
TMM	Opportunist	D10	Dysbiosis	6	13	81	0	0	100	31.5789	13.8298
TMM	Opportunist	D2	Dysbiosis	2	14	84	0	0	100	12.5	14.2857
TMM	Opportunist	D3	Dysbiosis	5	16	79	0	0	100	23.8095	16.8421
TMM	Opportunist	D4	Dysbiosis	5	17	75	3	0	62.5	22.7273	18.4783
TMM	Opportunist	D5	Dysbiosis	3	17	79	1	0	75	15	17.7083
TMM	Opportunist	D6	Dysbiosis	1	16	83	0	0	100	5.88235	16.1616
TMM	Opportunist	D7	Dysbiosis	13	6	80	1	0	92.8571	68.4211	6.97674
TMM	Opportunist	D8	Dysbiosis	5	12	83	0	0	100	29.4118	12.6316
TMM	Opportunist	D9	Dysbiosis	7	14	79	0	0	100	33.3333	15.0538
UQ	Opportunist	D1	Dysbiosis	5	12	82	1	0	83.3333	29.4118	12.766
UQ	Opportunist	D10	Dysbiosis	6	12	82	0	0	100	33.3333	12.766
UQ	Opportunist	D2	Dysbiosis	2	14	84	0	0	100	12.5	14.2857
UQ	Opportunist	D3	Dysbiosis	5	17	78	0	0	100	22.7273	17.8947
UQ	Opportunist	D4	Dysbiosis	5	17	75	3	0	62.5	22.7273	18.4783
UQ	Opportunist	D5	Dysbiosis	3	17	79	1	0	75	15	17.7083
UQ	Opportunist	D6	Dysbiosis	1	16	83	0	0	100	5.88235	16.1616
UQ	Opportunist	D7	Dysbiosis	13	5	81	1	0	92.8571	72.2222	5.81395
UQ	Opportunist	D8	Dysbiosis	5	12	83	0	0	100	29.4118	12.6316
UQ	Opportunist	D9	Dysbiosis	7	14	79	0	0	100	33.3333	15.0538
VST	Opportunist	D1	Dysbiosis	5	14	80	1	0	83.3333	26.3158	14.8936
VST	Opportunist	D10	Dysbiosis	6	13	81	0	0	100	31.5789	13.8298
VST	Opportunist	D2	Dysbiosis	2	14	84	0	0	100	12.5	14.2857
VST	Opportunist	D3	Dysbiosis	5	18	77	0	0	100	21.7391	18.9474
VST	Opportunist	D4	Dysbiosis	7	18	74	1	0	87.5	28	19.5652
VST	Opportunist	D5	Dysbiosis	3	17	79	1	0	75	15	17.7083
VST	Opportunist	D6	Dysbiosis	1	17	82	0	0	100	5.55556	17.1717
VST	Opportunist	D7	Dysbiosis	14	5	81	0	0	100	73.6842	5.81395
VST	Opportunist	D8	Dysbiosis	5	14	81	0	0	100	26.3158	14.7368
VST	Opportunist	D9	Dysbiosis	7	14	79	0	0	100	33.3333	15.0538
ACS	Unresponsive	D1	Dysbiosis	1	27	962	10	0	9.09091	3.57143	2.73003
ACS	Unresponsive	D10	Dysbiosis	1	4	989	6	0	14.2857	20	0.40282
ACS	Unresponsive	D2	Dysbiosis	2	40	1056	2	0	50	4.7619	3.64964
ACS	Unresponsive	D3	Dysbiosis	5	22	1065	8	0	38.4615	18.5185	2.02392
ACS	Unresponsive	D4	Dysbiosis	1	41	851	7	0	12.5	2.38095	4.59641
ACS	Unresponsive	D5	Dysbiosis	4	14	977	5	0	44.4444	22.2222	1.41271
ACS	Unresponsive	D6	Dysbiosis	3	7	984	6	0	33.3333	30	0.706357
ACS	Unresponsive	D7	Dysbiosis	3	19	774	4	0	42.8571	13.6364	2.39596
ACS	Unresponsive	D8	Dysbiosis	2	26	866	6	0	25	7.14286	2.9148
ACS	Unresponsive	D9	Dysbiosis	4	13	1068	15	0	21.0526	23.5294	1.20259
AST	Unresponsive	D1	Dysbiosis	1	111	878	10	0	9.09091	0.892857	11.2235
AST	Unresponsive	D10	Dysbiosis	2	142	851	5	0	28.5714	1.38889	14.3001
AST	Unresponsive	D2	Dysbiosis	0	150	946	4	0	0	0	13.6861
AST	Unresponsive	D3	Dysbiosis	3	146	941	10	0	23.0769	2.01342	13.4315
AST	Unresponsive	D4	Dysbiosis	1	187	705	7	0	12.5	0.531915	20.9641
AST	Unresponsive	D5	Dysbiosis	1	159	832	8	0	11.1111	0.625	16.0444
AST	Unresponsive	D6	Dysbiosis	1	147	844	7	1	11.1111	0.671141	14.9194
AST	Unresponsive	D7	Dysbiosis	2	109	684	5	0	28.5714	1.8018	13.7453
AST	Unresponsive	D8	Dysbiosis	1	117	775	7	0	12.5	0.847458	13.1166
AST	Unresponsive	D9	Dysbiosis	1	143	938	18	0	5.26316	0.694444	13.2285
CLR	Unresponsive	D1	Dysbiosis	1	128	861	10	0	9.09091	0.775194	12.9424
CLR	Unresponsive	D10	Dysbiosis	2	146	847	5	0	28.5714	1.35135	14.7029
CLR	Unresponsive	D2	Dysbiosis	0	162	934	4	0	0	0	14.781
CLR	Unresponsive	D3	Dysbiosis	2	167	920	11	0	15.3846	1.18343	15.3634
CLR	Unresponsive	D4	Dysbiosis	1	173	719	7	0	12.5	0.574713	19.3946
CLR	Unresponsive	D5	Dysbiosis	1	151	840	8	0	11.1111	0.657895	15.2371
CLR	Unresponsive	D6	Dysbiosis	1	114	877	7	1	11.1111	0.862069	11.5927
CLR	Unresponsive	D7	Dysbiosis	1	109	684	6	0	14.2857	0.909091	13.7453
CLR	Unresponsive	D8	Dysbiosis	1	127	765	6	1	12.5	0.775194	14.3337
CLR	Unresponsive	D9	Dysbiosis	1	178	903	18	0	5.26316	0.558659	16.4662
CSS	Unresponsive	D1	Dysbiosis	1	113	876	10	0	9.09091	0.877193	11.4257
CSS	Unresponsive	D10	Dysbiosis	2	140	853	5	0	28.5714	1.40845	14.0987
CSS	Unresponsive	D2	Dysbiosis	0	159	937	4	0	0	0	14.5073
CSS	Unresponsive	D3	Dysbiosis	2	149	938	11	0	15.3846	1.3245	13.7075
CSS	Unresponsive	D4	Dysbiosis	1	178	714	7	0	12.5	0.558659	19.9552
CSS	Unresponsive	D5	Dysbiosis	1	143	848	8	0	11.1111	0.694444	14.4299
CSS	Unresponsive	D6	Dysbiosis	2	130	861	6	1	22.2222	1.50376	13.2056
CSS	Unresponsive	D7	Dysbiosis	1	105	688	6	0	14.2857	0.943396	13.2409
CSS	Unresponsive	D8	Dysbiosis	1	115	777	7	0	12.5	0.862069	12.8924
CSS	Unresponsive	D9	Dysbiosis	1	164	917	18	0	5.26316	0.606061	15.1711
GMPR	Unresponsive	D1	Dysbiosis	1	110	879	10	0	9.09091	0.900901	11.1223
GMPR	Unresponsive	D10	Dysbiosis	2	139	854	5	0	28.5714	1.41844	13.998
GMPR	Unresponsive	D2	Dysbiosis	0	157	939	4	0	0	0	14.3248
GMPR	Unresponsive	D3	Dysbiosis	2	143	944	11	0	15.3846	1.37931	13.1555
GMPR	Unresponsive	D4	Dysbiosis	1	179	713	7	0	12.5	0.555556	20.0673
GMPR	Unresponsive	D5	Dysbiosis	1	142	849	8	0	11.1111	0.699301	14.329
GMPR	Unresponsive	D6	Dysbiosis	2	119	872	6	1	22.2222	1.63934	12.0968
GMPR	Unresponsive	D7	Dysbiosis	1	104	689	6	0	14.2857	0.952381	13.1148
GMPR	Unresponsive	D8	Dysbiosis	1	118	774	7	0	12.5	0.840336	13.2287
GMPR	Unresponsive	D9	Dysbiosis	1	169	912	18	0	5.26316	0.588235	15.6337
QMP	Unresponsive	D1	Dysbiosis	1	18	971	10	0	9.09091	5.26316	1.82002
QMP	Unresponsive	D10	Dysbiosis	1	3	990	6	0	14.2857	25	0.302115
QMP	Unresponsive	D2	Dysbiosis	1	37	1059	3	0	25	2.63158	3.37591
QMP	Unresponsive	D3	Dysbiosis	3	19	1068	10	0	23.0769	13.6364	1.74793
QMP	Unresponsive	D4	Dysbiosis	1	45	847	7	0	12.5	2.17391	5.04484
QMP	Unresponsive	D5	Dysbiosis	2	6	985	7	0	22.2222	25	0.605449
QMP	Unresponsive	D6	Dysbiosis	2	9	982	7	0	22.2222	18.1818	0.908174
QMP	Unresponsive	D7	Dysbiosis	2	10	783	5	0	28.5714	16.6667	1.26103
QMP	Unresponsive	D8	Dysbiosis	0	20	872	8	0	0	0	2.24215
QMP	Unresponsive	D9	Dysbiosis	3	10	1071	16	0	15.7895	23.0769	0.925069
Rel	Unresponsive	D1	Dysbiosis	1	111	878	10	0	9.09091	0.892857	11.2235
Rel	Unresponsive	D10	Dysbiosis	2	142	851	5	0	28.5714	1.38889	14.3001
Rel	Unresponsive	D2	Dysbiosis	0	150	946	4	0	0	0	13.6861
Rel	Unresponsive	D3	Dysbiosis	3	146	941	10	0	23.0769	2.01342	13.4315
Rel	Unresponsive	D4	Dysbiosis	1	187	705	7	0	12.5	0.531915	20.9641
Rel	Unresponsive	D5	Dysbiosis	1	159	832	8	0	11.1111	0.625	16.0444
Rel	Unresponsive	D6	Dysbiosis	1	147	844	7	1	11.1111	0.671141	14.9194
Rel	Unresponsive	D7	Dysbiosis	2	109	684	5	0	28.5714	1.8018	13.7453
Rel	Unresponsive	D8	Dysbiosis	1	117	775	7	0	12.5	0.847458	13.1166
Rel	Unresponsive	D9	Dysbiosis	1	143	938	18	0	5.26316	0.694444	13.2285
RLE	Unresponsive	D1	Dysbiosis	1	82	907	10	0	9.09091	1.20482	8.2912
RLE	Unresponsive	D10	Dysbiosis	2	121	872	5	0	28.5714	1.62602	12.1853
RLE	Unresponsive	D2	Dysbiosis	2	146	950	2	0	50	1.35135	13.3212
RLE	Unresponsive	D3	Dysbiosis	4	132	955	9	0	30.7692	2.94118	12.1435
RLE	Unresponsive	D4	Dysbiosis	1	179	713	7	0	12.5	0.555556	20.0673
RLE	Unresponsive	D5	Dysbiosis	2	80	911	7	0	22.2222	2.43902	8.07265
RLE	Unresponsive	D6	Dysbiosis	3	53	938	6	0	33.3333	5.35714	5.34813
RLE	Unresponsive	D7	Dysbiosis	3	78	715	4	0	42.8571	3.7037	9.83607
RLE	Unresponsive	D8	Dysbiosis	1	90	802	7	0	12.5	1.0989	10.0897
RLE	Unresponsive	D9	Dysbiosis	1	127	954	18	0	5.26316	0.78125	11.7484
RMP	Unresponsive	D1	Dysbiosis	1	89	900	10	0	9.09091	1.11111	8.99899
RMP	Unresponsive	D10	Dysbiosis	2	111	882	5	0	28.5714	1.76991	11.1782
RMP	Unresponsive	D2	Dysbiosis	0	140	956	4	0	0	0	12.7737
RMP	Unresponsive	D3	Dysbiosis	3	115	972	10	0	23.0769	2.54237	10.5796
RMP	Unresponsive	D4	Dysbiosis	1	170	722	7	0	12.5	0.584795	19.0583
RMP	Unresponsive	D5	Dysbiosis	1	133	858	8	0	11.1111	0.746269	13.4208
RMP	Unresponsive	D6	Dysbiosis	1	123	868	7	1	11.1111	0.8	12.5
RMP	Unresponsive	D7	Dysbiosis	1	89	704	6	0	14.2857	1.11111	11.2232
RMP	Unresponsive	D8	Dysbiosis	1	98	794	7	0	12.5	1.0101	10.9865
RMP	Unresponsive	D9	Dysbiosis	1	129	952	18	0	5.26316	0.769231	11.9334
Seq	Unresponsive	D1	Dysbiosis	1	107	882	10	0	9.09091	0.925926	10.819
Seq	Unresponsive	D10	Dysbiosis	2	133	860	5	0	28.5714	1.48148	13.3938
Seq	Unresponsive	D2	Dysbiosis	0	150	946	4	0	0	0	13.6861
Seq	Unresponsive	D3	Dysbiosis	2	111	976	11	0	15.3846	1.76991	10.2116
Seq	Unresponsive	D4	Dysbiosis	1	172	720	7	0	12.5	0.578035	19.2825
Seq	Unresponsive	D5	Dysbiosis	1	141	850	8	0	11.1111	0.704225	14.2281
Seq	Unresponsive	D6	Dysbiosis	1	153	838	7	1	11.1111	0.645161	15.5242
Seq	Unresponsive	D7	Dysbiosis	2	104	689	5	0	28.5714	1.88679	13.1148
Seq	Unresponsive	D8	Dysbiosis	1	109	783	7	0	12.5	0.909091	12.2197
Seq	Unresponsive	D9	Dysbiosis	1	103	978	18	0	5.26316	0.961538	9.52821
TMM	Unresponsive	D1	Dysbiosis	1	110	879	10	0	9.09091	0.900901	11.1223
TMM	Unresponsive	D10	Dysbiosis	2	138	855	5	0	28.5714	1.42857	13.8973
TMM	Unresponsive	D2	Dysbiosis	0	157	939	4	0	0	0	14.3248
TMM	Unresponsive	D3	Dysbiosis	2	137	950	11	0	15.3846	1.43885	12.6035
TMM	Unresponsive	D4	Dysbiosis	1	176	716	7	0	12.5	0.564972	19.7309
TMM	Unresponsive	D5	Dysbiosis	1	143	848	8	0	11.1111	0.694444	14.4299
TMM	Unresponsive	D6	Dysbiosis	2	118	873	6	1	22.2222	1.65289	11.996
TMM	Unresponsive	D7	Dysbiosis	2	103	690	5	0	28.5714	1.90476	12.9887
TMM	Unresponsive	D8	Dysbiosis	1	114	778	7	0	12.5	0.869565	12.7803
TMM	Unresponsive	D9	Dysbiosis	1	159	922	18	0	5.26316	0.625	14.7086
UQ	Unresponsive	D1	Dysbiosis	1	120	869	10	0	9.09091	0.826446	12.1335
UQ	Unresponsive	D10	Dysbiosis	2	141	852	5	0	28.5714	1.3986	14.1994
UQ	Unresponsive	D2	Dysbiosis	0	156	940	4	0	0	0	14.2336
UQ	Unresponsive	D3	Dysbiosis	2	157	930	11	0	15.3846	1.25786	14.4434
UQ	Unresponsive	D4	Dysbiosis	1	177	715	7	0	12.5	0.561798	19.843
UQ	Unresponsive	D5	Dysbiosis	1	143	848	8	0	11.1111	0.694444	14.4299
UQ	Unresponsive	D6	Dysbiosis	1	115	876	7	1	11.1111	0.854701	11.6935
UQ	Unresponsive	D7	Dysbiosis	1	104	689	6	0	14.2857	0.952381	13.1148
UQ	Unresponsive	D8	Dysbiosis	1	117	775	7	0	12.5	0.847458	13.1166
UQ	Unresponsive	D9	Dysbiosis	1	168	913	18	0	5.26316	0.591716	15.5412
VST	Unresponsive	D1	Dysbiosis	1	82	907	10	0	9.09091	1.20482	8.2912
VST	Unresponsive	D10	Dysbiosis	2	122	871	5	0	28.5714	1.6129	12.286
VST	Unresponsive	D2	Dysbiosis	2	144	952	2	0	50	1.36986	13.1387
VST	Unresponsive	D3	Dysbiosis	4	132	955	9	0	30.7692	2.94118	12.1435
VST	Unresponsive	D4	Dysbiosis	1	179	713	7	0	12.5	0.555556	20.0673
VST	Unresponsive	D5	Dysbiosis	2	79	912	7	0	22.2222	2.46914	7.97175
VST	Unresponsive	D6	Dysbiosis	3	52	939	6	0	33.3333	5.45455	5.24723
VST	Unresponsive	D7	Dysbiosis	3	78	715	4	0	42.8571	3.7037	9.83607
VST	Unresponsive	D8	Dysbiosis	1	89	803	7	0	12.5	1.11111	9.97758
VST	Unresponsive	D9	Dysbiosis	1	127	954	18	0	5.26316	0.78125	11.7484
