# Supplementary material for: Benchmarking microbiome transformations favors experimental quantitative approaches to address compositionality and sampling depth biases
Source: Nat Commun. 2021 Jun 11;12:3562. doi: 10.1038/s41467-021-23821-6 (PMC8196019; doi:10.1038/s41467-021-23821-6)
Supplement: Supplementary file 10 — Supplementary Data 8 [file 41467_2021_23821_MOESM10_ESM.xlsx]

## Sheet: Table S8
Supplementary Data 8. Comparison of method performance in detecting taxon-taxon associations
Kruskal-Wallis test: differences in method performance in detecting taxon-taxon correlations
Scenario	Metric	n	H statistic	df	p-value	Significance level
Succession	Sensitivity	130	98.9304	12	9.02e-16	****
Blooming	Sensitivity	130	87.8751	12	1.27e-13	****
Dysbiosis	Sensitivity	130	118.073	12	1.5e-19	****
Succession	Precision	130	98.2847	12	1.21e-15	****
Blooming	Precision	130	77.671	12	1.15e-11	****
Dysbiosis	Precision	130	118.669	12	1.14e-19	****
Succession	False positive rate	130	61.7217	12	1.09e-08	****
Blooming	False positive rate	130	81.0143	12	2.64e-12	****
Dysbiosis	False positive rate	130	71.288	12	1.84e-10	****
Dunn test: differences in method performance in detecting taxon-taxon correlations
Scenario	Metric	Group1	Group2	n1	n2	z-statistic	p-value	Adjusted p-value	Significance level
Succession	Sensitivity	Seq	Rel	10	10	-1.68575	0.091844	0.149246	ns
Succession	Sensitivity	Seq	RMP	10	10	-3.32401	0.000887317	0.00276843	**
Succession	Sensitivity	Seq	AST	10	10	-1.68575	0.091844	0.149246	ns
Succession	Sensitivity	Seq	CLR	10	10	-6.06039	1.35792e-09	5.29589e-08	****
Succession	Sensitivity	Seq	CSS	10	10	-4.19063	2.78179e-05	0.000154985	***
Succession	Sensitivity	Seq	GMPR	10	10	-4.5171	6.2693e-06	6.11257e-05	****
Succession	Sensitivity	Seq	UQ	10	10	-3.73655	0.000186564	0.000808444	***
Succession	Sensitivity	Seq	RLE	10	10	-3.60299	0.000314573	0.0011153	**
Succession	Sensitivity	Seq	TMM	10	10	-3.77513	0.000159924	0.000733769	***
Succession	Sensitivity	Seq	VST	10	10	-3.61783	0.00029708	0.00110344	**
Succession	Sensitivity	Seq	ACS	10	10	0.813196	0.416106	0.550106	ns
Succession	Sensitivity	Seq	QMP	10	10	-0.112779	0.910206	0.946614	ns
Succession	Sensitivity	Rel	RMP	10	10	-1.63826	0.101367	0.158132	ns
Succession	Sensitivity	Rel	AST	10	10	0	1	1	ns
Succession	Sensitivity	Rel	CLR	10	10	-4.37464	1.21633e-05	7.29798e-05	****
Succession	Sensitivity	Rel	CSS	10	10	-2.50488	0.0122492	0.0294422	*
Succession	Sensitivity	Rel	GMPR	10	10	-2.83135	0.00463523	0.0129124	*
Succession	Sensitivity	Rel	UQ	10	10	-2.0508	0.0402866	0.0766429	ns
Succession	Sensitivity	Rel	RLE	10	10	-1.91724	0.055207	0.0956921	ns
Succession	Sensitivity	Rel	TMM	10	10	-2.08938	0.0366735	0.073347	ns
Succession	Sensitivity	Rel	VST	10	10	-1.93208	0.0533492	0.0956921	ns
Succession	Sensitivity	Rel	ACS	10	10	2.49895	0.0124563	0.0294422	*
Succession	Sensitivity	Rel	QMP	10	10	1.57297	0.115726	0.173588	ns
Succession	Sensitivity	RMP	AST	10	10	1.63826	0.101367	0.158132	ns
Succession	Sensitivity	RMP	CLR	10	10	-2.73638	0.006212	0.0167081	*
Succession	Sensitivity	RMP	CSS	10	10	-0.866618	0.386151	0.519307	ns
Succession	Sensitivity	RMP	GMPR	10	10	-1.19308	0.232837	0.33632	ns
Succession	Sensitivity	RMP	UQ	10	10	-0.412534	0.679948	0.791581	ns
Succession	Sensitivity	RMP	RLE	10	10	-0.27898	0.78026	0.869433	ns
Succession	Sensitivity	RMP	TMM	10	10	-0.451116	0.651906	0.782287	ns
Succession	Sensitivity	RMP	VST	10	10	-0.293819	0.768896	0.869187	ns
Succession	Sensitivity	RMP	ACS	10	10	4.13721	3.51554e-05	0.000182808	***
Succession	Sensitivity	RMP	QMP	10	10	3.21124	0.00132166	0.00396497	**
Succession	Sensitivity	AST	CLR	10	10	-4.37464	1.21633e-05	7.29798e-05	****
Succession	Sensitivity	AST	CSS	10	10	-2.50488	0.0122492	0.0294422	*
Succession	Sensitivity	AST	GMPR	10	10	-2.83135	0.00463523	0.0129124	*
Succession	Sensitivity	AST	UQ	10	10	-2.0508	0.0402866	0.0766429	ns
Succession	Sensitivity	AST	RLE	10	10	-1.91724	0.055207	0.0956921	ns
Succession	Sensitivity	AST	TMM	10	10	-2.08938	0.0366735	0.073347	ns
Succession	Sensitivity	AST	VST	10	10	-1.93208	0.0533492	0.0956921	ns
Succession	Sensitivity	AST	ACS	10	10	2.49895	0.0124563	0.0294422	*
Succession	Sensitivity	AST	QMP	10	10	1.57297	0.115726	0.173588	ns
Succession	Sensitivity	CLR	CSS	10	10	1.86976	0.0615174	0.104312	ns
Succession	Sensitivity	CLR	GMPR	10	10	1.54329	0.12276	0.180665	ns
Succession	Sensitivity	CLR	UQ	10	10	2.32384	0.020134	0.0436236	*
Succession	Sensitivity	CLR	RLE	10	10	2.4574	0.0139948	0.0321058	*
Succession	Sensitivity	CLR	TMM	10	10	2.28526	0.0222976	0.0470058	*
Succession	Sensitivity	CLR	VST	10	10	2.44256	0.0145836	0.0325007	*
Succession	Sensitivity	CLR	ACS	10	10	6.87359	6.26076e-12	4.8834e-10	****
Succession	Sensitivity	CLR	QMP	10	10	5.94761	2.72084e-09	7.0742e-08	****
Succession	Sensitivity	CSS	GMPR	10	10	-0.326466	0.744072	0.853494	ns
Succession	Sensitivity	CSS	UQ	10	10	0.454084	0.649768	0.782287	ns
Succession	Sensitivity	CSS	RLE	10	10	0.587638	0.556775	0.700459	ns
Succession	Sensitivity	CSS	TMM	10	10	0.415502	0.677775	0.791581	ns
Succession	Sensitivity	CSS	VST	10	10	0.572799	0.566781	0.701729	ns
Succession	Sensitivity	CSS	ACS	10	10	5.00383	5.62028e-07	8.76764e-06	****
Succession	Sensitivity	CSS	QMP	10	10	4.07785	4.54535e-05	0.000221586	***
Succession	Sensitivity	GMPR	UQ	10	10	0.78055	0.435067	0.565588	ns
Succession	Sensitivity	GMPR	RLE	10	10	0.914104	0.360662	0.502351	ns
Succession	Sensitivity	GMPR	TMM	10	10	0.741967	0.458107	0.585776	ns
Succession	Sensitivity	GMPR	VST	10	10	0.899265	0.368512	0.504279	ns
Succession	Sensitivity	GMPR	ACS	10	10	5.33029	9.80539e-08	1.91205e-06	****
Succession	Sensitivity	GMPR	QMP	10	10	4.40432	1.06117e-05	7.29798e-05	****
Succession	Sensitivity	UQ	RLE	10	10	0.133554	0.893755	0.946614	ns
Succession	Sensitivity	UQ	TMM	10	10	-0.0385823	0.969223	0.994729	ns
Succession	Sensitivity	UQ	VST	10	10	0.118715	0.905501	0.946614	ns
Succession	Sensitivity	UQ	ACS	10	10	4.54974	5.37112e-06	5.98496e-05	****
Succession	Sensitivity	UQ	QMP	10	10	3.62377	0.000290341	0.00110344	**
Succession	Sensitivity	RLE	TMM	10	10	-0.172136	0.86333	0.946614	ns
Succession	Sensitivity	RLE	VST	10	10	-0.0148393	0.98816	1	ns
Succession	Sensitivity	RLE	ACS	10	10	4.41619	1.00456e-05	7.29798e-05	****
Succession	Sensitivity	RLE	QMP	10	10	3.49021	0.000482633	0.00156856	**
Succession	Sensitivity	TMM	VST	10	10	0.157297	0.875011	0.946614	ns
Succession	Sensitivity	TMM	ACS	10	10	4.58833	4.46813e-06	5.80857e-05	****
Succession	Sensitivity	TMM	QMP	10	10	3.66235	0.000249911	0.00102595	**
Succession	Sensitivity	VST	ACS	10	10	4.43103	9.37843e-06	7.29798e-05	****
Succession	Sensitivity	VST	QMP	10	10	3.50505	0.000456514	0.00154818	**
Succession	Sensitivity	ACS	QMP	10	10	-0.925975	0.354459	0.502351	ns
Blooming	Sensitivity	Seq	Rel	10	10	-0.798362	0.42466	0.501871	ns
Blooming	Sensitivity	Seq	RMP	10	10	-1.67389	0.0941522	0.154903	ns
Blooming	Sensitivity	Seq	AST	10	10	-0.798362	0.42466	0.501871	ns
Blooming	Sensitivity	Seq	CLR	10	10	-6.14353	8.07063e-10	6.29509e-08	****
Blooming	Sensitivity	Seq	CSS	10	10	-3.38933	0.000700636	0.0028532	**
Blooming	Sensitivity	Seq	GMPR	10	10	-4.81985	1.43664e-06	1.86763e-05	****
Blooming	Sensitivity	Seq	UQ	10	10	-5.05728	4.25269e-07	6.63419e-06	****
Blooming	Sensitivity	Seq	RLE	10	10	-3.2261	0.00125491	0.0046611	**
Blooming	Sensitivity	Seq	TMM	10	10	-4.41622	1.00442e-05	9.79307e-05	****
Blooming	Sensitivity	Seq	VST	10	10	-3.19048	0.00142036	0.00503582	**
Blooming	Sensitivity	Seq	ACS	10	10	-1.03876	0.298916	0.395177	ns
Blooming	Sensitivity	Seq	QMP	10	10	-2.48709	0.0128792	0.0324058	*
Blooming	Sensitivity	Rel	RMP	10	10	-0.875528	0.381287	0.47207	ns
Blooming	Sensitivity	Rel	AST	10	10	0	1	1	ns
Blooming	Sensitivity	Rel	CLR	10	10	-5.34517	9.03323e-08	2.34864e-06	****
Blooming	Sensitivity	Rel	CSS	10	10	-2.59097	0.00957064	0.0257417	*
Blooming	Sensitivity	Rel	GMPR	10	10	-4.02149	5.78309e-05	0.000351385	***
Blooming	Sensitivity	Rel	UQ	10	10	-4.25892	2.05415e-05	0.000160224	***
Blooming	Sensitivity	Rel	RLE	10	10	-2.42773	0.0151935	0.0359119	*
Blooming	Sensitivity	Rel	TMM	10	10	-3.61786	0.000297051	0.00136294	**
Blooming	Sensitivity	Rel	VST	10	10	-2.39212	0.0167514	0.0373317	*
Blooming	Sensitivity	Rel	ACS	10	10	-0.240399	0.810021	0.856232	ns
Blooming	Sensitivity	Rel	QMP	10	10	-1.68873	0.0912713	0.154764	ns
Blooming	Sensitivity	RMP	AST	10	10	0.875528	0.381287	0.47207	ns
Blooming	Sensitivity	RMP	CLR	10	10	-4.46964	7.83505e-06	8.73049e-05	****
Blooming	Sensitivity	RMP	CSS	10	10	-1.71544	0.0862645	0.152923	ns
Blooming	Sensitivity	RMP	GMPR	10	10	-3.14596	0.00165541	0.00561399	**
Blooming	Sensitivity	RMP	UQ	10	10	-3.38339	0.000715957	0.0028532	**
Blooming	Sensitivity	RMP	RLE	10	10	-1.55221	0.120613	0.184467	ns
Blooming	Sensitivity	RMP	TMM	10	10	-2.74233	0.0061005	0.0176237	*
Blooming	Sensitivity	RMP	VST	10	10	-1.51659	0.12937	0.194055	ns
Blooming	Sensitivity	RMP	ACS	10	10	0.635128	0.525345	0.585384	ns
Blooming	Sensitivity	RMP	QMP	10	10	-0.813202	0.416102	0.501871	ns
Blooming	Sensitivity	AST	CLR	10	10	-5.34517	9.03323e-08	2.34864e-06	****
Blooming	Sensitivity	AST	CSS	10	10	-2.59097	0.00957064	0.0257417	*
Blooming	Sensitivity	AST	GMPR	10	10	-4.02149	5.78309e-05	0.000351385	***
Blooming	Sensitivity	AST	UQ	10	10	-4.25892	2.05415e-05	0.000160224	***
Blooming	Sensitivity	AST	RLE	10	10	-2.42773	0.0151935	0.0359119	*
Blooming	Sensitivity	AST	TMM	10	10	-3.61786	0.000297051	0.00136294	**
Blooming	Sensitivity	AST	VST	10	10	-2.39212	0.0167514	0.0373317	*
Blooming	Sensitivity	AST	ACS	10	10	-0.240399	0.810021	0.856232	ns
Blooming	Sensitivity	AST	QMP	10	10	-1.68873	0.0912713	0.154764	ns
Blooming	Sensitivity	CLR	CSS	10	10	2.7542	0.00588355	0.0176237	*
Blooming	Sensitivity	CLR	GMPR	10	10	1.32368	0.18561	0.263228	ns
Blooming	Sensitivity	CLR	UQ	10	10	1.08625	0.277369	0.373014	ns
Blooming	Sensitivity	CLR	RLE	10	10	2.91744	0.00352922	0.0110112	*
Blooming	Sensitivity	CLR	TMM	10	10	1.72731	0.0841117	0.152575	ns
Blooming	Sensitivity	CLR	VST	10	10	2.95305	0.0031465	0.0102261	*
Blooming	Sensitivity	CLR	ACS	10	10	5.10477	3.31196e-07	6.45832e-06	****
Blooming	Sensitivity	CLR	QMP	10	10	3.65644	0.000255742	0.00132986	**
Blooming	Sensitivity	CSS	GMPR	10	10	-1.43052	0.152567	0.220375	ns
Blooming	Sensitivity	CSS	UQ	10	10	-1.66795	0.0953248	0.154903	ns
Blooming	Sensitivity	CSS	RLE	10	10	0.163234	0.870334	0.893238	ns
Blooming	Sensitivity	CSS	TMM	10	10	-1.02689	0.304472	0.395814	ns
Blooming	Sensitivity	CSS	VST	10	10	0.198849	0.842381	0.876076	ns
Blooming	Sensitivity	CSS	ACS	10	10	2.35057	0.0187447	0.0406136	*
Blooming	Sensitivity	CSS	QMP	10	10	0.902239	0.36693	0.469189	ns
Blooming	Sensitivity	GMPR	UQ	10	10	-0.237431	0.812322	0.856232	ns
Blooming	Sensitivity	GMPR	RLE	10	10	1.59376	0.11099	0.173145	ns
Blooming	Sensitivity	GMPR	TMM	10	10	0.403633	0.686483	0.754164	ns
Blooming	Sensitivity	GMPR	VST	10	10	1.62937	0.103234	0.164332	ns
Blooming	Sensitivity	GMPR	ACS	10	10	3.78109	0.000156142	0.000869934	***
Blooming	Sensitivity	GMPR	QMP	10	10	2.33276	0.0196607	0.0414468	*
Blooming	Sensitivity	UQ	RLE	10	10	1.83119	0.0670725	0.124563	ns
Blooming	Sensitivity	UQ	TMM	10	10	0.641064	0.521481	0.585384	ns
Blooming	Sensitivity	UQ	VST	10	10	1.8668	0.0619291	0.117816	ns
Blooming	Sensitivity	UQ	ACS	10	10	4.01852	5.85641e-05	0.000351385	***
Blooming	Sensitivity	UQ	QMP	10	10	2.57019	0.0101642	0.0264269	*
Blooming	Sensitivity	RLE	TMM	10	10	-1.19012	0.233998	0.320207	ns
Blooming	Sensitivity	RLE	VST	10	10	0.0356147	0.97159	0.984208	ns
Blooming	Sensitivity	RLE	ACS	10	10	2.18733	0.0287181	0.0589476	ns
Blooming	Sensitivity	RLE	QMP	10	10	0.739005	0.459904	0.535411	ns
Blooming	Sensitivity	TMM	VST	10	10	1.22574	0.220297	0.306842	ns
Blooming	Sensitivity	TMM	ACS	10	10	3.37746	0.000731589	0.0028532	**
Blooming	Sensitivity	TMM	QMP	10	10	1.92913	0.0537149	0.104744	ns
Blooming	Sensitivity	VST	ACS	10	10	2.15172	0.0314194	0.0628388	ns
Blooming	Sensitivity	VST	QMP	10	10	0.70339	0.481813	0.552668	ns
Blooming	Sensitivity	ACS	QMP	10	10	-1.44833	0.147525	0.217112	ns
Dysbiosis	Sensitivity	Seq	Rel	10	10	-1.19902	0.23052	0.294764	ns
Dysbiosis	Sensitivity	Seq	RMP	10	10	-2.15467	0.0311874	0.0565725	ns
Dysbiosis	Sensitivity	Seq	AST	10	10	-1.19902	0.23052	0.294764	ns
Dysbiosis	Sensitivity	Seq	CLR	10	10	-4.94447	7.63509e-07	5.95537e-06	****
Dysbiosis	Sensitivity	Seq	CSS	10	10	-3.4546	0.000551109	0.00171946	**
Dysbiosis	Sensitivity	Seq	GMPR	10	10	-3.0391	0.00237287	0.00616947	**
Dysbiosis	Sensitivity	Seq	UQ	10	10	-4.0185	5.85709e-05	0.000268737	***
Dysbiosis	Sensitivity	Seq	RLE	10	10	0.442213	0.658335	0.693921	ns
Dysbiosis	Sensitivity	Seq	TMM	10	10	-2.74825	0.00599148	0.0132185	*
Dysbiosis	Sensitivity	Seq	VST	10	10	0.471891	0.637004	0.680635	ns
Dysbiosis	Sensitivity	Seq	ACS	10	10	2.16654	0.0302696	0.0562149	ns
Dysbiosis	Sensitivity	Seq	QMP	10	10	1.54329	0.12276	0.170987	ns
Dysbiosis	Sensitivity	Rel	RMP	10	10	-0.955654	0.339247	0.400928	ns
Dysbiosis	Sensitivity	Rel	AST	10	10	0	1	1	ns
Dysbiosis	Sensitivity	Rel	CLR	10	10	-3.74545	0.00018007	0.00066883	***
Dysbiosis	Sensitivity	Rel	CSS	10	10	-2.25558	0.0240969	0.0469889	*
Dysbiosis	Sensitivity	Rel	GMPR	10	10	-1.84008	0.0657566	0.109128	ns
Dysbiosis	Sensitivity	Rel	UQ	10	10	-2.81948	0.00481021	0.0117249	*
Dysbiosis	Sensitivity	Rel	RLE	10	10	1.64123	0.100749	0.148273	ns
Dysbiosis	Sensitivity	Rel	TMM	10	10	-1.54923	0.121327	0.170987	ns
Dysbiosis	Sensitivity	Rel	VST	10	10	1.67091	0.0947393	0.144895	ns
Dysbiosis	Sensitivity	Rel	ACS	10	10	3.36556	0.000763873	0.00220674	**
Dysbiosis	Sensitivity	Rel	QMP	10	10	2.74231	0.00610084	0.0132185	*
Dysbiosis	Sensitivity	RMP	AST	10	10	0.955654	0.339247	0.400928	ns
Dysbiosis	Sensitivity	RMP	CLR	10	10	-2.7898	0.0052741	0.0124661	*
Dysbiosis	Sensitivity	RMP	CSS	10	10	-1.29993	0.193626	0.260394	ns
Dysbiosis	Sensitivity	RMP	GMPR	10	10	-0.884425	0.376467	0.431829	ns
Dysbiosis	Sensitivity	RMP	UQ	10	10	-1.86382	0.0623467	0.108068	ns
Dysbiosis	Sensitivity	RMP	RLE	10	10	2.59689	0.00940731	0.0193098	*
Dysbiosis	Sensitivity	RMP	TMM	10	10	-0.593574	0.552797	0.607298	ns
Dysbiosis	Sensitivity	RMP	VST	10	10	2.62656	0.00862516	0.0181828	*
Dysbiosis	Sensitivity	RMP	ACS	10	10	4.32122	1.5517e-05	8.06884e-05	****
Dysbiosis	Sensitivity	RMP	QMP	10	10	3.69797	0.000217334	0.000770549	***
Dysbiosis	Sensitivity	AST	CLR	10	10	-3.74545	0.00018007	0.00066883	***
Dysbiosis	Sensitivity	AST	CSS	10	10	-2.25558	0.0240969	0.0469889	*
Dysbiosis	Sensitivity	AST	GMPR	10	10	-1.84008	0.0657566	0.109128	ns
Dysbiosis	Sensitivity	AST	UQ	10	10	-2.81948	0.00481021	0.0117249	*
Dysbiosis	Sensitivity	AST	RLE	10	10	1.64123	0.100749	0.148273	ns
Dysbiosis	Sensitivity	AST	TMM	10	10	-1.54923	0.121327	0.170987	ns
Dysbiosis	Sensitivity	AST	VST	10	10	1.67091	0.0947393	0.144895	ns
Dysbiosis	Sensitivity	AST	ACS	10	10	3.36556	0.000763873	0.00220674	**
Dysbiosis	Sensitivity	AST	QMP	10	10	2.74231	0.00610084	0.0132185	*
Dysbiosis	Sensitivity	CLR	CSS	10	10	1.48987	0.136258	0.186459	ns
Dysbiosis	Sensitivity	CLR	GMPR	10	10	1.90537	0.0567317	0.10057	ns
Dysbiosis	Sensitivity	CLR	UQ	10	10	0.925975	0.354459	0.412654	ns
Dysbiosis	Sensitivity	CLR	RLE	10	10	5.38668	7.17697e-08	7.99719e-07	****
Dysbiosis	Sensitivity	CLR	TMM	10	10	2.19622	0.0280759	0.0534128	ns
Dysbiosis	Sensitivity	CLR	VST	10	10	5.41636	6.08238e-08	7.9071e-07	****
Dysbiosis	Sensitivity	CLR	ACS	10	10	7.11102	1.15192e-12	8.98497e-11	****
Dysbiosis	Sensitivity	CLR	QMP	10	10	6.48776	8.71201e-11	3.39768e-09	****
Dysbiosis	Sensitivity	CSS	GMPR	10	10	0.415502	0.677775	0.704886	ns
Dysbiosis	Sensitivity	CSS	UQ	10	10	-0.563895	0.572825	0.620561	ns
Dysbiosis	Sensitivity	CSS	RLE	10	10	3.89681	9.74669e-05	0.000400127	***
Dysbiosis	Sensitivity	CSS	TMM	10	10	0.706353	0.479969	0.542573	ns
Dysbiosis	Sensitivity	CSS	VST	10	10	3.92649	8.61939e-05	0.000373507	***
Dysbiosis	Sensitivity	CSS	ACS	10	10	5.62115	1.89696e-08	3.69907e-07	****
Dysbiosis	Sensitivity	CSS	QMP	10	10	4.99789	5.79603e-07	5.02322e-06	****
Dysbiosis	Sensitivity	GMPR	UQ	10	10	-0.979397	0.327384	0.398999	ns
Dysbiosis	Sensitivity	GMPR	RLE	10	10	3.48131	0.000498965	0.00162164	**
Dysbiosis	Sensitivity	GMPR	TMM	10	10	0.290851	0.771165	0.791459	ns
Dysbiosis	Sensitivity	GMPR	VST	10	10	3.51099	0.000446441	0.00151402	**
Dysbiosis	Sensitivity	GMPR	ACS	10	10	5.20564	1.93326e-07	1.88492e-06	****
Dysbiosis	Sensitivity	GMPR	QMP	10	10	4.58239	4.5969e-06	2.98798e-05	****
Dysbiosis	Sensitivity	UQ	RLE	10	10	4.46071	8.16893e-06	4.55126e-05	****
Dysbiosis	Sensitivity	UQ	TMM	10	10	1.27025	0.203996	0.26969	ns
Dysbiosis	Sensitivity	UQ	VST	10	10	4.49039	7.10939e-06	4.26564e-05	****
Dysbiosis	Sensitivity	UQ	ACS	10	10	6.18504	6.20865e-10	1.61425e-08	****
Dysbiosis	Sensitivity	UQ	QMP	10	10	5.56179	2.67025e-08	4.16559e-07	****
Dysbiosis	Sensitivity	RLE	TMM	10	10	-3.19046	0.00142047	0.00382056	**
Dysbiosis	Sensitivity	RLE	VST	10	10	0.0296787	0.976323	0.989003	ns
Dysbiosis	Sensitivity	RLE	ACS	10	10	1.72433	0.0846479	0.137553	ns
Dysbiosis	Sensitivity	RLE	QMP	10	10	1.10108	0.270862	0.340762	ns
Dysbiosis	Sensitivity	TMM	VST	10	10	3.22014	0.00128129	0.0035693	**
Dysbiosis	Sensitivity	TMM	ACS	10	10	4.91479	8.88767e-07	6.30216e-06	****
Dysbiosis	Sensitivity	TMM	QMP	10	10	4.29154	1.77439e-05	8.65013e-05	****
Dysbiosis	Sensitivity	VST	ACS	10	10	1.69465	0.0901412	0.14349	ns
Dysbiosis	Sensitivity	VST	QMP	10	10	1.0714	0.283989	0.351606	ns
Dysbiosis	Sensitivity	ACS	QMP	10	10	-0.623253	0.533119	0.594046	ns
Succession	Precision	Seq	Rel	10	10	-0.184008	0.854007	0.938205	ns
Succession	Precision	Seq	RMP	10	10	-0.112779	0.910206	0.985858	ns
Succession	Precision	Seq	AST	10	10	-0.184008	0.854007	0.938205	ns
Succession	Precision	Seq	CLR	10	10	-4.79014	1.66669e-06	2.60004e-05	****
Succession	Precision	Seq	CSS	10	10	-2.66514	0.00769555	0.0240101	*
Succession	Precision	Seq	GMPR	10	10	-3.29433	0.000986563	0.0040501	**
Succession	Precision	Seq	UQ	10	10	-2.36836	0.0178673	0.0449564	*
Succession	Precision	Seq	RLE	10	10	-2.07751	0.0377549	0.0640192	ns
Succession	Precision	Seq	TMM	10	10	-2.30306	0.0212753	0.0518584	ns
Succession	Precision	Seq	VST	10	10	-2.06563	0.038863	0.0644961	ns
Succession	Precision	Seq	ACS	10	10	2.01815	0.0435758	0.0693655	ns
Succession	Precision	Seq	QMP	10	10	2.05376	0.0399986	0.0649978	ns
Succession	Precision	Rel	RMP	10	10	0.0712288	0.943216	0.985858	ns
Succession	Precision	Rel	AST	10	10	0	1	1	ns
Succession	Precision	Rel	CLR	10	10	-4.60613	4.10237e-06	3.19985e-05	****
Succession	Precision	Rel	CSS	10	10	-2.48114	0.0130965	0.0352249	*
Succession	Precision	Rel	GMPR	10	10	-3.11032	0.00186883	0.00662584	**
Succession	Precision	Rel	UQ	10	10	-2.18435	0.0289366	0.0564264	ns
Succession	Precision	Rel	RLE	10	10	-1.8935	0.0582916	0.0849302	ns
Succession	Precision	Rel	TMM	10	10	-2.11906	0.0340857	0.0590819	ns
Succession	Precision	Rel	VST	10	10	-1.88163	0.0598867	0.0849302	ns
Succession	Precision	Rel	ACS	10	10	2.20216	0.0276543	0.0564264	ns
Succession	Precision	Rel	QMP	10	10	2.23777	0.025236	0.0562403	ns
Succession	Precision	RMP	AST	10	10	-0.0712288	0.943216	0.985858	ns
Succession	Precision	RMP	CLR	10	10	-4.67736	2.90597e-06	2.83332e-05	****
Succession	Precision	RMP	CSS	10	10	-2.55236	0.0106995	0.0320984	*
Succession	Precision	RMP	GMPR	10	10	-3.18155	0.00146488	0.00571304	**
Succession	Precision	RMP	UQ	10	10	-2.25558	0.0240971	0.0562403	ns
Succession	Precision	RMP	RLE	10	10	-1.96473	0.0494458	0.0771355	ns
Succession	Precision	RMP	TMM	10	10	-2.19028	0.0285036	0.0564264	ns
Succession	Precision	RMP	VST	10	10	-1.95286	0.0508367	0.0777503	ns
Succession	Precision	RMP	ACS	10	10	2.13093	0.0330951	0.0590819	ns
Succession	Precision	RMP	QMP	10	10	2.16654	0.0302698	0.0575864	ns
Succession	Precision	AST	CLR	10	10	-4.60613	4.10237e-06	3.19985e-05	****
Succession	Precision	AST	CSS	10	10	-2.48114	0.0130965	0.0352249	*
Succession	Precision	AST	GMPR	10	10	-3.11032	0.00186883	0.00662584	**
Succession	Precision	AST	UQ	10	10	-2.18435	0.0289366	0.0564264	ns
Succession	Precision	AST	RLE	10	10	-1.8935	0.0582916	0.0849302	ns
Succession	Precision	AST	TMM	10	10	-2.11906	0.0340857	0.0590819	ns
Succession	Precision	AST	VST	10	10	-1.88163	0.0598867	0.0849302	ns
Succession	Precision	AST	ACS	10	10	2.20216	0.0276543	0.0564264	ns
Succession	Precision	AST	QMP	10	10	2.23777	0.025236	0.0562403	ns
Succession	Precision	CLR	CSS	10	10	2.12499	0.0335873	0.0590819	ns
Succession	Precision	CLR	GMPR	10	10	1.4958	0.134705	0.187624	ns
Succession	Precision	CLR	UQ	10	10	2.42178	0.0154448	0.0401564	*
Succession	Precision	CLR	RLE	10	10	2.71263	0.00667518	0.0216943	*
Succession	Precision	CLR	TMM	10	10	2.48707	0.01288	0.0352249	*
Succession	Precision	CLR	VST	10	10	2.7245	0.00643988	0.0216943	*
Succession	Precision	CLR	ACS	10	10	6.80828	9.87699e-12	3.85203e-10	****
Succession	Precision	CLR	QMP	10	10	6.8439	7.70667e-12	3.85203e-10	****
Succession	Precision	CSS	GMPR	10	10	-0.629188	0.529226	0.676716	ns
Succession	Precision	CSS	UQ	10	10	0.296787	0.766629	0.897775	ns
Succession	Precision	CSS	RLE	10	10	0.587637	0.556776	0.689341	ns
Succession	Precision	CSS	TMM	10	10	0.36208	0.717293	0.8742	ns
Succession	Precision	CSS	VST	10	10	0.599509	0.548834	0.689341	ns
Succession	Precision	CSS	ACS	10	10	4.68329	2.82304e-06	2.83332e-05	****
Succession	Precision	CSS	QMP	10	10	4.71891	2.37116e-06	2.83332e-05	****
Succession	Precision	GMPR	UQ	10	10	0.925974	0.354459	0.460797	ns
Succession	Precision	GMPR	RLE	10	10	1.21682	0.223671	0.300799	ns
Succession	Precision	GMPR	TMM	10	10	0.991267	0.321555	0.425107	ns
Succession	Precision	GMPR	VST	10	10	1.2287	0.219186	0.299938	ns
Succession	Precision	GMPR	ACS	10	10	5.31248	1.08144e-07	2.1088e-06	****
Succession	Precision	GMPR	QMP	10	10	5.34809	8.88854e-08	2.1088e-06	****
Succession	Precision	UQ	RLE	10	10	0.290851	0.771165	0.897775	ns
Succession	Precision	UQ	TMM	10	10	0.065293	0.947941	0.985858	ns
Succession	Precision	UQ	VST	10	10	0.302722	0.762102	0.897775	ns
Succession	Precision	UQ	ACS	10	10	4.38651	1.15186e-05	7.48711e-05	****
Succession	Precision	UQ	QMP	10	10	4.42212	9.77372e-06	6.93046e-05	****
Succession	Precision	RLE	TMM	10	10	-0.225558	0.821545	0.928703	ns
Succession	Precision	RLE	VST	10	10	0.0118715	0.990528	1	ns
Succession	Precision	RLE	ACS	10	10	4.09565	4.20977e-05	0.000192003	***
Succession	Precision	RLE	QMP	10	10	4.13127	3.60766e-05	0.000185184	***
Succession	Precision	TMM	VST	10	10	0.237429	0.812324	0.928703	ns
Succession	Precision	TMM	ACS	10	10	4.32121	1.55174e-05	8.64542e-05	****
Succession	Precision	TMM	QMP	10	10	4.35683	1.31962e-05	7.9177e-05	****
Succession	Precision	VST	ACS	10	10	4.08378	4.43084e-05	0.000192003	***
Succession	Precision	VST	QMP	10	10	4.1194	3.79864e-05	0.000185184	***
Succession	Precision	ACS	QMP	10	10	0.0356144	0.97159	0.997158	ns
Blooming	Precision	Seq	Rel	10	10	-0.55796	0.576872	0.692246	ns
Blooming	Precision	Seq	RMP	10	10	-0.290851	0.771165	0.855168	ns
Blooming	Precision	Seq	AST	10	10	-0.55796	0.576872	0.692246	ns
Blooming	Precision	Seq	CLR	10	10	-1.51361	0.130124	0.202993	ns
Blooming	Precision	Seq	CSS	10	10	1.06843	0.285325	0.412136	ns
Blooming	Precision	Seq	GMPR	10	10	1.23463	0.216967	0.32545	ns
Blooming	Precision	Seq	UQ	10	10	2.00628	0.0448264	0.0858833	ns
Blooming	Precision	Seq	RLE	10	10	1.7184	0.0857243	0.147203	ns
Blooming	Precision	Seq	TMM	10	10	1.93505	0.052984	0.0983989	ns
Blooming	Precision	Seq	VST	10	10	1.71246	0.0868118	0.147203	ns
Blooming	Precision	Seq	ACS	10	10	4.0363	5.43001e-05	0.000423541	***
Blooming	Precision	Seq	QMP	10	10	4.64175	3.45474e-06	4.23426e-05	****
Blooming	Precision	Rel	RMP	10	10	0.267108	0.789386	0.855168	ns
Blooming	Precision	Rel	AST	10	10	0	1	1	ns
Blooming	Precision	Rel	CLR	10	10	-0.955654	0.339247	0.472523	ns
Blooming	Precision	Rel	CSS	10	10	1.62639	0.103866	0.168783	ns
Blooming	Precision	Rel	GMPR	10	10	1.79259	0.073038	0.129476	ns
Blooming	Precision	Rel	UQ	10	10	2.56424	0.0103402	0.0310207	*
Blooming	Precision	Rel	RLE	10	10	2.27636	0.0228247	0.0516629	ns
Blooming	Precision	Rel	TMM	10	10	2.49301	0.0126665	0.0352853	*
Blooming	Precision	Rel	VST	10	10	2.27042	0.0231821	0.0516629	ns
Blooming	Precision	Rel	ACS	10	10	4.59426	4.34283e-06	4.23426e-05	****
Blooming	Precision	Rel	QMP	10	10	5.19971	1.99602e-07	3.89224e-06	****
Blooming	Precision	RMP	AST	10	10	-0.267108	0.789386	0.855168	ns
Blooming	Precision	RMP	CLR	10	10	-1.22276	0.221419	0.325863	ns
Blooming	Precision	RMP	CSS	10	10	1.35928	0.174057	0.266204	ns
Blooming	Precision	RMP	GMPR	10	10	1.52549	0.127138	0.202383	ns
Blooming	Precision	RMP	UQ	10	10	2.29713	0.0216113	0.0516629	ns
Blooming	Precision	RMP	RLE	10	10	2.00925	0.0445109	0.0858833	ns
Blooming	Precision	RMP	TMM	10	10	2.2259	0.0260207	0.0563782	ns
Blooming	Precision	RMP	VST	10	10	2.00331	0.0451438	0.0858833	ns
Blooming	Precision	RMP	ACS	10	10	4.32715	1.51048e-05	0.000130909	***
Blooming	Precision	RMP	QMP	10	10	4.9326	8.11424e-07	1.26582e-05	****
Blooming	Precision	AST	CLR	10	10	-0.955654	0.339247	0.472523	ns
Blooming	Precision	AST	CSS	10	10	1.62639	0.103866	0.168783	ns
Blooming	Precision	AST	GMPR	10	10	1.79259	0.073038	0.129476	ns
Blooming	Precision	AST	UQ	10	10	2.56424	0.0103402	0.0310207	*
Blooming	Precision	AST	RLE	10	10	2.27636	0.0228247	0.0516629	ns
Blooming	Precision	AST	TMM	10	10	2.49301	0.0126665	0.0352853	*
Blooming	Precision	AST	VST	10	10	2.27042	0.0231821	0.0516629	ns
Blooming	Precision	AST	ACS	10	10	4.59426	4.34283e-06	4.23426e-05	****
Blooming	Precision	AST	QMP	10	10	5.19971	1.99602e-07	3.89224e-06	****
Blooming	Precision	CLR	CSS	10	10	2.58205	0.00982163	0.0310207	*
Blooming	Precision	CLR	GMPR	10	10	2.74825	0.00599148	0.0222541	*
Blooming	Precision	CLR	UQ	10	10	3.51989	0.00043172	0.00280618	**
Blooming	Precision	CLR	RLE	10	10	3.23201	0.00122923	0.00611816	**
Blooming	Precision	CLR	TMM	10	10	3.44866	0.000563366	0.0033802	**
Blooming	Precision	CLR	VST	10	10	3.22607	0.00125501	0.00611816	**
Blooming	Precision	CLR	ACS	10	10	5.54992	2.85806e-08	1.11464e-06	****
Blooming	Precision	CLR	QMP	10	10	6.15536	7.49063e-10	5.84269e-08	****
Blooming	Precision	CSS	GMPR	10	10	0.166201	0.867999	0.902719	ns
Blooming	Precision	CSS	UQ	10	10	0.937847	0.348323	0.476653	ns
Blooming	Precision	CSS	RLE	10	10	0.649963	0.515716	0.653637	ns
Blooming	Precision	CSS	TMM	10	10	0.866618	0.386151	0.519307	ns
Blooming	Precision	CSS	VST	10	10	0.644028	0.519557	0.653637	ns
Blooming	Precision	CSS	ACS	10	10	2.96787	0.00299871	0.0137588	*
Blooming	Precision	CSS	QMP	10	10	3.57332	0.00035249	0.00249948	**
Blooming	Precision	GMPR	UQ	10	10	0.771646	0.440324	0.582123	ns
Blooming	Precision	GMPR	RLE	10	10	0.483763	0.628554	0.736661	ns
Blooming	Precision	GMPR	TMM	10	10	0.700417	0.483667	0.628767	ns
Blooming	Precision	GMPR	VST	10	10	0.477827	0.632773	0.736661	ns
Blooming	Precision	GMPR	ACS	10	10	2.80167	0.0050839	0.0198272	*
Blooming	Precision	GMPR	QMP	10	10	3.40711	0.000656536	0.00365784	**
Blooming	Precision	UQ	RLE	10	10	-0.287883	0.773436	0.855168	ns
Blooming	Precision	UQ	TMM	10	10	-0.0712289	0.943216	0.968037	ns
Blooming	Precision	UQ	VST	10	10	-0.293819	0.768896	0.855168	ns
Blooming	Precision	UQ	ACS	10	10	2.03002	0.0423542	0.0858833	ns
Blooming	Precision	UQ	QMP	10	10	2.63547	0.00840213	0.0284942	*
Blooming	Precision	RLE	TMM	10	10	0.216654	0.828478	0.87326	ns
Blooming	Precision	RLE	VST	10	10	-0.00593574	0.995264	1	ns
Blooming	Precision	RLE	ACS	10	10	2.31791	0.0204544	0.0516629	ns
Blooming	Precision	RLE	QMP	10	10	2.92335	0.00346285	0.0142159	*
Blooming	Precision	TMM	VST	10	10	-0.22259	0.823854	0.87326	ns
Blooming	Precision	TMM	ACS	10	10	2.10125	0.0356189	0.0750884	ns
Blooming	Precision	TMM	QMP	10	10	2.7067	0.00679562	0.0240936	*
Blooming	Precision	VST	ACS	10	10	2.32384	0.020134	0.0516629	ns
Blooming	Precision	VST	QMP	10	10	2.92929	0.0033974	0.0142159	*
Blooming	Precision	ACS	QMP	10	10	0.605445	0.544883	0.674617	ns
Dysbiosis	Precision	Seq	Rel	10	10	-2.1428	0.0321292	0.0569564	ns
Dysbiosis	Precision	Seq	RMP	10	10	-2.38023	0.0173019	0.0355145	*
Dysbiosis	Precision	Seq	AST	10	10	-2.1428	0.0321292	0.0569564	ns
Dysbiosis	Precision	Seq	CLR	10	10	-5.95354	2.62406e-09	6.82256e-08	****
Dysbiosis	Precision	Seq	CSS	10	10	-4.38651	1.15186e-05	5.61533e-05	****
Dysbiosis	Precision	Seq	GMPR	10	10	-4.46367	8.05676e-06	4.18952e-05	****
Dysbiosis	Precision	Seq	UQ	10	10	-5.00382	5.62048e-07	4.38398e-06	****
Dysbiosis	Precision	Seq	RLE	10	10	-1.22276	0.22142	0.297772	ns
Dysbiosis	Precision	Seq	TMM	10	10	-3.84635	0.000119889	0.000550077	***
Dysbiosis	Precision	Seq	VST	10	10	-1.23463	0.216967	0.296903	ns
Dysbiosis	Precision	Seq	ACS	10	10	0.842874	0.399299	0.461837	ns
Dysbiosis	Precision	Seq	QMP	10	10	0.836938	0.402627	0.461837	ns
Dysbiosis	Precision	Rel	RMP	10	10	-0.237429	0.812324	0.856233	ns
Dysbiosis	Precision	Rel	AST	10	10	0	1	1	ns
Dysbiosis	Precision	Rel	CLR	10	10	-3.81074	0.000138552	0.000568791	***
Dysbiosis	Precision	Rel	CSS	10	10	-2.24371	0.0248513	0.0461524	*
Dysbiosis	Precision	Rel	GMPR	10	10	-2.32087	0.0202938	0.0395729	*
Dysbiosis	Precision	Rel	UQ	10	10	-2.86102	0.00422277	0.00968753	**
Dysbiosis	Precision	Rel	RLE	10	10	0.920038	0.357553	0.429934	ns
Dysbiosis	Precision	Rel	TMM	10	10	-1.70355	0.0884643	0.130193	ns
Dysbiosis	Precision	Rel	VST	10	10	0.908167	0.36379	0.429934	ns
Dysbiosis	Precision	Rel	ACS	10	10	2.98567	0.00282955	0.00703209	**
Dysbiosis	Precision	Rel	QMP	10	10	2.97974	0.00288496	0.00703209	**
Dysbiosis	Precision	RMP	AST	10	10	0.237429	0.812324	0.856233	ns
Dysbiosis	Precision	RMP	CLR	10	10	-3.57331	0.000352497	0.00124976	**
Dysbiosis	Precision	RMP	CSS	10	10	-2.00628	0.0448267	0.0685585	ns
Dysbiosis	Precision	RMP	GMPR	10	10	-2.08344	0.037211	0.0615067	ns
Dysbiosis	Precision	RMP	UQ	10	10	-2.62359	0.00870076	0.0188517	*
Dysbiosis	Precision	RMP	RLE	10	10	1.15747	0.247081	0.321206	ns
Dysbiosis	Precision	RMP	TMM	10	10	-1.46613	0.142614	0.198641	ns
Dysbiosis	Precision	RMP	VST	10	10	1.1456	0.251962	0.322181	ns
Dysbiosis	Precision	RMP	ACS	10	10	3.2231	0.0012681	0.00388391	**
Dysbiosis	Precision	RMP	QMP	10	10	3.21717	0.00129464	0.00388391	**
Dysbiosis	Precision	AST	CLR	10	10	-3.81074	0.000138552	0.000568791	***
Dysbiosis	Precision	AST	CSS	10	10	-2.24371	0.0248513	0.0461524	*
Dysbiosis	Precision	AST	GMPR	10	10	-2.32087	0.0202938	0.0395729	*
Dysbiosis	Precision	AST	UQ	10	10	-2.86102	0.00422277	0.00968753	**
Dysbiosis	Precision	AST	RLE	10	10	0.920038	0.357553	0.429934	ns
Dysbiosis	Precision	AST	TMM	10	10	-1.70355	0.0884643	0.130193	ns
Dysbiosis	Precision	AST	VST	10	10	0.908167	0.36379	0.429934	ns
Dysbiosis	Precision	AST	ACS	10	10	2.98567	0.00282955	0.00703209	**
Dysbiosis	Precision	AST	QMP	10	10	2.97974	0.00288496	0.00703209	**
Dysbiosis	Precision	CLR	CSS	10	10	1.56703	0.117107	0.169155	ns
Dysbiosis	Precision	CLR	GMPR	10	10	1.48987	0.136259	0.19324	ns
Dysbiosis	Precision	CLR	UQ	10	10	0.949717	0.342256	0.429934	ns
Dysbiosis	Precision	CLR	RLE	10	10	4.73078	2.23661e-06	1.54125e-05	****
Dysbiosis	Precision	CLR	TMM	10	10	2.10718	0.0351016	0.0608427	ns
Dysbiosis	Precision	CLR	VST	10	10	4.71891	2.37116e-06	1.54125e-05	****
Dysbiosis	Precision	CLR	ACS	10	10	6.79641	1.07257e-11	4.35878e-10	****
Dysbiosis	Precision	CLR	QMP	10	10	6.79048	1.11764e-11	4.35878e-10	****
Dysbiosis	Precision	CSS	GMPR	10	10	-0.0771645	0.938493	0.976032	ns
Dysbiosis	Precision	CSS	UQ	10	10	-0.617316	0.537026	0.598401	ns
Dysbiosis	Precision	CSS	RLE	10	10	3.16374	0.00155753	0.00449954	**
Dysbiosis	Precision	CSS	TMM	10	10	0.540152	0.589093	0.638184	ns
Dysbiosis	Precision	CSS	VST	10	10	3.15187	0.00162227	0.00451917	**
Dysbiosis	Precision	CSS	ACS	10	10	5.22938	1.7008e-07	1.52209e-06	****
Dysbiosis	Precision	CSS	QMP	10	10	5.22344	1.75626e-07	1.52209e-06	****
Dysbiosis	Precision	GMPR	UQ	10	10	-0.540152	0.589093	0.638184	ns
Dysbiosis	Precision	GMPR	RLE	10	10	3.24091	0.00119149	0.00388391	**
Dysbiosis	Precision	GMPR	TMM	10	10	0.617316	0.537026	0.598401	ns
Dysbiosis	Precision	GMPR	VST	10	10	3.22904	0.00124207	0.00388391	**
Dysbiosis	Precision	GMPR	ACS	10	10	5.30654	1.11723e-07	1.28608e-06	****
Dysbiosis	Precision	GMPR	QMP	10	10	5.30061	1.15418e-07	1.28608e-06	****
Dysbiosis	Precision	UQ	RLE	10	10	3.78106	0.000156162	0.000608321	***
Dysbiosis	Precision	UQ	TMM	10	10	1.15747	0.247081	0.321206	ns
Dysbiosis	Precision	UQ	VST	10	10	3.76919	0.000163779	0.000608321	***
Dysbiosis	Precision	UQ	ACS	10	10	5.8467	5.01435e-09	8.10628e-08	****
Dysbiosis	Precision	UQ	QMP	10	10	5.84076	5.19633e-09	8.10628e-08	****
Dysbiosis	Precision	RLE	TMM	10	10	-2.62359	0.00870076	0.0188517	*
Dysbiosis	Precision	RLE	VST	10	10	-0.0118715	0.990528	1	ns
Dysbiosis	Precision	RLE	ACS	10	10	2.06563	0.038863	0.0615067	ns
Dysbiosis	Precision	RLE	QMP	10	10	2.0597	0.0394273	0.0615067	ns
Dysbiosis	Precision	TMM	VST	10	10	2.61172	0.00900875	0.0189914	*
Dysbiosis	Precision	TMM	ACS	10	10	4.68923	2.74238e-06	1.57284e-05	****
Dysbiosis	Precision	TMM	QMP	10	10	4.68329	2.82304e-06	1.57284e-05	****
Dysbiosis	Precision	VST	ACS	10	10	2.07751	0.0377549	0.0615067	ns
Dysbiosis	Precision	VST	QMP	10	10	2.07157	0.0383055	0.0615067	ns
Dysbiosis	Precision	ACS	QMP	10	10	-0.00593573	0.995264	1	ns
Succession	False positive rate	Seq	Rel	10	10	-2.74232	0.0061007	0.0226598	*
Succession	False positive rate	Seq	RMP	10	10	-4.75454	1.98899e-06	3.87852e-05	****
Succession	False positive rate	Seq	AST	10	10	-2.74232	0.0061007	0.0226598	*
Succession	False positive rate	Seq	CLR	10	10	-1.65608	0.0977065	0.200555	ns
Succession	False positive rate	Seq	CSS	10	10	-2.95601	0.00311651	0.0127941	*
Succession	False positive rate	Seq	GMPR	10	10	-2.6236	0.00870049	0.0308472	*
Succession	False positive rate	Seq	UQ	10	10	-3.00349	0.002669	0.0115657	*
Succession	False positive rate	Seq	RLE	10	10	-3.14298	0.00167236	0.00869626	**
Succession	False positive rate	Seq	TMM	10	10	-3.03911	0.00237281	0.010887	*
Succession	False positive rate	Seq	VST	10	10	-3.14892	0.00163876	0.00869626	**
Succession	False positive rate	Seq	ACS	10	10	-5.01571	5.2837e-07	1.86752e-05	****
Succession	False positive rate	Seq	QMP	10	10	-6.61243	3.78057e-11	2.94885e-09	****
Succession	False positive rate	Rel	RMP	10	10	-2.01222	0.0441966	0.114911	ns
Succession	False positive rate	Rel	AST	10	10	0	1	1	ns
Succession	False positive rate	Rel	CLR	10	10	1.08624	0.277371	0.450728	ns
Succession	False positive rate	Rel	CSS	10	10	-0.213687	0.830791	0.980095	ns
Succession	False positive rate	Rel	GMPR	10	10	0.118715	0.905501	0.980095	ns
Succession	False positive rate	Rel	UQ	10	10	-0.261173	0.793959	0.980095	ns
Succession	False positive rate	Rel	RLE	10	10	-0.400664	0.688668	0.959216	ns
Succession	False positive rate	Rel	TMM	10	10	-0.296788	0.766629	0.980095	ns
Succession	False positive rate	Rel	VST	10	10	-0.406599	0.684302	0.959216	ns
Succession	False positive rate	Rel	ACS	10	10	-2.27339	0.0230024	0.0717676	ns
Succession	False positive rate	Rel	QMP	10	10	-3.87011	0.000108785	0.00121218	**
Succession	False positive rate	RMP	AST	10	10	2.01222	0.0441966	0.114911	ns
Succession	False positive rate	RMP	CLR	10	10	3.09846	0.00194526	0.00948316	**
Succession	False positive rate	RMP	CSS	10	10	1.79853	0.0720924	0.160663	ns
Succession	False positive rate	RMP	GMPR	10	10	2.13094	0.0330944	0.0992832	ns
Succession	False positive rate	RMP	UQ	10	10	1.75105	0.0799377	0.173198	ns
Succession	False positive rate	RMP	RLE	10	10	1.61156	0.107058	0.209893	ns
Succession	False positive rate	RMP	TMM	10	10	1.71543	0.0862658	0.181858	ns
Succession	False positive rate	RMP	VST	10	10	1.60562	0.108357	0.209893	ns
Succession	False positive rate	RMP	ACS	10	10	-0.261173	0.793959	0.980095	ns
Succession	False positive rate	RMP	QMP	10	10	-1.85789	0.0631844	0.144953	ns
Succession	False positive rate	AST	CLR	10	10	1.08624	0.277371	0.450728	ns
Succession	False positive rate	AST	CSS	10	10	-0.213687	0.830791	0.980095	ns
Succession	False positive rate	AST	GMPR	10	10	0.118715	0.905501	0.980095	ns
Succession	False positive rate	AST	UQ	10	10	-0.261173	0.793959	0.980095	ns
Succession	False positive rate	AST	RLE	10	10	-0.400664	0.688668	0.959216	ns
Succession	False positive rate	AST	TMM	10	10	-0.296788	0.766629	0.980095	ns
Succession	False positive rate	AST	VST	10	10	-0.406599	0.684302	0.959216	ns
Succession	False positive rate	AST	ACS	10	10	-2.27339	0.0230024	0.0717676	ns
Succession	False positive rate	AST	QMP	10	10	-3.87011	0.000108785	0.00121218	**
Succession	False positive rate	CLR	CSS	10	10	-1.29993	0.193625	0.32832	ns
Succession	False positive rate	CLR	GMPR	10	10	-0.967528	0.33328	0.530527	ns
Succession	False positive rate	CLR	UQ	10	10	-1.34742	0.177846	0.308267	ns
Succession	False positive rate	CLR	RLE	10	10	-1.48691	0.137039	0.248583	ns
Succession	False positive rate	CLR	TMM	10	10	-1.38303	0.166655	0.295434	ns
Succession	False positive rate	CLR	VST	10	10	-1.49284	0.135478	0.248583	ns
Succession	False positive rate	CLR	ACS	10	10	-3.35964	0.000780448	0.00468269	**
Succession	False positive rate	CLR	QMP	10	10	-4.95636	7.18276e-07	1.86752e-05	****
Succession	False positive rate	CSS	GMPR	10	10	0.332402	0.739585	0.980095	ns
Succession	False positive rate	CSS	UQ	10	10	-0.047486	0.962126	0.997158	ns
Succession	False positive rate	CSS	RLE	10	10	-0.186976	0.851679	0.980095	ns
Succession	False positive rate	CSS	TMM	10	10	-0.0831006	0.933772	0.984246	ns
Succession	False positive rate	CSS	VST	10	10	-0.192912	0.847028	0.980095	ns
Succession	False positive rate	CSS	ACS	10	10	-2.05971	0.0394265	0.113899	ns
Succession	False positive rate	CSS	QMP	10	10	-3.65643	0.000255757	0.00249363	**
Succession	False positive rate	GMPR	UQ	10	10	-0.379888	0.704028	0.963407	ns
Succession	False positive rate	GMPR	RLE	10	10	-0.519379	0.603497	0.922995	ns
Succession	False positive rate	GMPR	TMM	10	10	-0.415503	0.677774	0.959216	ns
Succession	False positive rate	GMPR	VST	10	10	-0.525314	0.599365	0.922995	ns
Succession	False positive rate	GMPR	ACS	10	10	-2.39211	0.0167518	0.0568106	ns
Succession	False positive rate	GMPR	QMP	10	10	-3.98883	6.64006e-05	0.00103585	**
Succession	False positive rate	UQ	RLE	10	10	-0.13949	0.889063	0.980095	ns
Succession	False positive rate	UQ	TMM	10	10	-0.0356145	0.97159	0.997158	ns
Succession	False positive rate	UQ	VST	10	10	-0.145426	0.884375	0.980095	ns
Succession	False positive rate	UQ	ACS	10	10	-2.01222	0.0441966	0.114911	ns
Succession	False positive rate	UQ	QMP	10	10	-3.60894	0.000307451	0.00266458	**
Succession	False positive rate	RLE	TMM	10	10	0.103876	0.917268	0.980095	ns
Succession	False positive rate	RLE	VST	10	10	-0.00593576	0.995264	1	ns
Succession	False positive rate	RLE	ACS	10	10	-1.87273	0.0611056	0.144953	ns
Succession	False positive rate	RLE	QMP	10	10	-3.46945	0.000521527	0.00346561	**
Succession	False positive rate	TMM	VST	10	10	-0.109811	0.912559	0.980095	ns
Succession	False positive rate	TMM	ACS	10	10	-1.97661	0.0480861	0.120991	ns
Succession	False positive rate	TMM	QMP	10	10	-3.57332	0.000352477	0.00274932	**
Succession	False positive rate	VST	ACS	10	10	-1.8668	0.0619302	0.144953	ns
Succession	False positive rate	VST	QMP	10	10	-3.46351	0.00053317	0.00346561	**
Succession	False positive rate	ACS	QMP	10	10	-1.59672	0.110329	0.209893	ns
Blooming	False positive rate	Seq	Rel	10	10	-0.397695	0.690855	0.748426	ns
Blooming	False positive rate	Seq	RMP	10	10	-1.01501	0.3101	0.435877	ns
Blooming	False positive rate	Seq	AST	10	10	-0.397695	0.690855	0.748426	ns
Blooming	False positive rate	Seq	CLR	10	10	-4.06005	4.90619e-05	0.000380702	***
Blooming	False positive rate	Seq	CSS	10	10	-2.92039	0.00349596	0.00973875	**
Blooming	False positive rate	Seq	GMPR	10	10	-4.27967	1.87167e-05	0.000162212	***
Blooming	False positive rate	Seq	UQ	10	10	-4.76047	1.93143e-06	3.76629e-05	****
Blooming	False positive rate	Seq	RLE	10	10	-3.44867	0.000563356	0.00244121	**
Blooming	False positive rate	Seq	TMM	10	10	-4.4162	1.00453e-05	0.0001431	***
Blooming	False positive rate	Seq	VST	10	10	-3.40712	0.000656525	0.0026167	**
Blooming	False positive rate	Seq	ACS	10	10	-2.07158	0.038305	0.0807511	ns
Blooming	False positive rate	Seq	QMP	10	10	-5.32437	1.01306e-07	7.90187e-06	****
Blooming	False positive rate	Rel	RMP	10	10	-0.617318	0.537025	0.639301	ns
Blooming	False positive rate	Rel	AST	10	10	0	1	1	ns
Blooming	False positive rate	Rel	CLR	10	10	-3.66236	0.000249906	0.00114663	**
Blooming	False positive rate	Rel	CSS	10	10	-2.52269	0.011646	0.0293029	*
Blooming	False positive rate	Rel	GMPR	10	10	-3.88198	0.00010361	0.000577255	***
Blooming	False positive rate	Rel	UQ	10	10	-4.36277	1.28423e-05	0.0001431	***
Blooming	False positive rate	Rel	RLE	10	10	-3.05097	0.002281	0.0072587	**
Blooming	False positive rate	Rel	TMM	10	10	-4.0185	5.85695e-05	0.000380702	***
Blooming	False positive rate	Rel	VST	10	10	-3.00942	0.00261744	0.00756148	**
Blooming	False positive rate	Rel	ACS	10	10	-1.67388	0.094154	0.166909	ns
Blooming	False positive rate	Rel	QMP	10	10	-4.92667	8.36427e-07	2.17471e-05	****
Blooming	False positive rate	RMP	AST	10	10	0.617318	0.537025	0.639301	ns
Blooming	False positive rate	RMP	CLR	10	10	-3.04504	0.00232651	0.0072587	**
Blooming	False positive rate	RMP	CSS	10	10	-1.90537	0.0567313	0.110626	ns
Blooming	False positive rate	RMP	GMPR	10	10	-3.26466	0.00109595	0.00405168	**
Blooming	False positive rate	RMP	UQ	10	10	-3.74546	0.000180066	0.000936343	***
Blooming	False positive rate	RMP	RLE	10	10	-2.43366	0.0149472	0.0364337	*
Blooming	False positive rate	RMP	TMM	10	10	-3.40118	0.000670948	0.0026167	**
Blooming	False positive rate	RMP	VST	10	10	-2.39211	0.016752	0.038431	*
Blooming	False positive rate	RMP	ACS	10	10	-1.05656	0.290711	0.427795	ns
Blooming	False positive rate	RMP	QMP	10	10	-4.30935	1.63733e-05	0.00015964	***
Blooming	False positive rate	AST	CLR	10	10	-3.66236	0.000249906	0.00114663	**
Blooming	False positive rate	AST	CSS	10	10	-2.52269	0.011646	0.0293029	*
Blooming	False positive rate	AST	GMPR	10	10	-3.88198	0.00010361	0.000577255	***
Blooming	False positive rate	AST	UQ	10	10	-4.36277	1.28423e-05	0.0001431	***
Blooming	False positive rate	AST	RLE	10	10	-3.05097	0.002281	0.0072587	**
Blooming	False positive rate	AST	TMM	10	10	-4.0185	5.85695e-05	0.000380702	***
Blooming	False positive rate	AST	VST	10	10	-3.00942	0.00261744	0.00756148	**
Blooming	False positive rate	AST	ACS	10	10	-1.67388	0.094154	0.166909	ns
Blooming	False positive rate	AST	QMP	10	10	-4.92667	8.36427e-07	2.17471e-05	****
Blooming	False positive rate	CLR	CSS	10	10	1.13966	0.254427	0.38164	ns
Blooming	False positive rate	CLR	GMPR	10	10	-0.219623	0.826165	0.859212	ns
Blooming	False positive rate	CLR	UQ	10	10	-0.700418	0.483666	0.608483	ns
Blooming	False positive rate	CLR	RLE	10	10	0.611382	0.540947	0.639301	ns
Blooming	False positive rate	CLR	TMM	10	10	-0.356145	0.721732	0.770135	ns
Blooming	False positive rate	CLR	VST	10	10	0.652932	0.5138	0.636133	ns
Blooming	False positive rate	CLR	ACS	10	10	1.98848	0.0467591	0.0959793	ns
Blooming	False positive rate	CLR	QMP	10	10	-1.26431	0.206117	0.315238	ns
Blooming	False positive rate	CSS	GMPR	10	10	-1.35929	0.174056	0.285909	ns
Blooming	False positive rate	CSS	UQ	10	10	-1.84008	0.0657562	0.122119	ns
Blooming	False positive rate	CSS	RLE	10	10	-0.528282	0.597304	0.685143	ns
Blooming	False positive rate	CSS	TMM	10	10	-1.49581	0.134704	0.233486	ns
Blooming	False positive rate	CSS	VST	10	10	-0.486731	0.626449	0.702737	ns
Blooming	False positive rate	CSS	ACS	10	10	0.848812	0.395986	0.514782	ns
Blooming	False positive rate	CSS	QMP	10	10	-2.40398	0.0162178	0.0383329	*
Blooming	False positive rate	GMPR	UQ	10	10	-0.480796	0.630662	0.702737	ns
Blooming	False positive rate	GMPR	RLE	10	10	0.831005	0.405971	0.51911	ns
Blooming	False positive rate	GMPR	TMM	10	10	-0.136522	0.891408	0.914867	ns
Blooming	False positive rate	GMPR	VST	10	10	0.872555	0.382906	0.506214	ns
Blooming	False positive rate	GMPR	ACS	10	10	2.2081	0.0272374	0.0590144	ns
Blooming	False positive rate	GMPR	QMP	10	10	-1.04469	0.296166	0.427795	ns
Blooming	False positive rate	UQ	RLE	10	10	1.3118	0.189588	0.295757	ns
Blooming	False positive rate	UQ	TMM	10	10	0.344273	0.730641	0.770135	ns
Blooming	False positive rate	UQ	VST	10	10	1.35335	0.175944	0.285909	ns
Blooming	False positive rate	UQ	ACS	10	10	2.68889	0.00716893	0.0192819	*
Blooming	False positive rate	UQ	QMP	10	10	-0.563896	0.572825	0.666871	ns
Blooming	False positive rate	RLE	TMM	10	10	-0.967527	0.333281	0.456068	ns
Blooming	False positive rate	RLE	VST	10	10	0.0415502	0.966857	0.979414	ns
Blooming	False positive rate	RLE	ACS	10	10	1.37709	0.168483	0.285689	ns
Blooming	False positive rate	RLE	QMP	10	10	-1.8757	0.060697	0.115472	ns
Blooming	False positive rate	TMM	VST	10	10	1.00908	0.312938	0.435877	ns
Blooming	False positive rate	TMM	ACS	10	10	2.34462	0.0190465	0.0424464	*
Blooming	False positive rate	TMM	QMP	10	10	-0.908169	0.363789	0.489233	ns
Blooming	False positive rate	VST	ACS	10	10	1.33554	0.181699	0.289235	ns
Blooming	False positive rate	VST	QMP	10	10	-1.91725	0.0552066	0.110413	ns
Blooming	False positive rate	ACS	QMP	10	10	-3.25279	0.00114278	0.00405168	**
Dysbiosis	False positive rate	Seq	Rel	10	10	2.27932	0.0226478	0.0519568	ns
Dysbiosis	False positive rate	Seq	RMP	10	10	0.914104	0.360662	0.476808	ns
Dysbiosis	False positive rate	Seq	AST	10	10	2.27932	0.0226478	0.0519568	ns
Dysbiosis	False positive rate	Seq	CLR	10	10	1.30586	0.191599	0.304995	ns
Dysbiosis	False positive rate	Seq	CSS	10	10	1.45426	0.145875	0.264611	ns
Dysbiosis	False positive rate	Seq	GMPR	10	10	2.6414	0.00825632	0.024769	*
Dysbiosis	False positive rate	Seq	UQ	10	10	1.36522	0.172184	0.285752	ns
Dysbiosis	False positive rate	Seq	RLE	10	10	4.94744	7.51963e-07	9.77552e-06	****
Dysbiosis	False positive rate	Seq	TMM	10	10	2.27932	0.0226478	0.0519568	ns
Dysbiosis	False positive rate	Seq	VST	10	10	4.98899	6.06961e-07	9.46859e-06	****
Dysbiosis	False positive rate	Seq	ACS	10	10	-0.195879	0.844705	0.927985	ns
Dysbiosis	False positive rate	Seq	QMP	10	10	-0.569831	0.568792	0.704219	ns
Dysbiosis	False positive rate	Rel	RMP	10	10	-1.36522	0.172184	0.285752	ns
Dysbiosis	False positive rate	Rel	AST	10	10	0	1	1	ns
Dysbiosis	False positive rate	Rel	CLR	10	10	-0.973461	0.330324	0.46846	ns
Dysbiosis	False positive rate	Rel	CSS	10	10	-0.825068	0.409333	0.514967	ns
Dysbiosis	False positive rate	Rel	GMPR	10	10	0.36208	0.717292	0.799268	ns
Dysbiosis	False positive rate	Rel	UQ	10	10	-0.914104	0.360662	0.476808	ns
Dysbiosis	False positive rate	Rel	RLE	10	10	2.66811	0.00762782	0.0237988	*
Dysbiosis	False positive rate	Rel	TMM	10	10	0	1	1	ns
Dysbiosis	False positive rate	Rel	VST	10	10	2.70967	0.00673512	0.0237988	*
Dysbiosis	False positive rate	Rel	ACS	10	10	-2.4752	0.013316	0.0358155	*
Dysbiosis	False positive rate	Rel	QMP	10	10	-2.84915	0.00438355	0.0186786	*
Dysbiosis	False positive rate	RMP	AST	10	10	1.36522	0.172184	0.285752	ns
Dysbiosis	False positive rate	RMP	CLR	10	10	0.391759	0.695236	0.799268	ns
Dysbiosis	False positive rate	RMP	CSS	10	10	0.540152	0.589092	0.717956	ns
Dysbiosis	False positive rate	RMP	GMPR	10	10	1.7273	0.0841138	0.172655	ns
Dysbiosis	False positive rate	RMP	UQ	10	10	0.451116	0.651906	0.782287	ns
Dysbiosis	False positive rate	RMP	RLE	10	10	4.03333	5.49908e-05	0.00053616	***
Dysbiosis	False positive rate	RMP	TMM	10	10	1.36522	0.172184	0.285752	ns
Dysbiosis	False positive rate	RMP	VST	10	10	4.07489	4.60371e-05	0.000512985	***
Dysbiosis	False positive rate	RMP	ACS	10	10	-1.10998	0.267006	0.400509	ns
Dysbiosis	False positive rate	RMP	QMP	10	10	-1.48393	0.137826	0.255963	ns
Dysbiosis	False positive rate	AST	CLR	10	10	-0.973461	0.330324	0.46846	ns
Dysbiosis	False positive rate	AST	CSS	10	10	-0.825068	0.409333	0.514967	ns
Dysbiosis	False positive rate	AST	GMPR	10	10	0.36208	0.717292	0.799268	ns
Dysbiosis	False positive rate	AST	UQ	10	10	-0.914104	0.360662	0.476808	ns
Dysbiosis	False positive rate	AST	RLE	10	10	2.66811	0.00762782	0.0237988	*
Dysbiosis	False positive rate	AST	TMM	10	10	0	1	1	ns
Dysbiosis	False positive rate	AST	VST	10	10	2.70967	0.00673512	0.0237988	*
Dysbiosis	False positive rate	AST	ACS	10	10	-2.4752	0.013316	0.0358155	*
Dysbiosis	False positive rate	AST	QMP	10	10	-2.84915	0.00438355	0.0186786	*
Dysbiosis	False positive rate	CLR	CSS	10	10	0.148393	0.882032	0.955535	ns
Dysbiosis	False positive rate	CLR	GMPR	10	10	1.33554	0.181699	0.295261	ns
Dysbiosis	False positive rate	CLR	UQ	10	10	0.0593574	0.952667	1	ns
Dysbiosis	False positive rate	CLR	RLE	10	10	3.64158	0.000270974	0.00205878	**
Dysbiosis	False positive rate	CLR	TMM	10	10	0.973461	0.330324	0.46846	ns
Dysbiosis	False positive rate	CLR	VST	10	10	3.68313	0.000230391	0.00199672	**
Dysbiosis	False positive rate	CLR	ACS	10	10	-1.50174	0.133164	0.253336	ns
Dysbiosis	False positive rate	CLR	QMP	10	10	-1.87569	0.0606974	0.127957	ns
Dysbiosis	False positive rate	CSS	GMPR	10	10	1.18715	0.235169	0.359671	ns
Dysbiosis	False positive rate	CSS	UQ	10	10	-0.0890361	0.929053	0.992687	ns
Dysbiosis	False positive rate	CSS	RLE	10	10	3.49318	0.0004773	0.00265924	**
Dysbiosis	False positive rate	CSS	TMM	10	10	0.825068	0.409333	0.514967	ns
Dysbiosis	False positive rate	CSS	VST	10	10	3.53473	0.000408188	0.00244913	**
Dysbiosis	False positive rate	CSS	ACS	10	10	-1.65014	0.0989152	0.19783	ns
Dysbiosis	False positive rate	CSS	QMP	10	10	-2.02409	0.0429612	0.0957421	ns
Dysbiosis	False positive rate	GMPR	UQ	10	10	-1.27618	0.20189	0.314949	ns
Dysbiosis	False positive rate	GMPR	RLE	10	10	2.30603	0.0211087	0.0519568	ns
Dysbiosis	False positive rate	GMPR	TMM	10	10	-0.36208	0.717292	0.799268	ns
Dysbiosis	False positive rate	GMPR	VST	10	10	2.34758	0.0188956	0.0491285	*
Dysbiosis	False positive rate	GMPR	ACS	10	10	-2.83728	0.00454992	0.0186786	*
Dysbiosis	False positive rate	GMPR	QMP	10	10	-3.21124	0.00132166	0.00687262	**
Dysbiosis	False positive rate	UQ	RLE	10	10	3.58222	0.000340688	0.00221447	**
Dysbiosis	False positive rate	UQ	TMM	10	10	0.914104	0.360662	0.476808	ns
Dysbiosis	False positive rate	UQ	VST	10	10	3.62377	0.000290341	0.00205878	**
Dysbiosis	False positive rate	UQ	ACS	10	10	-1.5611	0.1185	0.231076	ns
Dysbiosis	False positive rate	UQ	QMP	10	10	-1.93505	0.052984	0.114799	ns
Dysbiosis	False positive rate	RLE	TMM	10	10	-2.66811	0.00762782	0.0237988	*
Dysbiosis	False positive rate	RLE	VST	10	10	0.0415502	0.966857	1	ns
Dysbiosis	False positive rate	RLE	ACS	10	10	-5.14332	2.69928e-07	5.26359e-06	****
Dysbiosis	False positive rate	RLE	QMP	10	10	-5.51727	3.44307e-08	1.3428e-06	****
Dysbiosis	False positive rate	TMM	VST	10	10	2.70967	0.00673512	0.0237988	*
Dysbiosis	False positive rate	TMM	ACS	10	10	-2.4752	0.013316	0.0358155	*
Dysbiosis	False positive rate	TMM	QMP	10	10	-2.84915	0.00438355	0.0186786	*
Dysbiosis	False positive rate	VST	ACS	10	10	-5.18487	2.16167e-07	5.26359e-06	****
Dysbiosis	False positive rate	VST	QMP	10	10	-5.55882	2.71605e-08	1.3428e-06	****
Dysbiosis	False positive rate	ACS	QMP	10	10	-0.373952	0.70844	0.799268	ns
