# Supplementary material for: Benchmarking microbiome transformations favors experimental quantitative approaches to address compositionality and sampling depth biases
Source: Nat Commun. 2021 Jun 11;12:3562. doi: 10.1038/s41467-021-23821-6 (PMC8196019; doi:10.1038/s41467-021-23821-6)
Supplement: Supplementary file 11 — Supplementary Data 9 [file 41467_2021_23821_MOESM11_ESM.xlsx]

## Sheet: Table S9
Supplementary Data 9. Statistics on taxon-taxon associations
Method	Associations	Matrix	Scenario	True positives	True positive, discordant with microbial loads	False positives	True negatives	False negatives	Discordant associations	Sensitivity	Precision	False positive rate
ACS	All associations	B1	Blooming	8318	0	1322	11051	2745	0	75.1876	86.2863	10.6846
ACS	All associations	B10	Blooming	12408	0	1977	10372	2039	0	85.8863	86.2565	16.0094
ACS	All associations	B2	Blooming	10453	0	224	14924	5524	0	65.4253	97.902	1.47874
ACS	All associations	B3	Blooming	6414	1	1718	6210	3045	3	67.7903	78.8471	21.6997
ACS	All associations	B4	Blooming	7287	0	1832	3774	1640	2	81.6105	79.8926	32.7033
ACS	All associations	B5	Blooming	1215	0	257	3122	1077	0	53.0105	82.5408	7.6058
ACS	All associations	B6	Blooming	5944	0	1058	5236	2467	1	70.661	84.8779	16.8229
ACS	All associations	B7	Blooming	7462	0	779	12379	3690	0	66.9118	90.5473	5.92035
ACS	All associations	B8	Blooming	3198	0	605	6339	2419	0	56.9343	84.0915	8.71256
ACS	All associations	B9	Blooming	3239	0	298	6215	2338	0	58.0778	91.5748	4.57546
ACS	All associations	D1	Dysbiosis	27820	0	1034	1654	2899	4	90.5511	96.4031	38.5587
ACS	All associations	D10	Dysbiosis	24262	0	220	2108	1139	1	95.5122	99.0973	9.48905
ACS	All associations	D2	Dysbiosis	27439	0	655	2050	1731	3	94.0561	97.6581	24.2984
ACS	All associations	D3	Dysbiosis	29316	0	407	2389	1558	0	94.9537	98.6307	14.5565
ACS	All associations	D4	Dysbiosis	28162	0	722	1645	1095	2	96.2507	97.4936	30.5614
ACS	All associations	D5	Dysbiosis	23884	0	287	1997	1796	2	92.999	98.8045	12.6422
ACS	All associations	D6	Dysbiosis	19866	0	253	1997	2412	3	89.1612	98.7278	11.3626
ACS	All associations	D7	Dysbiosis	27809	0	140	2120	2058	4	93.097	99.4848	6.36042
ACS	All associations	D8	Dysbiosis	28650	0	345	2009	2146	3	93.0225	98.7999	14.7645
ACS	All associations	D9	Dysbiosis	26243	0	382	2250	1505	1	94.5728	98.5616	14.5461
ACS	All associations	S1	Healthy	12830	0	256	17209	3635	0	77.9229	98.0437	1.46579
ACS	All associations	S10	Healthy	11617	0	306	12207	3365	0	77.5397	97.4335	2.44546
ACS	All associations	S2	Healthy	12536	0	337	15068	4190	0	74.9492	97.3821	2.1876
ACS	All associations	S3	Healthy	13649	0	260	16179	3582	0	79.2119	98.1307	1.5816
ACS	All associations	S4	Healthy	15078	0	642	13028	3130	0	82.8098	95.916	4.69642
ACS	All associations	S5	Healthy	9923	0	657	14030	4310	0	69.7183	93.7902	4.47334
ACS	All associations	S6	Healthy	10246	0	217	13837	5345	1	65.7132	97.9167	1.55105
ACS	All associations	S7	Healthy	9924	0	524	17170	3507	0	73.8888	94.9847	2.96146
ACS	All associations	S8	Healthy	9863	0	191	17820	4766	0	67.4209	98.1003	1.06046
ACS	All associations	S9	Healthy	12801	0	1074	13548	1980	0	86.6044	92.2595	7.3451
AST	All associations	B1	Blooming	4625	5233	7225	5148	1083	122	89.1078	57.2973	58.7995
AST	All associations	B10	Blooming	856	145	860	11489	13356	90	6.92877	51.307	7.63727
AST	All associations	B2	Blooming	609	51	571	14577	15268	49	4.13094	51.5625	4.07975
AST	All associations	B3	Blooming	1255	7863	7785	143	73	272	96.3542	53.0888	98.2561
AST	All associations	B4	Blooming	4327	4461	5602	4	4	137	98.4209	60.4943	99.9303
AST	All associations	B5	Blooming	804	1385	3239	140	34	69	95.5061	39.8217	95.9397
AST	All associations	B6	Blooming	1192	6696	5502	792	385	139	93.7708	58.3044	87.6885
AST	All associations	B7	Blooming	6331	4382	10463	2695	385	54	96.0635	50.4616	79.6019
AST	All associations	B8	Blooming	536	4418	6055	889	531	132	88.1965	44.4664	87.4364
AST	All associations	B9	Blooming	1421	3244	4392	2121	789	123	83.6471	50.817	68.038
AST	All associations	D1	Dysbiosis	2094	0	600	2088	28264	365	6.81574	68.4537	31.6083
AST	All associations	D10	Dysbiosis	1806	1	286	2042	23416	179	7.11361	79.5335	18.5481
AST	All associations	D2	Dysbiosis	2188	2	785	1920	26701	282	7.50694	67.2398	35.7215
AST	All associations	D3	Dysbiosis	5357	0	771	2025	25151	366	17.3512	82.4915	35.9583
AST	All associations	D4	Dysbiosis	6776	0	1578	789	22299	184	23.1587	79.3628	69.071
AST	All associations	D5	Dysbiosis	1470	80	299	1985	23865	267	6.03536	73.2514	22.1874
AST	All associations	D6	Dysbiosis	7105	2768	870	1380	12106	302	44.3113	89.3889	45.9248
AST	All associations	D7	Dysbiosis	5070	3	199	2061	24518	280	16.983	91.3725	18.8583
AST	All associations	D8	Dysbiosis	4722	0	305	2049	25919	158	15.3317	91.0704	18.4315
AST	All associations	D9	Dysbiosis	4842	0	1079	1553	22754	153	17.4493	79.7168	44.237
AST	All associations	S1	Healthy	2477	15	1034	16431	13956	17	15.1351	70.3359	6.0119
AST	All associations	S10	Healthy	1694	85	810	11703	13140	63	11.8742	67.0814	6.94179
AST	All associations	S2	Healthy	1071	27	526	14879	15595	33	6.56463	66.2643	3.62094
AST	All associations	S3	Healthy	4322	17	850	15589	12880	12	25.1814	83.4263	5.2398
AST	All associations	S4	Healthy	1723	43	931	12739	16377	65	9.69903	63.9392	7.25155
AST	All associations	S5	Healthy	1745	188	690	13997	12240	60	13.5811	72.0462	5.08578
AST	All associations	S6	Healthy	3295	586	1502	12552	11605	106	24.891	70.705	11.3559
AST	All associations	S7	Healthy	4335	129	1008	16686	8958	9	33.2365	81.445	5.74479
AST	All associations	S8	Healthy	3133	42	443	17568	11399	55	21.7035	86.4416	2.75656
AST	All associations	S9	Healthy	1804	14	428	14194	12949	14	12.2996	80.4425	3.01995
CLR	All associations	B1	Blooming	340	0	329	12044	10701	22	3.07331	49.2041	2.83179
CLR	All associations	B10	Blooming	613	44	899	11450	13649	141	4.54766	38.7154	8.32666
CLR	All associations	B2	Blooming	487	37	722	14426	15388	65	3.27971	39.9695	5.17321
CLR	All associations	B3	Blooming	164	2	249	7679	9286	11	1.7542	38.9671	3.27497
CLR	All associations	B4	Blooming	192	0	220	5386	8688	49	2.1503	41.6486	4.75685
CLR	All associations	B5	Blooming	34	0	17	3362	2257	1	1.48342	65.3846	0.532544
CLR	All associations	B6	Blooming	148	3	137	6157	8236	25	1.79505	48.2428	2.5637
CLR	All associations	B7	Blooming	353	0	340	12818	10779	20	3.16535	49.5091	2.73183
CLR	All associations	B8	Blooming	88	5	123	6821	5519	5	1.65569	42.0814	1.84199
CLR	All associations	B9	Blooming	103	1	94	6419	5468	5	1.8648	51.2315	1.51887
CLR	All associations	D1	Dysbiosis	524	97	306	2382	29453	649	2.02129	39.4036	28.6185
CLR	All associations	D10	Dysbiosis	366	12	158	2170	24598	426	1.48807	39.2931	21.2055
CLR	All associations	D2	Dysbiosis	418	59	300	2405	28204	492	1.63507	37.5887	24.7732
CLR	All associations	D3	Dysbiosis	499	82	254	2542	29676	617	1.88184	40.0138	25.5201
CLR	All associations	D4	Dysbiosis	625	71	299	2068	27805	758	2.37876	39.7034	33.824
CLR	All associations	D5	Dysbiosis	477	49	305	1979	24629	527	2.04813	38.7334	29.598
CLR	All associations	D6	Dysbiosis	253	15	207	2043	21785	228	1.20282	38.1223	17.5545
CLR	All associations	D7	Dysbiosis	529	36	191	2069	28716	590	1.89147	41.9762	27.4035
CLR	All associations	D8	Dysbiosis	545	28	241	2113	29639	587	1.86045	40.8994	28.1537
CLR	All associations	D9	Dysbiosis	563	0	175	2457	26633	553	2.0289	43.6096	22.8571
CLR	All associations	S1	Healthy	1014	63	1886	15579	15159	229	6.54115	33.7406	11.9532
CLR	All associations	S10	Healthy	704	39	1104	11409	14096	143	4.95928	37.3367	9.85303
CLR	All associations	S2	Healthy	490	43	750	14655	16119	74	3.18666	39.2778	5.32334
CLR	All associations	S3	Healthy	705	35	1370	15069	16388	103	4.29459	33.4388	8.90461
CLR	All associations	S4	Healthy	818	76	1425	12245	16998	316	4.90993	33.9279	12.4482
CLR	All associations	S5	Healthy	453	36	611	14076	13666	78	3.43568	41.511	4.66644
CLR	All associations	S6	Healthy	650	23	927	13127	14793	126	4.31632	38.9919	7.42595
CLR	All associations	S7	Healthy	493	13	629	17065	12880	45	3.7674	42.8814	3.79954
CLR	All associations	S8	Healthy	512	14	740	17271	14057	46	3.5956	40.0915	4.35288
CLR	All associations	S9	Healthy	518	25	849	13773	14170	68	3.67364	37.1918	6.24234
CSS	All associations	B1	Blooming	1097	10	269	12104	9925	31	10.0063	78.678	2.41857
CSS	All associations	B10	Blooming	784	33	684	11665	13572	58	5.65515	52.4054	5.98049
CSS	All associations	B2	Blooming	753	25	564	14584	15174	25	4.8695	56.9129	3.8819
CSS	All associations	B3	Blooming	755	470	1073	6855	8151	87	12.9452	51.3627	14.4729
CSS	All associations	B4	Blooming	1351	607	757	4849	6889	82	21.9285	70.0036	14.7504
CSS	All associations	B5	Blooming	169	61	159	3220	2043	19	10.0349	56.3725	5.23838
CSS	All associations	B6	Blooming	619	138	270	6024	7628	27	8.99905	71.8216	4.69862
CSS	All associations	B7	Blooming	1521	17	294	12864	9605	9	13.7912	83.5416	2.30121
CSS	All associations	B8	Blooming	202	46	359	6585	5354	15	4.41517	39.8714	5.37434
CSS	All associations	B9	Blooming	324	18	166	6347	5231	4	6.13233	66.7969	2.60856
CSS	All associations	D1	Dysbiosis	1189	3	414	2274	29109	422	3.87983	58.7771	26.881
CSS	All associations	D10	Dysbiosis	760	0	277	2051	24371	271	2.99189	58.104	21.085
CSS	All associations	D2	Dysbiosis	1153	3	539	2166	27636	381	3.96257	55.684	29.8121
CSS	All associations	D3	Dysbiosis	1376	4	440	2356	28990	504	4.46978	59.3804	28.6061
CSS	All associations	D4	Dysbiosis	1416	0	620	1747	27296	547	4.83954	54.82	40.048
CSS	All associations	D5	Dysbiosis	1002	12	393	1891	24341	327	3.94829	58.4775	27.5756
CSS	All associations	D6	Dysbiosis	452	14	217	2033	21668	147	2.09147	56.1446	15.1856
CSS	All associations	D7	Dysbiosis	1545	0	302	1958	27977	349	5.17224	70.3552	24.9521
CSS	All associations	D8	Dysbiosis	1621	0	357	1997	28846	332	5.26316	70.1732	25.6515
CSS	All associations	D9	Dysbiosis	1569	0	457	2175	25804	376	5.65426	65.3206	27.6928
CSS	All associations	S1	Healthy	1615	29	1332	16133	14741	80	9.98482	53.7958	8.04788
CSS	All associations	S10	Healthy	919	40	898	11615	13960	63	6.40101	49.9479	7.64154
CSS	All associations	S2	Healthy	793	26	608	14797	15878	29	4.89657	56.25	4.12725
CSS	All associations	S3	Healthy	1271	23	1062	15377	15890	47	7.50972	53.8494	6.72692
CSS	All associations	S4	Healthy	1168	56	1121	12549	16840	144	6.72232	49.1764	9.15738
CSS	All associations	S5	Healthy	664	48	440	14247	13500	21	5.00246	60.6991	3.13435
CSS	All associations	S6	Healthy	1075	25	706	13348	14459	33	7.0549	59.8151	5.24597
CSS	All associations	S7	Healthy	961	10	373	17321	12453	7	7.22954	71.8727	2.14677
CSS	All associations	S8	Healthy	1000	11	491	17520	13608	10	6.91093	66.8651	2.78009
CSS	All associations	S9	Healthy	890	18	601	14021	13860	13	6.14302	59.6583	4.19542
GMPR	All associations	B1	Blooming	813	1	224	12149	10230	19	7.35786	77.0104	1.96094
GMPR	All associations	B10	Blooming	858	21	748	11601	13496	72	6.08431	51.7363	6.60172
GMPR	All associations	B2	Blooming	690	27	621	14527	15222	38	4.4877	52.1076	4.33952
GMPR	All associations	B3	Blooming	289	16	265	7663	9139	19	3.22308	51.7827	3.57368
GMPR	All associations	B4	Blooming	800	38	250	5356	8042	49	9.38515	73.7027	5.28736
GMPR	All associations	B5	Blooming	84	8	47	3332	2188	12	4.01396	60.9272	1.7399
GMPR	All associations	B6	Blooming	288	9	100	6194	8101	14	3.53067	72.2628	1.80723
GMPR	All associations	B7	Blooming	613	0	239	12919	10537	2	5.49677	71.7799	1.83131
GMPR	All associations	B8	Blooming	110	13	138	6806	5487	7	2.18978	45.8955	2.08603
GMPR	All associations	B9	Blooming	220	2	72	6441	5351	4	3.98063	74.4966	1.16618
GMPR	All associations	D1	Dysbiosis	1524	0	556	2132	28794	405	4.96045	61.328	31.0702
GMPR	All associations	D10	Dysbiosis	924	0	371	1957	24182	296	3.63751	58.0767	25.4192
GMPR	All associations	D2	Dysbiosis	1352	1	694	2011	27410	410	4.63785	55.0672	35.4414
GMPR	All associations	D3	Dysbiosis	1761	1	583	2213	28576	536	5.70707	61.1593	33.5834
GMPR	All associations	D4	Dysbiosis	1717	0	738	1629	26965	577	5.86828	56.6293	44.6671
GMPR	All associations	D5	Dysbiosis	1190	5	510	1774	24155	332	4.65306	58.6647	32.1865
GMPR	All associations	D6	Dysbiosis	716	1	403	1847	21409	155	3.21799	56.2353	23.2017
GMPR	All associations	D7	Dysbiosis	1462	0	398	1862	27989	420	4.89438	64.1228	30.5224
GMPR	All associations	D8	Dysbiosis	1845	0	505	1849	28561	393	5.99045	67.2621	32.6902
GMPR	All associations	D9	Dysbiosis	1481	0	539	2093	25864	404	5.33713	61.0974	31.0606
GMPR	All associations	S1	Healthy	1664	23	1379	16086	14700	78	10.246	53.6578	8.30531
GMPR	All associations	S10	Healthy	985	29	937	11576	13880	88	6.76812	49.7303	8.13428
GMPR	All associations	S2	Healthy	744	26	643	14762	15917	39	4.60361	53.0303	4.41595
GMPR	All associations	S3	Healthy	1286	19	1158	15281	15871	55	7.57356	51.8268	7.35419
GMPR	All associations	S4	Healthy	1222	34	1140	12530	16790	162	6.89807	49.1009	9.41296
GMPR	All associations	S5	Healthy	682	24	472	14215	13500	27	4.9603	58.5892	3.39133
GMPR	All associations	S6	Healthy	916	19	783	13271	14608	49	5.99666	52.9145	5.89945
GMPR	All associations	S7	Healthy	847	7	460	17234	12566	11	6.35842	64.4528	2.66027
GMPR	All associations	S8	Healthy	925	11	547	17464	13679	14	6.39825	62.5251	3.11234
GMPR	All associations	S9	Healthy	826	12	688	13934	13913	30	5.66944	53.856	4.90035
QMP	All associations	B1	Blooming	3287	0	305	12068	7776	0	29.7117	91.5089	2.46504
QMP	All associations	B10	Blooming	6957	0	383	11966	7490	0	48.1553	94.782	3.10147
QMP	All associations	B2	Blooming	4950	0	104	15044	11025	2	30.982	97.9035	0.69967
QMP	All associations	B3	Blooming	1301	0	163	7765	8162	0	13.7483	88.8661	2.056
QMP	All associations	B4	Blooming	1148	0	159	5447	7781	0	12.857	87.8347	2.83625
QMP	All associations	B5	Blooming	51	0	4	3375	2241	0	2.22513	92.7273	0.118378
QMP	All associations	B6	Blooming	1699	0	127	6167	6713	0	20.1973	93.0449	2.01779
QMP	All associations	B7	Blooming	2574	0	180	12978	8575	3	23.0811	93.3624	1.39047
QMP	All associations	B8	Blooming	602	0	52	6892	5013	2	10.7175	91.7683	0.777426
QMP	All associations	B9	Blooming	968	0	62	6451	4607	2	17.357	93.7984	0.982348
QMP	All associations	D1	Dysbiosis	23102	0	734	1954	7614	7	75.1945	96.8922	27.4954
QMP	All associations	D10	Dysbiosis	21437	0	166	2162	3964	1	84.391	99.227	7.17046
QMP	All associations	D2	Dysbiosis	24388	0	633	2072	4783	2	83.5978	97.4623	23.4577
QMP	All associations	D3	Dysbiosis	26030	0	352	2444	4843	1	84.3104	98.662	12.6207
QMP	All associations	D4	Dysbiosis	25585	0	774	1593	3671	3	87.4432	97.0526	32.7848
QMP	All associations	D5	Dysbiosis	19439	0	161	2123	6241	2	75.6911	99.1685	7.13036
QMP	All associations	D6	Dysbiosis	15142	0	233	2017	7133	6	67.9592	98.4461	10.594
QMP	All associations	D7	Dysbiosis	25292	0	153	2107	4573	6	84.6708	99.3753	7.01677
QMP	All associations	D8	Dysbiosis	24961	0	282	2072	5835	3	81.0448	98.8711	12.0916
QMP	All associations	D9	Dysbiosis	23119	0	333	2299	4629	1	83.3147	98.5759	12.6852
QMP	All associations	S1	Healthy	8563	0	229	17236	7902	0	52.0073	97.3954	1.31119
QMP	All associations	S10	Healthy	7434	0	161	12352	7545	3	49.6195	97.8415	1.31032
QMP	All associations	S2	Healthy	7801	0	169	15236	8924	1	46.64	97.8673	1.10347
QMP	All associations	S3	Healthy	8847	0	229	16210	8382	2	51.3435	97.4554	1.40502
QMP	All associations	S4	Healthy	10179	0	210	13460	8026	3	55.904	97.9503	1.55781
QMP	All associations	S5	Healthy	5135	0	222	14465	9098	0	36.0781	95.8559	1.51154
QMP	All associations	S6	Healthy	5230	0	115	13939	10361	1	33.5428	97.8302	0.825329
QMP	All associations	S7	Healthy	5275	0	170	17524	8156	0	39.2748	96.8779	0.960778
QMP	All associations	S8	Healthy	6433	0	138	17873	8195	1	43.9743	97.885	0.771708
QMP	All associations	S9	Healthy	8126	0	321	14301	6652	3	54.976	96.1657	2.21538
Rel	All associations	B1	Blooming	4625	5233	7225	5148	1083	122	89.1078	57.2973	58.7995
Rel	All associations	B10	Blooming	856	145	860	11489	13356	90	6.92877	51.307	7.63727
Rel	All associations	B2	Blooming	609	51	571	14577	15268	49	4.13094	51.5625	4.07975
Rel	All associations	B3	Blooming	1255	7863	7785	143	73	272	96.3542	53.0888	98.2561
Rel	All associations	B4	Blooming	4327	4461	5602	4	4	137	98.4209	60.4943	99.9303
Rel	All associations	B5	Blooming	804	1385	3239	140	34	69	95.5061	39.8217	95.9397
Rel	All associations	B6	Blooming	1192	6696	5502	792	385	139	93.7708	58.3044	87.6885
Rel	All associations	B7	Blooming	6331	4382	10463	2695	385	54	96.0635	50.4616	79.6019
Rel	All associations	B8	Blooming	536	4418	6055	889	531	132	88.1965	44.4664	87.4364
Rel	All associations	B9	Blooming	1421	3244	4392	2121	789	123	83.6471	50.817	68.038
Rel	All associations	D1	Dysbiosis	2094	0	600	2088	28264	365	6.81574	68.4537	31.6083
Rel	All associations	D10	Dysbiosis	1806	1	286	2042	23416	179	7.11361	79.5335	18.5481
Rel	All associations	D2	Dysbiosis	2188	2	785	1920	26701	282	7.50694	67.2398	35.7215
Rel	All associations	D3	Dysbiosis	5357	0	771	2025	25151	366	17.3512	82.4915	35.9583
Rel	All associations	D4	Dysbiosis	6776	0	1578	789	22299	184	23.1587	79.3628	69.071
Rel	All associations	D5	Dysbiosis	1470	80	299	1985	23865	267	6.03536	73.2514	22.1874
Rel	All associations	D6	Dysbiosis	7105	2768	870	1380	12106	302	44.3113	89.3889	45.9248
Rel	All associations	D7	Dysbiosis	5070	3	199	2061	24518	280	16.983	91.3725	18.8583
Rel	All associations	D8	Dysbiosis	4722	0	305	2049	25919	158	15.3317	91.0704	18.4315
Rel	All associations	D9	Dysbiosis	4842	0	1079	1553	22754	153	17.4493	79.7168	44.237
Rel	All associations	S1	Healthy	2477	15	1034	16431	13956	17	15.1351	70.3359	6.0119
Rel	All associations	S10	Healthy	1694	85	810	11703	13140	63	11.8742	67.0814	6.94179
Rel	All associations	S2	Healthy	1071	27	526	14879	15595	33	6.56463	66.2643	3.62094
Rel	All associations	S3	Healthy	4322	17	850	15589	12880	12	25.1814	83.4263	5.2398
Rel	All associations	S4	Healthy	1723	43	931	12739	16377	65	9.69903	63.9392	7.25155
Rel	All associations	S5	Healthy	1745	188	690	13997	12240	60	13.5811	72.0462	5.08578
Rel	All associations	S6	Healthy	3295	586	1502	12552	11605	106	24.891	70.705	11.3559
Rel	All associations	S7	Healthy	4335	129	1008	16686	8958	9	33.2365	81.445	5.74479
Rel	All associations	S8	Healthy	3133	42	443	17568	11399	55	21.7035	86.4416	2.75656
Rel	All associations	S9	Healthy	1804	14	428	14194	12949	14	12.2996	80.4425	3.01995
RLE	All associations	B1	Blooming	1840	0	196	12177	9222	1	16.632	90.3289	1.59205
RLE	All associations	B10	Blooming	1351	16	619	11730	13037	43	9.46217	67.3731	5.34216
RLE	All associations	B2	Blooming	780	37	551	14597	15122	38	5.1136	58.1081	3.87857
RLE	All associations	B3	Blooming	506	17	329	7599	8928	12	5.52679	60.5324	4.29471
RLE	All associations	B4	Blooming	1597	195	1014	4592	7105	32	20.0694	63.1431	18.5527
RLE	All associations	B5	Blooming	385	84	568	2811	1812	11	20.4625	44.7519	17.0796
RLE	All associations	B6	Blooming	753	6	130	6164	7645	8	9.02282	84.6154	2.18978
RLE	All associations	B7	Blooming	949	0	201	12957	10201	2	8.50968	82.3785	1.54255
RLE	All associations	B8	Blooming	504	62	547	6397	5046	5	10.0766	50.6261	7.94359
RLE	All associations	B9	Blooming	300	3	106	6407	5271	3	5.43303	73.5437	1.67281
RLE	All associations	D1	Dysbiosis	12170	0	1423	1265	18441	112	39.612	88.7997	54.8214
RLE	All associations	D10	Dysbiosis	4975	0	1074	1254	20335	92	19.5851	81.0129	48.1818
RLE	All associations	D2	Dysbiosis	17752	0	2203	502	11374	47	60.8508	88.7511	81.7587
RLE	All associations	D3	Dysbiosis	12567	0	1524	1272	18236	71	40.7042	88.7375	55.6331
RLE	All associations	D4	Dysbiosis	12004	0	1836	531	17130	125	41.0267	85.9578	78.6918
RLE	All associations	D5	Dysbiosis	19072	0	1746	538	6586	24	74.2621	91.5075	76.6898
RLE	All associations	D6	Dysbiosis	16650	0	1520	730	5607	24	74.7273	91.5137	67.898
RLE	All associations	D7	Dysbiosis	15807	0	1462	798	13975	89	52.9175	91.0646	66.0281
RLE	All associations	D8	Dysbiosis	20686	0	1663	691	10054	59	67.1645	92.3152	71.3634
RLE	All associations	D9	Dysbiosis	9913	0	1450	1182	17790	46	35.7238	86.8875	55.8626
RLE	All associations	S1	Healthy	3213	17	922	16543	13227	8	19.6174	77.6442	5.3225
RLE	All associations	S10	Healthy	1068	31	897	11616	13791	92	7.33547	52.6341	7.84609
RLE	All associations	S2	Healthy	724	29	641	14764	15931	42	4.50197	52.4373	4.42157
RLE	All associations	S3	Healthy	1562	19	1046	15393	15609	41	9.17532	59.2579	6.59587
RLE	All associations	S4	Healthy	1152	55	1155	12515	16815	186	6.62895	47.3705	9.67812
RLE	All associations	S5	Healthy	866	28	415	14272	13318	21	6.28118	67.218	2.96437
RLE	All associations	S6	Healthy	862	32	786	13268	14638	60	5.73371	51.3793	5.99405
RLE	All associations	S7	Healthy	1293	2	328	17366	12130	6	9.64187	79.4966	1.88701
RLE	All associations	S8	Healthy	1132	11	482	17529	13476	10	7.81325	69.9083	2.73015
RLE	All associations	S9	Healthy	1150	11	541	14081	13601	19	7.85468	67.4608	3.82488
RMP	All associations	B1	Blooming	3962	3513	4991	7382	3474	114	67.5676	59.4197	40.8825
RMP	All associations	B10	Blooming	457	76	434	11915	13870	44	3.68935	52.7201	3.85702
RMP	All associations	B2	Blooming	301	36	274	14874	15608	32	2.10928	52.4106	2.01581
RMP	All associations	B3	Blooming	1227	7602	7549	379	368	266	93.3002	53.0461	95.3747
RMP	All associations	B4	Blooming	4321	4459	5583	23	14	135	98.3313	60.5601	99.5994
RMP	All associations	B5	Blooming	754	1257	2908	471	214	67	87.74	40.3329	86.332
RMP	All associations	B6	Blooming	1307	5159	4504	1790	1813	133	76.8664	58.2365	72.1487
RMP	All associations	B7	Blooming	5380	3087	7571	5587	2638	47	75.9236	52.6391	57.6903
RMP	All associations	B8	Blooming	529	3426	5179	1765	1535	127	70.4113	42.706	75.0389
RMP	All associations	B9	Blooming	996	1772	2582	3931	2694	115	49.6324	50.6496	40.691
RMP	All associations	D1	Dysbiosis	1507	0	409	2279	28971	245	4.90512	69.7362	22.298
RMP	All associations	D10	Dysbiosis	1022	0	186	2142	24269	111	4.02331	77.4829	12.1771
RMP	All associations	D2	Dysbiosis	1286	0	575	2130	27719	168	4.40819	63.381	25.8615
RMP	All associations	D3	Dysbiosis	3802	0	578	2218	26857	215	12.3146	82.7421	26.3368
RMP	All associations	D4	Dysbiosis	5027	0	1326	1041	24087	145	17.181	77.3623	58.5589
RMP	All associations	D5	Dysbiosis	745	45	200	2084	24756	136	3.07608	70.1599	13.8843
RMP	All associations	D6	Dysbiosis	4224	2010	756	1494	15793	254	27.979	86.0574	40.3355
RMP	All associations	D7	Dysbiosis	3005	3	127	2133	26650	213	10.07	89.8447	13.7485
RMP	All associations	D8	Dysbiosis	2745	0	190	2164	27955	99	8.91263	90.4746	11.7815
RMP	All associations	D9	Dysbiosis	2831	0	733	1899	24818	100	10.2022	77.2653	30.4905
RMP	All associations	S1	Healthy	1598	14	593	16872	14836	17	9.79046	72.5473	3.4893
RMP	All associations	S10	Healthy	982	56	447	12066	13895	49	6.92831	67.6662	3.94842
RMP	All associations	S2	Healthy	562	23	283	15122	16128	13	3.49755	66.4018	1.91983
RMP	All associations	S3	Healthy	2508	11	454	15985	14702	10	14.619	84.4452	2.82084
RMP	All associations	S4	Healthy	1114	29	652	13018	17026	39	6.27746	62.3228	5.04048
RMP	All associations	S5	Healthy	717	67	277	14410	13419	30	5.50833	71.8607	2.08602
RMP	All associations	S6	Healthy	1856	259	801	13253	13387	90	13.5646	70.3593	6.29949
RMP	All associations	S7	Healthy	2556	60	594	17100	10809	6	19.4773	81.3433	3.38983
RMP	All associations	S8	Healthy	1848	13	255	17756	12730	38	12.7213	86.3974	1.62336
RMP	All associations	S9	Healthy	981	9	209	14413	13782	9	6.69779	81.9536	1.48999
Seq	All associations	B1	Blooming	5572	5011	9442	2931	455	25	95.6612	52.783	76.3591
Seq	All associations	B10	Blooming	5164	566	2620	9729	8710	7	39.6622	68.5653	21.2609
Seq	All associations	B2	Blooming	3816	88	1282	13866	12070	3	24.4351	75.2361	8.48129
Seq	All associations	B3	Blooming	1258	7896	7830	98	140	169	96.7347	53.3668	98.7897
Seq	All associations	B4	Blooming	4327	4461	5593	13	26	115	98.4209	60.6236	99.7728
Seq	All associations	B5	Blooming	811	1384	3229	150	81	16	95.7679	40.3493	95.5817
Seq	All associations	B6	Blooming	1223	6824	5787	507	264	101	95.661	57.7467	92.0719
Seq	All associations	B7	Blooming	6451	4435	11704	1454	197	69	97.6148	48.0427	89.0073
Seq	All associations	B8	Blooming	862	4467	6445	499	262	26	94.8727	45.161	92.8407
Seq	All associations	B9	Blooming	2075	3154	5432	1081	321	27	93.7601	48.924	83.4709
Seq	All associations	D1	Dysbiosis	6108	32	308	2380	24456	127	19.985	93.384	15.4529
Seq	All associations	D10	Dysbiosis	7296	0	251	2077	18032	74	28.7221	95.7355	13.5304
Seq	All associations	D2	Dysbiosis	8564	0	317	2388	20539	70	29.3559	95.6765	13.9459
Seq	All associations	D3	Dysbiosis	10668	0	475	2321	20118	88	34.5533	94.9871	19.5215
Seq	All associations	D4	Dysbiosis	12870	0	639	1728	16347	42	43.9865	94.9745	28.269
Seq	All associations	D5	Dysbiosis	6570	60	355	1929	18970	82	25.8157	93.8163	18.47
Seq	All associations	D6	Dysbiosis	12834	2435	1241	1009	6804	208	68.5292	91.3327	58.9504
Seq	All associations	D7	Dysbiosis	11910	5	200	2060	17877	79	39.8882	97.712	11.9282
Seq	All associations	D8	Dysbiosis	8874	1	203	2151	21874	50	28.8159	97.2283	10.5241
Seq	All associations	D9	Dysbiosis	12815	0	386	2246	14916	18	46.1818	96.9438	15.2453
Seq	All associations	S1	Healthy	7876	17	1438	16027	8572	0	47.9381	84.589	8.23361
Seq	All associations	S10	Healthy	6031	563	2863	9650	8374	14	44.0128	69.6231	22.9664
Seq	All associations	S2	Healthy	4519	29	987	14418	12176	2	27.1912	82.1383	6.41916
Seq	All associations	S3	Healthy	11309	9	1406	15033	5913	0	65.6839	88.95	8.55283
Seq	All associations	S4	Healthy	6247	119	1350	12320	11841	1	34.9627	82.4932	9.88223
Seq	All associations	S5	Healthy	5936	585	3064	11623	7709	3	45.8161	68.0121	20.8781
Seq	All associations	S6	Healthy	8676	1540	5318	8736	5343	33	65.5208	65.626	37.9854
Seq	All associations	S7	Healthy	9493	231	5333	12361	3703	4	72.3997	64.5641	30.1559
Seq	All associations	S8	Healthy	9348	51	3130	14881	5230	0	64.2491	75.018	17.3783
Seq	All associations	S9	Healthy	7129	44	1953	12669	7608	0	48.5285	78.5996	13.3566
TMM	All associations	B1	Blooming	876	1	197	12176	10173	13	7.92733	80.6808	1.69546
TMM	All associations	B10	Blooming	1000	22	652	11697	13371	54	7.07413	59.1435	5.69217
TMM	All associations	B2	Blooming	743	25	522	14626	15184	25	4.80691	58.403	3.60509
TMM	All associations	B3	Blooming	465	26	316	7612	8951	21	5.18863	59.2995	4.23953
TMM	All associations	B4	Blooming	895	63	296	5310	7915	56	10.7291	73.1298	6.21688
TMM	All associations	B5	Blooming	84	3	31	3348	2200	5	3.79581	70.7317	1.06383
TMM	All associations	B6	Blooming	377	18	107	6187	8006	11	4.69567	76.9981	1.87153
TMM	All associations	B7	Blooming	657	0	198	12960	10494	1	5.89132	76.7523	1.51227
TMM	All associations	B8	Blooming	128	16	156	6788	5466	7	2.56365	46.9055	2.34499
TMM	All associations	B9	Blooming	285	2	66	6447	5290	0	5.14614	81.3031	1.01336
TMM	All associations	D1	Dysbiosis	1526	0	540	2148	28840	357	4.96696	62.9798	29.4581
TMM	All associations	D10	Dysbiosis	951	0	311	2017	24186	265	3.7438	62.279	22.2137
TMM	All associations	D2	Dysbiosis	1381	2	573	2132	27422	368	4.74068	59.5095	30.6215
TMM	All associations	D3	Dysbiosis	2393	0	727	2069	28036	445	7.75086	67.1248	36.1617
TMM	All associations	D4	Dysbiosis	2028	0	787	1580	26732	499	6.9312	61.1949	44.8709
TMM	All associations	D5	Dysbiosis	1245	4	457	1827	24132	301	4.86333	62.2322	29.323
TMM	All associations	D6	Dysbiosis	803	1	415	1835	21331	146	3.60846	58.9011	23.414
TMM	All associations	D7	Dysbiosis	1765	0	457	1803	27796	310	5.90874	69.7077	29.8444
TMM	All associations	D8	Dysbiosis	1712	0	460	1894	28742	345	5.55862	68.0175	29.8259
TMM	All associations	D9	Dysbiosis	1759	0	549	2083	25655	335	6.33897	66.5532	29.7944
TMM	All associations	S1	Healthy	1676	25	1282	16183	14698	66	10.331	55.7888	7.68924
TMM	All associations	S10	Healthy	1075	25	860	11653	13809	73	7.34214	54.1072	7.413
TMM	All associations	S2	Healthy	1197	14	539	14866	15503	12	7.24022	68.7287	3.57398
TMM	All associations	S3	Healthy	1354	17	1028	15411	15823	37	7.95659	56.2808	6.46395
TMM	All associations	S4	Healthy	1296	42	1102	12568	16734	136	7.34842	51.941	8.96712
TMM	All associations	S5	Healthy	740	24	451	14236	13451	18	5.36781	61.9627	3.18939
TMM	All associations	S6	Healthy	1036	19	708	13346	14505	32	6.76629	58.7744	5.25344
TMM	All associations	S7	Healthy	855	6	398	17296	12562	8	6.41054	67.9558	2.29353
TMM	All associations	S8	Healthy	996	10	474	17537	13616	7	6.87675	67.653	2.66955
TMM	All associations	S9	Healthy	944	12	626	13996	13800	25	6.46776	59.4897	4.4446
UQ	All associations	B1	Blooming	752	0	282	12091	10303	8	6.79743	72.1689	2.3423
UQ	All associations	B10	Blooming	1014	21	699	11650	13357	55	7.16412	57.8535	6.07868
UQ	All associations	B2	Blooming	987	20	552	14596	14943	27	6.30281	63.4931	3.81549
UQ	All associations	B3	Blooming	274	4	158	7770	9177	8	2.93776	62.6126	2.09173
UQ	All associations	B4	Blooming	415	2	173	5433	8489	23	4.67018	68.0261	3.48197
UQ	All associations	B5	Blooming	52	0	13	3366	2238	2	2.26876	77.6119	0.443656
UQ	All associations	B6	Blooming	246	1	108	6186	8157	8	2.93628	68.0441	1.84069
UQ	All associations	B7	Blooming	593	0	243	12915	10556	3	5.31743	70.6794	1.86916
UQ	All associations	B8	Blooming	116	6	83	6861	5494	1	2.17198	59.2233	1.2095
UQ	All associations	B9	Blooming	195	0	60	6453	5382	0	3.4965	76.4706	0.921234
UQ	All associations	D1	Dysbiosis	1133	6	360	2328	29083	501	3.70732	56.95	26.9991
UQ	All associations	D10	Dysbiosis	669	0	171	2157	24397	336	2.63365	56.8878	19.0315
UQ	All associations	D2	Dysbiosis	1074	7	427	2278	27670	422	3.70548	56.0104	27.1506
UQ	All associations	D3	Dysbiosis	1110	9	320	2476	29198	557	3.62441	56.0621	26.1557
UQ	All associations	D4	Dysbiosis	1267	0	428	1939	27389	603	4.33029	55.1349	34.7138
UQ	All associations	D5	Dysbiosis	1002	11	425	1859	24248	421	3.9444	54.4917	31.2754
UQ	All associations	D6	Dysbiosis	483	6	280	1970	21614	178	2.1947	51.6367	18.8633
UQ	All associations	D7	Dysbiosis	996	1	233	2027	28413	461	3.33769	58.9592	25.5053
UQ	All associations	D8	Dysbiosis	1304	0	316	2038	29081	414	4.2339	64.1101	26.3728
UQ	All associations	D9	Dysbiosis	1013	0	281	2351	26258	478	3.65058	57.167	24.4051
UQ	All associations	S1	Healthy	1852	22	1353	16112	14534	57	11.3817	57.0646	8.04703
UQ	All associations	S10	Healthy	1257	18	847	11666	13667	40	8.51021	58.9732	7.06604
UQ	All associations	S2	Healthy	1125	17	614	14791	15566	18	6.82769	64.3743	4.09778
UQ	All associations	S3	Healthy	1157	20	1129	15310	16000	54	6.83071	49.8729	7.17274
UQ	All associations	S4	Healthy	1371	37	1092	12578	16669	131	7.73286	53.5158	8.86168
UQ	All associations	S5	Healthy	770	20	416	14271	13428	15	5.55048	64.7011	2.93157
UQ	All associations	S6	Healthy	963	17	752	13302	14567	45	6.28527	55.1491	5.65288
UQ	All associations	S7	Healthy	923	3	420	17274	12498	7	6.8945	68.4405	2.41229
UQ	All associations	S8	Healthy	1141	6	525	17486	13474	8	7.84059	68.2738	2.95799
UQ	All associations	S9	Healthy	955	13	593	14029	13805	8	6.54895	61.6953	4.108
VST	All associations	B1	Blooming	1835	0	199	12174	9227	1	16.5868	90.172	1.61629
VST	All associations	B10	Blooming	1351	16	619	11730	13037	43	9.46217	67.3731	5.34216
VST	All associations	B2	Blooming	780	37	551	14597	15121	39	5.1136	58.0668	3.8849
VST	All associations	B3	Blooming	511	18	331	7597	8923	11	5.59019	60.7348	4.30785
VST	All associations	B4	Blooming	1618	232	1113	4493	7044	35	20.719	61.7078	20.351
VST	All associations	B5	Blooming	384	85	568	2811	1810	13	20.4625	44.6667	17.1285
VST	All associations	B6	Blooming	760	6	129	6165	7639	7	9.10604	84.9224	2.15839
VST	All associations	B7	Blooming	950	0	201	12957	10200	2	8.51865	82.3938	1.54255
VST	All associations	B8	Blooming	526	74	588	6356	5010	7	10.6819	50.2092	8.55992
VST	All associations	B9	Blooming	299	3	105	6408	5272	3	5.4151	73.6585	1.65746
VST	All associations	D1	Dysbiosis	12171	0	1422	1266	18441	111	39.6153	88.8135	54.7696
VST	All associations	D10	Dysbiosis	4998	0	1078	1250	20313	91	19.6756	81.0443	48.3258
VST	All associations	D2	Dysbiosis	17751	0	2204	501	11375	47	60.8474	88.7461	81.7951
VST	All associations	D3	Dysbiosis	12593	0	1525	1271	18209	72	40.7884	88.7456	55.6834
VST	All associations	D4	Dysbiosis	12054	0	1844	523	17081	124	41.1976	85.9649	79.0044
VST	All associations	D5	Dysbiosis	19072	0	1747	537	6586	24	74.2621	91.5031	76.7331
VST	All associations	D6	Dysbiosis	16654	0	1530	720	5603	24	74.7453	91.4653	68.3377
VST	All associations	D7	Dysbiosis	15806	0	1462	798	13976	89	52.9142	91.0641	66.0281
VST	All associations	D8	Dysbiosis	20788	0	1665	689	9950	61	67.4957	92.3337	71.47
VST	All associations	D9	Dysbiosis	9916	0	1453	1179	17787	46	35.7346	86.8682	55.9746
VST	All associations	S1	Healthy	3209	17	919	16546	13231	8	19.5931	77.6788	5.30533
VST	All associations	S10	Healthy	1067	31	896	11617	13792	92	7.32879	52.6366	7.83816
VST	All associations	S2	Healthy	727	29	641	14764	15928	42	4.51991	52.5365	4.42157
VST	All associations	S3	Healthy	1566	19	1046	15393	15605	41	9.19854	59.3189	6.59587
VST	All associations	S4	Healthy	1149	56	1156	12514	16816	187	6.61797	47.292	9.69185
VST	All associations	S5	Healthy	862	28	419	14268	13322	21	6.25307	66.9173	2.99157
VST	All associations	S6	Healthy	861	32	785	13269	14639	60	5.7273	51.3809	5.98696
VST	All associations	S7	Healthy	1289	2	327	17367	12135	5	9.61209	79.5441	1.87581
VST	All associations	S8	Healthy	1136	11	482	17529	13472	10	7.84059	69.9817	2.73015
VST	All associations	S9	Healthy	1152	11	545	14077	13599	19	7.86821	67.3422	3.8522
