# Supplementary material for: Benchmarking microbiome transformations favors experimental quantitative approaches to address compositionality and sampling depth biases
Source: Nat Commun. 2021 Jun 11;12:3562. doi: 10.1038/s41467-021-23821-6 (PMC8196019; doi:10.1038/s41467-021-23821-6)
Supplement: Supplementary file 12 — Supplementary Data 10 [file 41467_2021_23821_MOESM12_ESM.xlsx]

## Sheet: Table S10
Supplementary Data 10. Parameter exploration results: method performance when changing sequencing depths
Method	Scenario	Matrix	Sensitivity	Precision	False positive rate	Sequencing depth	Measurement
ACS	Blooming	B1	55.8219	95.251	2.33267	20000	Taxon-taxon correlations
ACS	Blooming	B10	60.9749	97.3109	1.99341	20000	Taxon-taxon correlations
ACS	Blooming	B2	71.0467	93.3111	5.45923	20000	Taxon-taxon correlations
ACS	Blooming	B3	61.4755	79.7733	17.782	20000	Taxon-taxon correlations
ACS	Blooming	B4	68.1797	84.0183	21.955	20000	Taxon-taxon correlations
ACS	Blooming	B5	49.9703	80.3247	8.53709	20000	Taxon-taxon correlations
ACS	Blooming	B6	48.0337	92.9853	4.88359	20000	Taxon-taxon correlations
ACS	Blooming	B7	75.2613	83.0869	11.998	20000	Taxon-taxon correlations
ACS	Blooming	B8	38.4546	84.335	5.57699	20000	Taxon-taxon correlations
ACS	Blooming	B9	35.5433	93.4819	2.27229	20000	Taxon-taxon correlations
ACS	Dysbiosis	D1	96.6736	98.5799	15.4375	20000	Taxon-taxon correlations
ACS	Dysbiosis	D10	94.3297	99.1771	9.0955	20000	Taxon-taxon correlations
ACS	Dysbiosis	D2	92.3711	93.8813	62.3994	20000	Taxon-taxon correlations
ACS	Dysbiosis	D3	96.1125	99.194	9.16905	20000	Taxon-taxon correlations
ACS	Dysbiosis	D4	97.1684	97.7798	26.6262	20000	Taxon-taxon correlations
ACS	Dysbiosis	D5	90.4084	98.6427	12.9882	20000	Taxon-taxon correlations
ACS	Dysbiosis	D6	92.3182	98.2882	14.6833	20000	Taxon-taxon correlations
ACS	Dysbiosis	D7	92.5329	99.2811	8.41469	20000	Taxon-taxon correlations
ACS	Dysbiosis	D8	95.6	99.3799	7.39247	20000	Taxon-taxon correlations
ACS	Dysbiosis	D9	95.0242	99.3671	6.10384	20000	Taxon-taxon correlations
ACS	Succession	S1	82.7734	94.4525	4.33794	20000	Taxon-taxon correlations
ACS	Succession	S10	79.5853	95.6308	4.50393	20000	Taxon-taxon correlations
ACS	Succession	S2	73.0511	96.765	2.62403	20000	Taxon-taxon correlations
ACS	Succession	S3	67.6347	98.0089	1.53075	20000	Taxon-taxon correlations
ACS	Succession	S4	82.6853	94.5799	6.51488	20000	Taxon-taxon correlations
ACS	Succession	S5	55.1211	97.4412	1.47341	20000	Taxon-taxon correlations
ACS	Succession	S6	71.8595	95.6006	3.68471	20000	Taxon-taxon correlations
ACS	Succession	S7	65.4603	96.2427	2.00249	20000	Taxon-taxon correlations
ACS	Succession	S8	71.1522	96.6028	2.03791	20000	Taxon-taxon correlations
ACS	Succession	S9	69.6076	97.225	2.11076	20000	Taxon-taxon correlations
AST	Blooming	B1	86.2547	55.9914	56.2753	20000	Taxon-taxon correlations
AST	Blooming	B10	5.91244	49.5274	7.08223	20000	Taxon-taxon correlations
AST	Blooming	B2	3.50221	52.8226	3.34405	20000	Taxon-taxon correlations
AST	Blooming	B3	95.9922	51.7378	98.505	20000	Taxon-taxon correlations
AST	Blooming	B4	98.2554	61.8825	99.8217	20000	Taxon-taxon correlations
AST	Blooming	B5	94.8307	40.0904	96.5978	20000	Taxon-taxon correlations
AST	Blooming	B6	91.6573	58.2523	86.467	20000	Taxon-taxon correlations
AST	Blooming	B7	95.5902	48.4065	79.4447	20000	Taxon-taxon correlations
AST	Blooming	B8	85.5571	42.7545	87.5988	20000	Taxon-taxon correlations
AST	Blooming	B9	79.1146	51.2627	67.3942	20000	Taxon-taxon correlations
AST	Dysbiosis	D1	6.47363	69.5813	28.3397	20000	Taxon-taxon correlations
AST	Dysbiosis	D10	7.36183	79.4836	20.3825	20000	Taxon-taxon correlations
AST	Dysbiosis	D2	6.87819	65.0577	34.7962	20000	Taxon-taxon correlations
AST	Dysbiosis	D3	15.9403	82.3784	35.8636	20000	Taxon-taxon correlations
AST	Dysbiosis	D4	22.5484	79.0601	68.0033	20000	Taxon-taxon correlations
AST	Dysbiosis	D5	5.10682	71.7997	19.331	20000	Taxon-taxon correlations
AST	Dysbiosis	D6	43.3848	88.871	44.3016	20000	Taxon-taxon correlations
AST	Dysbiosis	D7	16.1817	91.5968	16.7572	20000	Taxon-taxon correlations
AST	Dysbiosis	D8	15.0295	90.4089	18.5528	20000	Taxon-taxon correlations
AST	Dysbiosis	D9	16.2009	78.8296	41.9001	20000	Taxon-taxon correlations
AST	Succession	S1	14.7254	69.3839	5.79095	20000	Taxon-taxon correlations
AST	Succession	S10	11.0616	67.2437	6.63908	20000	Taxon-taxon correlations
AST	Succession	S2	5.50961	63.9939	3.32565	20000	Taxon-taxon correlations
AST	Succession	S3	23.2629	83.7908	5.01035	20000	Taxon-taxon correlations
AST	Succession	S4	8.36364	63.7255	6.51858	20000	Taxon-taxon correlations
AST	Succession	S5	12.0831	71.8093	4.81091	20000	Taxon-taxon correlations
AST	Succession	S6	24.1326	70.1379	11.3501	20000	Taxon-taxon correlations
AST	Succession	S7	32.4206	82.5419	5.3708	20000	Taxon-taxon correlations
AST	Succession	S8	20.2211	86.1214	2.64635	20000	Taxon-taxon correlations
AST	Succession	S9	10.8453	80.582	2.77484	20000	Taxon-taxon correlations
CLR	Blooming	B1	3.48745	49.5161	2.97642	20000	Taxon-taxon correlations
CLR	Blooming	B10	4.03189	40.3614	6.99214	20000	Taxon-taxon correlations
CLR	Blooming	B2	2.98757	43.6523	4.11702	20000	Taxon-taxon correlations
CLR	Blooming	B3	1.53931	41.8868	2.43171	20000	Taxon-taxon correlations
CLR	Blooming	B4	1.66744	42.1875	3.84216	20000	Taxon-taxon correlations
CLR	Blooming	B5	0.891266	71.4286	0.248653	20000	Taxon-taxon correlations
CLR	Blooming	B6	1.33427	53.0726	1.58491	20000	Taxon-taxon correlations
CLR	Blooming	B7	3.11411	51.0714	2.3349	20000	Taxon-taxon correlations
CLR	Blooming	B8	1.39263	44.9275	1.33263	20000	Taxon-taxon correlations
CLR	Blooming	B9	1.33446	48.0916	1.31988	20000	Taxon-taxon correlations
CLR	Dysbiosis	D1	1.62703	37.6396	24.8728	20000	Taxon-taxon correlations
CLR	Dysbiosis	D10	1.38714	38.6667	21.4771	20000	Taxon-taxon correlations
CLR	Dysbiosis	D2	1.261	36.3152	20.0134	20000	Taxon-taxon correlations
CLR	Dysbiosis	D3	1.58636	37.8221	25.2107	20000	Taxon-taxon correlations
CLR	Dysbiosis	D4	2.13087	39.3758	30.9807	20000	Taxon-taxon correlations
CLR	Dysbiosis	D5	1.81195	37.2567	26.7167	20000	Taxon-taxon correlations
CLR	Dysbiosis	D6	0.982556	35.5513	14.9339	20000	Taxon-taxon correlations
CLR	Dysbiosis	D7	1.59929	40.261	24.419	20000	Taxon-taxon correlations
CLR	Dysbiosis	D8	1.46426	40.2185	22.8463	20000	Taxon-taxon correlations
CLR	Dysbiosis	D9	1.99269	43.2594	22.0564	20000	Taxon-taxon correlations
CLR	Succession	S1	7.15483	37.8906	10.3767	20000	Taxon-taxon correlations
CLR	Succession	S10	4.53417	39.0075	8.70072	20000	Taxon-taxon correlations
CLR	Succession	S2	2.7548	39.0582	4.60059	20000	Taxon-taxon correlations
CLR	Succession	S3	3.64815	33.9286	7.86606	20000	Taxon-taxon correlations
CLR	Succession	S4	4.01119	33.9649	10.5279	20000	Taxon-taxon correlations
CLR	Succession	S5	3.06797	41.8006	4.33083	20000	Taxon-taxon correlations
CLR	Succession	S6	3.66095	38.0147	6.59624	20000	Taxon-taxon correlations
CLR	Succession	S7	3.56349	43.2146	3.66164	20000	Taxon-taxon correlations
CLR	Succession	S8	2.89497	42.3404	3.20729	20000	Taxon-taxon correlations
CLR	Succession	S9	3.47504	40.599	5.37732	20000	Taxon-taxon correlations
CSS	Blooming	B1	9.7126	80.4327	1.97381	20000	Taxon-taxon correlations
CSS	Blooming	B10	4.63367	50.4092	5.37186	20000	Taxon-taxon correlations
CSS	Blooming	B2	4.09705	60.6931	2.84079	20000	Taxon-taxon correlations
CSS	Blooming	B3	11.8014	45.0026	16.3061	20000	Taxon-taxon correlations
CSS	Blooming	B4	24.8417	67.7759	19.681	20000	Taxon-taxon correlations
CSS	Blooming	B5	12.0024	58.2133	5.95727	20000	Taxon-taxon correlations
CSS	Blooming	B6	7.94944	68.3575	4.93223	20000	Taxon-taxon correlations
CSS	Blooming	B7	13.676	79.0434	2.83718	20000	Taxon-taxon correlations
CSS	Blooming	B8	4.35759	32.8814	6.91824	20000	Taxon-taxon correlations
CSS	Blooming	B9	3.60093	55.9211	2.59891	20000	Taxon-taxon correlations
CSS	Dysbiosis	D1	3.8504	61.5766	23.7965	20000	Taxon-taxon correlations
CSS	Dysbiosis	D10	2.983	61.0864	19.9089	20000	Taxon-taxon correlations
CSS	Dysbiosis	D2	3.14326	52.6968	26.1391	20000	Taxon-taxon correlations
CSS	Dysbiosis	D3	4.03389	59.8242	27.3495	20000	Taxon-taxon correlations
CSS	Dysbiosis	D4	4.98401	57.3615	37.6415	20000	Taxon-taxon correlations
CSS	Dysbiosis	D5	3.28135	58.147	22.3454	20000	Taxon-taxon correlations
CSS	Dysbiosis	D6	2.65868	64.7059	12.7072	20000	Taxon-taxon correlations
CSS	Dysbiosis	D7	4.68681	70.6079	21.6161	20000	Taxon-taxon correlations
CSS	Dysbiosis	D8	4.2554	65.4981	24.6914	20000	Taxon-taxon correlations
CSS	Dysbiosis	D9	5.32563	66.0653	24.6372	20000	Taxon-taxon correlations
CSS	Succession	S1	9.09274	53.0516	7.15692	20000	Taxon-taxon correlations
CSS	Succession	S10	6.92173	57.281	6.36765	20000	Taxon-taxon correlations
CSS	Succession	S2	4.1029	56.4516	3.39575	20000	Taxon-taxon correlations
CSS	Succession	S3	6.56426	53.7328	6.28461	20000	Taxon-taxon correlations
CSS	Succession	S4	5.67832	50.4473	7.60662	20000	Taxon-taxon correlations
CSS	Succession	S5	5.10541	64.4489	2.86446	20000	Taxon-taxon correlations
CSS	Succession	S6	6.62796	62.4833	4.4245	20000	Taxon-taxon correlations
CSS	Succession	S7	7.87302	76.6023	1.88433	20000	Taxon-taxon correlations
CSS	Succession	S8	6.64097	73.3333	1.96648	20000	Taxon-taxon correlations
CSS	Succession	S9	6.02435	62.7131	3.8011	20000	Taxon-taxon correlations
GMPR	Blooming	B1	6.8045	75.8228	1.81593	20000	Taxon-taxon correlations
GMPR	Blooming	B10	5.06243	52.0093	5.50093	20000	Taxon-taxon correlations
GMPR	Blooming	B2	3.71608	54.7783	3.28091	20000	Taxon-taxon correlations
GMPR	Blooming	B3	2.81514	50.4975	3.14227	20000	Taxon-taxon correlations
GMPR	Blooming	B4	10.2362	66.7674	8.52273	20000	Taxon-taxon correlations
GMPR	Blooming	B5	4.45633	55.9701	2.42798	20000	Taxon-taxon correlations
GMPR	Blooming	B6	3.56742	69.589	2.09473	20000	Taxon-taxon correlations
GMPR	Blooming	B7	5.5858	72.766	1.63697	20000	Taxon-taxon correlations
GMPR	Blooming	B8	1.93172	40	2.25722	20000	Taxon-taxon correlations
GMPR	Blooming	B9	2.47829	62.234	1.37677	20000	Taxon-taxon correlations
GMPR	Dysbiosis	D1	4.90521	62.577	28.8084	20000	Taxon-taxon correlations
GMPR	Dysbiosis	D10	3.63526	60.0144	24.8994	20000	Taxon-taxon correlations
GMPR	Dysbiosis	D2	3.84957	51.7396	32.8373	20000	Taxon-taxon correlations
GMPR	Dysbiosis	D3	5.14957	61.3117	32.7477	20000	Taxon-taxon correlations
GMPR	Dysbiosis	D4	5.77815	58.0505	42.2545	20000	Taxon-taxon correlations
GMPR	Dysbiosis	D5	4.0521	57.4441	28.0894	20000	Taxon-taxon correlations
GMPR	Dysbiosis	D6	3.08428	56.6056	20.4918	20000	Taxon-taxon correlations
GMPR	Dysbiosis	D7	4.53502	64.8491	26.9044	20000	Taxon-taxon correlations
GMPR	Dysbiosis	D8	5.57142	66.1657	30.9141	20000	Taxon-taxon correlations
GMPR	Dysbiosis	D9	5.33349	61.4027	29.6489	20000	Taxon-taxon correlations
GMPR	Succession	S1	9.97117	54.0727	7.5331	20000	Taxon-taxon correlations
GMPR	Succession	S10	6.61507	53.169	7.17884	20000	Taxon-taxon correlations
GMPR	Succession	S2	3.98567	52.8041	3.81957	20000	Taxon-taxon correlations
GMPR	Succession	S3	6.54026	50.887	7.0124	20000	Taxon-taxon correlations
GMPR	Succession	S4	5.72308	49.325	8.00579	20000	Taxon-taxon correlations
GMPR	Succession	S5	4.79862	60.6965	3.16025	20000	Taxon-taxon correlations
GMPR	Succession	S6	5.49497	55.192	4.95595	20000	Taxon-taxon correlations
GMPR	Succession	S7	6.19048	66.838	2.40597	20000	Taxon-taxon correlations
GMPR	Succession	S8	5.44079	65.9612	2.28592	20000	Taxon-taxon correlations
GMPR	Succession	S9	5.72527	57.7172	4.44763	20000	Taxon-taxon correlations
QMP	Blooming	B1	25.4345	95.439	1.01876	20000	Taxon-taxon correlations
QMP	Blooming	B10	23.9582	97.7294	0.65848	20000	Taxon-taxon correlations
QMP	Blooming	B2	34.5342	96.7966	1.22502	20000	Taxon-taxon correlations
QMP	Blooming	B3	3.28665	84.6429	0.68038	20000	Taxon-taxon correlations
QMP	Blooming	B4	8.38351	92.0339	1.23037	20000	Taxon-taxon correlations
QMP	Blooming	B5	2.85205	87.2727	0.290216	20000	Taxon-taxon correlations
QMP	Blooming	B6	10.0843	96.1178	0.548827	20000	Taxon-taxon correlations
QMP	Blooming	B7	34.0048	90.7849	2.70293	20000	Taxon-taxon correlations
QMP	Blooming	B8	1.48248	91.6667	0.105245	20000	Taxon-taxon correlations
QMP	Blooming	B9	2.39356	95.7627	0.0971062	20000	Taxon-taxon correlations
QMP	Dysbiosis	D1	87.5353	99.3311	6.5367	20000	Taxon-taxon correlations
QMP	Dysbiosis	D10	69.3612	99.1361	7.0202	20000	Taxon-taxon correlations
QMP	Dysbiosis	D2	72.8977	94.1989	46.5312	20000	Taxon-taxon correlations
QMP	Dysbiosis	D3	86.8768	99.1209	9.04625	20000	Taxon-taxon correlations
QMP	Dysbiosis	D4	90.1829	97.0533	33.0442	20000	Taxon-taxon correlations
QMP	Dysbiosis	D5	72.2347	99.2383	5.79096	20000	Taxon-taxon correlations
QMP	Dysbiosis	D6	71.4954	98.2952	11.3027	20000	Taxon-taxon correlations
QMP	Dysbiosis	D7	74.7075	98.9652	9.80028	20000	Taxon-taxon correlations
QMP	Dysbiosis	D8	73.806	99.3866	5.64263	20000	Taxon-taxon correlations
QMP	Dysbiosis	D9	82.7497	98.7662	10.4241	20000	Taxon-taxon correlations
QMP	Succession	S1	51.8876	95.9335	1.96231	20000	Taxon-taxon correlations
QMP	Succession	S10	44.4582	97.2063	1.58256	20000	Taxon-taxon correlations
QMP	Succession	S2	37.4796	98.0242	0.8117	20000	Taxon-taxon correlations
QMP	Succession	S3	43.7477	97.6822	1.15634	20000	Taxon-taxon correlations
QMP	Succession	S4	55.4014	97.1263	2.2535	20000	Taxon-taxon correlations
QMP	Succession	S5	21.287	97.3031	0.600577	20000	Taxon-taxon correlations
QMP	Succession	S6	27.1279	96.8402	0.985882	20000	Taxon-taxon correlations
QMP	Succession	S7	28.0079	97.1641	0.640468	20000	Taxon-taxon correlations
QMP	Succession	S8	40.6314	97.3171	0.912268	20000	Taxon-taxon correlations
QMP	Succession	S9	32.9773	97.8656	0.76411	20000	Taxon-taxon correlations
Rel	Blooming	B1	86.2547	55.9914	56.2753	20000	Taxon-taxon correlations
Rel	Blooming	B10	5.91244	49.5274	7.08223	20000	Taxon-taxon correlations
Rel	Blooming	B2	3.50221	52.8226	3.34405	20000	Taxon-taxon correlations
Rel	Blooming	B3	95.9922	51.7378	98.505	20000	Taxon-taxon correlations
Rel	Blooming	B4	98.2554	61.8825	99.8217	20000	Taxon-taxon correlations
Rel	Blooming	B5	94.8307	40.0904	96.5978	20000	Taxon-taxon correlations
Rel	Blooming	B6	91.6573	58.2523	86.467	20000	Taxon-taxon correlations
Rel	Blooming	B7	95.5902	48.4065	79.4447	20000	Taxon-taxon correlations
Rel	Blooming	B8	85.5571	42.7545	87.5988	20000	Taxon-taxon correlations
Rel	Blooming	B9	79.1146	51.2627	67.3942	20000	Taxon-taxon correlations
Rel	Dysbiosis	D1	6.47363	69.5813	28.3397	20000	Taxon-taxon correlations
Rel	Dysbiosis	D10	7.36183	79.4836	20.3825	20000	Taxon-taxon correlations
Rel	Dysbiosis	D2	6.87819	65.0577	34.7962	20000	Taxon-taxon correlations
Rel	Dysbiosis	D3	15.9403	82.3784	35.8636	20000	Taxon-taxon correlations
Rel	Dysbiosis	D4	22.5484	79.0601	68.0033	20000	Taxon-taxon correlations
Rel	Dysbiosis	D5	5.10682	71.7997	19.331	20000	Taxon-taxon correlations
Rel	Dysbiosis	D6	43.3848	88.871	44.3016	20000	Taxon-taxon correlations
Rel	Dysbiosis	D7	16.1817	91.5968	16.7572	20000	Taxon-taxon correlations
Rel	Dysbiosis	D8	15.0295	90.4089	18.5528	20000	Taxon-taxon correlations
Rel	Dysbiosis	D9	16.2009	78.8296	41.9001	20000	Taxon-taxon correlations
Rel	Succession	S1	14.7254	69.3839	5.79095	20000	Taxon-taxon correlations
Rel	Succession	S10	11.0616	67.2437	6.63908	20000	Taxon-taxon correlations
Rel	Succession	S2	5.50961	63.9939	3.32565	20000	Taxon-taxon correlations
Rel	Succession	S3	23.2629	83.7908	5.01035	20000	Taxon-taxon correlations
Rel	Succession	S4	8.36364	63.7255	6.51858	20000	Taxon-taxon correlations
Rel	Succession	S5	12.0831	71.8093	4.81091	20000	Taxon-taxon correlations
Rel	Succession	S6	24.1326	70.1379	11.3501	20000	Taxon-taxon correlations
Rel	Succession	S7	32.4206	82.5419	5.3708	20000	Taxon-taxon correlations
Rel	Succession	S8	20.2211	86.1214	2.64635	20000	Taxon-taxon correlations
Rel	Succession	S9	10.8453	80.582	2.77484	20000	Taxon-taxon correlations
RLE	Blooming	B1	13.4613	89.7727	1.28522	20000	Taxon-taxon correlations
RLE	Blooming	B10	8.34963	66.5468	4.95296	20000	Taxon-taxon correlations
RLE	Blooming	B2	3.80965	57.1715	3.0524	20000	Taxon-taxon correlations
RLE	Blooming	B3	13.9925	64.5553	8.74783	20000	Taxon-taxon correlations
RLE	Blooming	B4	86.5679	64.6117	78.5623	20000	Taxon-taxon correlations
RLE	Blooming	B5	15.0327	46.7652	11.8861	20000	Taxon-taxon correlations
RLE	Blooming	B6	4.17135	77.3438	1.64461	20000	Taxon-taxon correlations
RLE	Blooming	B7	5.13937	69.3098	1.78206	20000	Taxon-taxon correlations
RLE	Blooming	B8	20.5526	41.572	22.4825	20000	Taxon-taxon correlations
RLE	Blooming	B9	4.27875	58.7209	2.75621	20000	Taxon-taxon correlations
RLE	Dysbiosis	D1	43.9021	89.0131	57.9219	20000	Taxon-taxon correlations
RLE	Dysbiosis	D10	51.2458	89.5449	68.697	20000	Taxon-taxon correlations
RLE	Dysbiosis	D2	54.4967	87.7411	77.7568	20000	Taxon-taxon correlations
RLE	Dysbiosis	D3	42.0787	88.7426	61.5849	20000	Taxon-taxon correlations
RLE	Dysbiosis	D4	34.924	84.9786	71.1387	20000	Taxon-taxon correlations
RLE	Dysbiosis	D5	66.0326	91.2204	65.8879	20000	Taxon-taxon correlations
RLE	Dysbiosis	D6	73.4395	91.0672	65.348	20000	Taxon-taxon correlations
RLE	Dysbiosis	D7	51.3883	90.8978	63.0672	20000	Taxon-taxon correlations
RLE	Dysbiosis	D8	70.3026	92.9094	65.2021	20000	Taxon-taxon correlations
RLE	Dysbiosis	D9	44.8964	87.9707	61.303	20000	Taxon-taxon correlations
RLE	Succession	S1	18.2995	75.8056	5.20902	20000	Taxon-taxon correlations
RLE	Succession	S10	6.2281	52.8828	6.83453	20000	Taxon-taxon correlations
RLE	Succession	S2	3.85542	51.9298	3.82521	20000	Taxon-taxon correlations
RLE	Succession	S3	7.28429	56.2819	6.28834	20000	Taxon-taxon correlations
RLE	Succession	S4	5.51608	48.0039	8.126	20000	Taxon-taxon correlations
RLE	Succession	S5	5.23128	63.3937	3.072	20000	Taxon-taxon correlations
RLE	Succession	S6	4.07166	42.7827	6.0257	20000	Taxon-taxon correlations
RLE	Succession	S7	8.54762	79.0169	1.77828	20000	Taxon-taxon correlations
RLE	Succession	S8	7.36834	71.6914	2.36911	20000	Taxon-taxon correlations
RLE	Succession	S9	9.08638	75.103	3.19921	20000	Taxon-taxon correlations
RMP	Blooming	B1	63.3875	58.5642	37.2523	20000	Taxon-taxon correlations
RMP	Blooming	B10	2.70047	49.723	3.22008	20000	Taxon-taxon correlations
RMP	Blooming	B2	1.45034	51.5439	1.45985	20000	Taxon-taxon correlations
RMP	Blooming	B3	92.9968	51.5489	96.229	20000	Taxon-taxon correlations
RMP	Blooming	B4	98.1782	62.0209	99.2608	20000	Taxon-taxon correlations
RMP	Blooming	B5	88.057	40.7479	87.3177	20000	Taxon-taxon correlations
RMP	Blooming	B6	76.9522	58.5426	71.8385	20000	Taxon-taxon correlations
RMP	Blooming	B7	81.1193	51.3581	59.9388	20000	Taxon-taxon correlations
RMP	Blooming	B8	69.991	41.0594	76.8557	20000	Taxon-taxon correlations
RMP	Blooming	B9	51.3874	49.6724	46.6945	20000	Taxon-taxon correlations
RMP	Dysbiosis	D1	4.0193	68.1473	19.3606	20000	Taxon-taxon correlations
RMP	Dysbiosis	D10	3.23955	76.4103	11.1813	20000	Taxon-taxon correlations
RMP	Dysbiosis	D2	3.55743	61.8252	21.9107	20000	Taxon-taxon correlations
RMP	Dysbiosis	D3	8.63956	81.0069	22.3634	20000	Taxon-taxon correlations
RMP	Dysbiosis	D4	15.9869	77.8069	52.7431	20000	Taxon-taxon correlations
RMP	Dysbiosis	D5	2.30325	66.9725	11.3667	20000	Taxon-taxon correlations
RMP	Dysbiosis	D6	26.8863	85.755	36.8284	20000	Taxon-taxon correlations
RMP	Dysbiosis	D7	9.22923	88.0297	14.4133	20000	Taxon-taxon correlations
RMP	Dysbiosis	D8	7.52739	88.183	12.0414	20000	Taxon-taxon correlations
RMP	Dysbiosis	D9	8.93763	75.9265	27.7095	20000	Taxon-taxon correlations
RMP	Succession	S1	9.34084	72.0641	3.22909	20000	Taxon-taxon correlations
RMP	Succession	S10	5.36653	66.879	3.28135	20000	Taxon-taxon correlations
RMP	Succession	S2	2.31846	70.6349	1.03518	20000	Taxon-taxon correlations
RMP	Succession	S3	14.1366	85.7975	2.60573	20000	Taxon-taxon correlations
RMP	Succession	S4	5.2028	64.9441	3.85176	20000	Taxon-taxon correlations
RMP	Succession	S5	4.35809	73.2804	1.61406	20000	Taxon-taxon correlations
RMP	Succession	S6	12.7602	70.035	6.04564	20000	Taxon-taxon correlations
RMP	Succession	S7	16.1032	82.0461	2.76034	20000	Taxon-taxon correlations
RMP	Succession	S8	9.96509	86.9841	1.21223	20000	Taxon-taxon correlations
RMP	Succession	S9	5.74664	80.6194	1.46703	20000	Taxon-taxon correlations
Seq	Blooming	B1	92.8206	51.6204	72.7808	20000	Taxon-taxon correlations
Seq	Blooming	B10	24.5675	63.8514	16.437	20000	Taxon-taxon correlations
Seq	Blooming	B2	31.6669	64.3138	18.831	20000	Taxon-taxon correlations
Seq	Blooming	B3	96.436	51.9964	99.1353	20000	Taxon-taxon correlations
Seq	Blooming	B4	98.2554	62.264	99.0753	20000	Taxon-taxon correlations
Seq	Blooming	B5	95.3654	40.923	95.7834	20000	Taxon-taxon correlations
Seq	Blooming	B6	93.8062	58.1491	89.1837	20000	Taxon-taxon correlations
Seq	Blooming	B7	97.6045	45.5511	90.8436	20000	Taxon-taxon correlations
Seq	Blooming	B8	91.5993	43.8495	91.2618	20000	Taxon-taxon correlations
Seq	Blooming	B9	90.8494	50.3345	81.6831	20000	Taxon-taxon correlations
Seq	Dysbiosis	D1	26.9424	95.5969	13.3978	20000	Taxon-taxon correlations
Seq	Dysbiosis	D10	27.5514	95.9564	13.0947	20000	Taxon-taxon correlations
Seq	Dysbiosis	D2	29.8794	95.8368	13.2353	20000	Taxon-taxon correlations
Seq	Dysbiosis	D3	35.2835	97.1023	12.1042	20000	Taxon-taxon correlations
Seq	Dysbiosis	D4	56.7609	96.8426	22.1125	20000	Taxon-taxon correlations
Seq	Dysbiosis	D5	23.01	91.9654	20.2635	20000	Taxon-taxon correlations
Seq	Dysbiosis	D6	69.3359	91.3787	55.0398	20000	Taxon-taxon correlations
Seq	Dysbiosis	D7	31.5341	97.5157	9.6875	20000	Taxon-taxon correlations
Seq	Dysbiosis	D8	25.9952	96.6788	10.7955	20000	Taxon-taxon correlations
Seq	Dysbiosis	D9	42.2277	97.5486	10.609	20000	Taxon-taxon correlations
Seq	Succession	S1	55.0459	79.6604	12.5404	20000	Taxon-taxon correlations
Seq	Succession	S10	38.8143	77.5832	13.8879	20000	Taxon-taxon correlations
Seq	Succession	S2	32.5497	76.6094	10.6736	20000	Taxon-taxon correlations
Seq	Succession	S3	59.1264	86.7964	10.0201	20000	Taxon-taxon correlations
Seq	Succession	S4	26.8196	76.5937	11.2614	20000	Taxon-taxon correlations
Seq	Succession	S5	35.7222	74.2479	12.6121	20000	Taxon-taxon correlations
Seq	Succession	S6	62.3283	67.9167	32.735	20000	Taxon-taxon correlations
Seq	Succession	S7	77.8333	64.9944	32.8462	20000	Taxon-taxon correlations
Seq	Succession	S8	59.7251	74.9589	16.25	20000	Taxon-taxon correlations
Seq	Succession	S9	51.3067	81.0826	12.7175	20000	Taxon-taxon correlations
TMM	Blooming	B1	8.54254	81.5618	1.61674	20000	Taxon-taxon correlations
TMM	Blooming	B10	5.67925	57.8101	4.88735	20000	Taxon-taxon correlations
TMM	Blooming	B2	3.98342	59.4217	2.91109	20000	Taxon-taxon correlations
TMM	Blooming	B3	4.17418	56.0521	3.72592	20000	Taxon-taxon correlations
TMM	Blooming	B4	15.4856	69.6528	11.2629	20000	Taxon-taxon correlations
TMM	Blooming	B5	28.5799	74.4582	6.81818	20000	Taxon-taxon correlations
TMM	Blooming	B6	4.98596	79.7753	1.70004	20000	Taxon-taxon correlations
TMM	Blooming	B7	6.09756	76.087	1.50068	20000	Taxon-taxon correlations
TMM	Blooming	B8	2.04403	39.9123	2.39846	20000	Taxon-taxon correlations
TMM	Blooming	B9	3.8763	72.619	1.33903	20000	Taxon-taxon correlations
TMM	Dysbiosis	D1	4.77766	63.7534	26.885	20000	Taxon-taxon correlations
TMM	Dysbiosis	D10	4.97456	66.9006	25.8212	20000	Taxon-taxon correlations
TMM	Dysbiosis	D2	4.1528	55.8429	30.6313	20000	Taxon-taxon correlations
TMM	Dysbiosis	D3	6.40123	68.7898	30.3019	20000	Taxon-taxon correlations
TMM	Dysbiosis	D4	8.53426	67.1094	44.649	20000	Taxon-taxon correlations
TMM	Dysbiosis	D5	4.49382	61.9255	26.4338	20000	Taxon-taxon correlations
TMM	Dysbiosis	D6	4.59227	69.1456	17.9972	20000	Taxon-taxon correlations
TMM	Dysbiosis	D7	5.47164	72.0624	23.875	20000	Taxon-taxon correlations
TMM	Dysbiosis	D8	7.74793	75.0088	29.0244	20000	Taxon-taxon correlations
TMM	Dysbiosis	D9	5.68722	65.6832	26.7043	20000	Taxon-taxon correlations
TMM	Succession	S1	9.38108	53.54	7.24084	20000	Taxon-taxon correlations
TMM	Succession	S10	6.96554	55.6918	6.83476	20000	Taxon-taxon correlations
TMM	Succession	S2	4.27222	56.8951	3.47213	20000	Taxon-taxon correlations
TMM	Succession	S3	6.81627	55.1189	6.17119	20000	Taxon-taxon correlations
TMM	Succession	S4	6.13706	52.893	7.462	20000	Taxon-taxon correlations
TMM	Succession	S5	4.89301	61.1603	3.15975	20000	Taxon-taxon correlations
TMM	Succession	S6	5.57287	57.7403	4.53365	20000	Taxon-taxon correlations
TMM	Succession	S7	7	72.8926	2.03942	20000	Taxon-taxon correlations
TMM	Succession	S8	6.25546	70.8402	2.09654	20000	Taxon-taxon correlations
TMM	Succession	S9	6.70797	67.8674	3.37215	20000	Taxon-taxon correlations
UQ	Blooming	B1	6.14563	71.5608	2.04625	20000	Taxon-taxon correlations
UQ	Blooming	B10	6.49917	59.6685	5.18006	20000	Taxon-taxon correlations
UQ	Blooming	B2	5.15305	65.1733	2.94728	20000	Taxon-taxon correlations
UQ	Blooming	B3	2.20496	67.9487	1.18652	20000	Taxon-taxon correlations
UQ	Blooming	B4	3.36576	66.8712	2.81543	20000	Taxon-taxon correlations
UQ	Blooming	B5	2.25787	71.6981	0.620604	20000	Taxon-taxon correlations
UQ	Blooming	B6	2.69663	73.8462	1.2852	20000	Taxon-taxon correlations
UQ	Blooming	B7	4.64939	67.5633	1.7478	20000	Taxon-taxon correlations
UQ	Blooming	B8	1.28032	53.271	0.876578	20000	Taxon-taxon correlations
UQ	Blooming	B9	1.94874	69.697	0.77685	20000	Taxon-taxon correlations
UQ	Dysbiosis	D1	3.61944	58.9888	24.1722	20000	Taxon-taxon correlations
UQ	Dysbiosis	D10	2.983	59.4454	20.5353	20000	Taxon-taxon correlations
UQ	Dysbiosis	D2	3.27269	54.6296	24.8647	20000	Taxon-taxon correlations
UQ	Dysbiosis	D3	3.40283	55.7396	26.4505	20000	Taxon-taxon correlations
UQ	Dysbiosis	D4	3.93474	54.4776	32.4008	20000	Taxon-taxon correlations
UQ	Dysbiosis	D5	3.49319	53.2646	27.7438	20000	Taxon-taxon correlations
UQ	Dysbiosis	D6	2.27512	50.4075	19.1805	20000	Taxon-taxon correlations
UQ	Dysbiosis	D7	3.34666	61.2051	22.8743	20000	Taxon-taxon correlations
UQ	Dysbiosis	D8	4.07101	63.7238	24.9611	20000	Taxon-taxon correlations
UQ	Dysbiosis	D9	3.63951	58.2024	22.8758	20000	Taxon-taxon correlations
UQ	Succession	S1	11.3391	57.5366	7.44808	20000	Taxon-taxon correlations
UQ	Succession	S10	8.06805	61.2528	6.30696	20000	Taxon-taxon correlations
UQ	Succession	S2	5.40541	62.3123	3.50902	20000	Taxon-taxon correlations
UQ	Succession	S3	6.70227	52.0746	6.85196	20000	Taxon-taxon correlations
UQ	Succession	S4	6.41678	53.9257	7.48492	20000	Taxon-taxon correlations
UQ	Succession	S5	5.33354	62.6039	3.24	20000	Taxon-taxon correlations
UQ	Succession	S6	5.6366	56.6145	4.80126	20000	Taxon-taxon correlations
UQ	Succession	S7	6.3254	67.0875	2.43069	20000	Taxon-taxon correlations
UQ	Succession	S8	7.08467	70.4776	2.41606	20000	Taxon-taxon correlations
UQ	Succession	S9	5.98163	61.4484	3.98337	20000	Taxon-taxon correlations
VST	Blooming	B1	13.3477	89.6262	1.29474	20000	Taxon-taxon correlations
VST	Blooming	B10	8.31202	66.5663	4.92633	20000	Taxon-taxon correlations
VST	Blooming	B2	3.81633	56.986	3.08077	20000	Taxon-taxon correlations
VST	Blooming	B3	13.729	63.6656	8.92293	20000	Taxon-taxon correlations
VST	Blooming	B4	94.797	63.4363	90.4421	20000	Taxon-taxon correlations
VST	Blooming	B5	15.0921	46.7772	11.9274	20000	Taxon-taxon correlations
VST	Blooming	B6	4.07303	77.1277	1.62571	20000	Taxon-taxon correlations
VST	Blooming	B7	5.1176	68.8141	1.81601	20000	Taxon-taxon correlations
VST	Blooming	B8	20.4852	41.4734	22.5	20000	Taxon-taxon correlations
VST	Blooming	B9	4.25757	58.6006	2.75621	20000	Taxon-taxon correlations
VST	Dysbiosis	D1	43.9297	89.0317	57.8482	20000	Taxon-taxon correlations
VST	Dysbiosis	D10	51.2545	89.5465	68.697	20000	Taxon-taxon correlations
VST	Dysbiosis	D2	54.5078	87.759	77.6435	20000	Taxon-taxon correlations
VST	Dysbiosis	D3	42.0996	88.7346	61.6653	20000	Taxon-taxon correlations
VST	Dysbiosis	D4	35.0785	84.9978	71.3458	20000	Taxon-taxon correlations
VST	Dysbiosis	D5	66.0326	91.2375	65.7477	20000	Taxon-taxon correlations
VST	Dysbiosis	D6	73.3134	90.9761	65.9362	20000	Taxon-taxon correlations
VST	Dysbiosis	D7	51.3772	90.896	63.0672	20000	Taxon-taxon correlations
VST	Dysbiosis	D8	70.6859	92.9274	65.3491	20000	Taxon-taxon correlations
VST	Dysbiosis	D9	44.9868	87.9312	61.6562	20000	Taxon-taxon correlations
VST	Succession	S1	18.2592	75.8073	5.19706	20000	Taxon-taxon correlations
VST	Succession	S10	6.22079	52.7554	6.86089	20000	Taxon-taxon correlations
VST	Succession	S2	3.8424	51.7998	3.83193	20000	Taxon-taxon correlations
VST	Succession	S3	7.27229	56.3197	6.26834	20000	Taxon-taxon correlations
VST	Succession	S4	5.51049	48.0254	8.1114	20000	Taxon-taxon correlations
VST	Succession	S5	5.23128	63.2129	3.096	20000	Taxon-taxon correlations
VST	Succession	S6	4.07166	42.7192	6.04185	20000	Taxon-taxon correlations
VST	Succession	S7	8.56349	79.0476	1.77828	20000	Taxon-taxon correlations
VST	Succession	S8	7.37562	71.7622	2.36318	20000	Taxon-taxon correlations
VST	Succession	S9	9.05077	75.0738	3.19165	20000	Taxon-taxon correlations
ACS	Blooming	B1	75.1876	86.2863	10.6846	30000	Taxon-taxon correlations
ACS	Blooming	B10	85.8863	86.2565	16.0094	30000	Taxon-taxon correlations
ACS	Blooming	B2	65.4253	97.902	1.47874	30000	Taxon-taxon correlations
ACS	Blooming	B3	67.7903	78.8471	21.6997	30000	Taxon-taxon correlations
ACS	Blooming	B4	81.6105	79.8926	32.7033	30000	Taxon-taxon correlations
ACS	Blooming	B5	53.0105	82.5408	7.6058	30000	Taxon-taxon correlations
ACS	Blooming	B6	70.661	84.8779	16.8229	30000	Taxon-taxon correlations
ACS	Blooming	B7	66.9118	90.5473	5.92035	30000	Taxon-taxon correlations
ACS	Blooming	B8	56.9343	84.0915	8.71256	30000	Taxon-taxon correlations
ACS	Blooming	B9	58.0778	91.5748	4.57546	30000	Taxon-taxon correlations
ACS	Dysbiosis	D1	90.5511	96.4031	38.5587	30000	Taxon-taxon correlations
ACS	Dysbiosis	D10	95.5122	99.0973	9.48905	30000	Taxon-taxon correlations
ACS	Dysbiosis	D2	94.0561	97.6581	24.2984	30000	Taxon-taxon correlations
ACS	Dysbiosis	D3	94.9537	98.6307	14.5565	30000	Taxon-taxon correlations
ACS	Dysbiosis	D4	96.2507	97.4936	30.5614	30000	Taxon-taxon correlations
ACS	Dysbiosis	D5	92.999	98.8045	12.6422	30000	Taxon-taxon correlations
ACS	Dysbiosis	D6	89.1612	98.7278	11.3626	30000	Taxon-taxon correlations
ACS	Dysbiosis	D7	93.097	99.4848	6.36042	30000	Taxon-taxon correlations
ACS	Dysbiosis	D8	93.0225	98.7999	14.7645	30000	Taxon-taxon correlations
ACS	Dysbiosis	D9	94.5728	98.5616	14.5461	30000	Taxon-taxon correlations
ACS	Succession	S1	77.9229	98.0437	1.46579	30000	Taxon-taxon correlations
ACS	Succession	S10	77.5397	97.4335	2.44546	30000	Taxon-taxon correlations
ACS	Succession	S2	74.9492	97.3821	2.1876	30000	Taxon-taxon correlations
ACS	Succession	S3	79.2119	98.1307	1.5816	30000	Taxon-taxon correlations
ACS	Succession	S4	82.8098	95.916	4.69642	30000	Taxon-taxon correlations
ACS	Succession	S5	69.7183	93.7902	4.47334	30000	Taxon-taxon correlations
ACS	Succession	S6	65.7132	97.9167	1.55105	30000	Taxon-taxon correlations
ACS	Succession	S7	73.8888	94.9847	2.96146	30000	Taxon-taxon correlations
ACS	Succession	S8	67.4209	98.1003	1.06046	30000	Taxon-taxon correlations
ACS	Succession	S9	86.6044	92.2595	7.3451	30000	Taxon-taxon correlations
AST	Blooming	B1	89.1078	57.2973	58.7995	30000	Taxon-taxon correlations
AST	Blooming	B10	6.92877	51.307	7.63727	30000	Taxon-taxon correlations
AST	Blooming	B2	4.13094	51.5625	4.07975	30000	Taxon-taxon correlations
AST	Blooming	B3	96.3542	53.0888	98.2561	30000	Taxon-taxon correlations
AST	Blooming	B4	98.4209	60.4943	99.9303	30000	Taxon-taxon correlations
AST	Blooming	B5	95.5061	39.8217	95.9397	30000	Taxon-taxon correlations
AST	Blooming	B6	93.7708	58.3044	87.6885	30000	Taxon-taxon correlations
AST	Blooming	B7	96.0635	50.4616	79.6019	30000	Taxon-taxon correlations
AST	Blooming	B8	88.1965	44.4664	87.4364	30000	Taxon-taxon correlations
AST	Blooming	B9	83.6471	50.817	68.038	30000	Taxon-taxon correlations
AST	Dysbiosis	D1	6.81574	68.4537	31.6083	30000	Taxon-taxon correlations
AST	Dysbiosis	D10	7.11361	79.5335	18.5481	30000	Taxon-taxon correlations
AST	Dysbiosis	D2	7.50694	67.2398	35.7215	30000	Taxon-taxon correlations
AST	Dysbiosis	D3	17.3512	82.4915	35.9583	30000	Taxon-taxon correlations
AST	Dysbiosis	D4	23.1587	79.3628	69.071	30000	Taxon-taxon correlations
AST	Dysbiosis	D5	6.03536	73.2514	22.1874	30000	Taxon-taxon correlations
AST	Dysbiosis	D6	44.3113	89.3889	45.9248	30000	Taxon-taxon correlations
AST	Dysbiosis	D7	16.983	91.3725	18.8583	30000	Taxon-taxon correlations
AST	Dysbiosis	D8	15.3317	91.0704	18.4315	30000	Taxon-taxon correlations
AST	Dysbiosis	D9	17.4493	79.7168	44.237	30000	Taxon-taxon correlations
AST	Succession	S1	15.1351	70.3359	6.0119	30000	Taxon-taxon correlations
AST	Succession	S10	11.8742	67.0814	6.94179	30000	Taxon-taxon correlations
AST	Succession	S2	6.56463	66.2643	3.62094	30000	Taxon-taxon correlations
AST	Succession	S3	25.1814	83.4263	5.2398	30000	Taxon-taxon correlations
AST	Succession	S4	9.69903	63.9392	7.25155	30000	Taxon-taxon correlations
AST	Succession	S5	13.5811	72.0462	5.08578	30000	Taxon-taxon correlations
AST	Succession	S6	24.891	70.705	11.3559	30000	Taxon-taxon correlations
AST	Succession	S7	33.2365	81.445	5.74479	30000	Taxon-taxon correlations
AST	Succession	S8	21.7035	86.4416	2.75656	30000	Taxon-taxon correlations
AST	Succession	S9	12.2996	80.4425	3.01995	30000	Taxon-taxon correlations
CLR	Blooming	B1	3.07331	49.2041	2.83179	30000	Taxon-taxon correlations
CLR	Blooming	B10	4.54766	38.7154	8.32666	30000	Taxon-taxon correlations
CLR	Blooming	B2	3.27971	39.9695	5.17321	30000	Taxon-taxon correlations
CLR	Blooming	B3	1.7542	38.9671	3.27497	30000	Taxon-taxon correlations
CLR	Blooming	B4	2.1503	41.6486	4.75685	30000	Taxon-taxon correlations
CLR	Blooming	B5	1.48342	65.3846	0.532544	30000	Taxon-taxon correlations
CLR	Blooming	B6	1.79505	48.2428	2.5637	30000	Taxon-taxon correlations
CLR	Blooming	B7	3.16535	49.5091	2.73183	30000	Taxon-taxon correlations
CLR	Blooming	B8	1.65569	42.0814	1.84199	30000	Taxon-taxon correlations
CLR	Blooming	B9	1.8648	51.2315	1.51887	30000	Taxon-taxon correlations
CLR	Dysbiosis	D1	2.02129	39.4036	28.6185	30000	Taxon-taxon correlations
CLR	Dysbiosis	D10	1.48807	39.2931	21.2055	30000	Taxon-taxon correlations
CLR	Dysbiosis	D2	1.63507	37.5887	24.7732	30000	Taxon-taxon correlations
CLR	Dysbiosis	D3	1.88184	40.0138	25.5201	30000	Taxon-taxon correlations
CLR	Dysbiosis	D4	2.37876	39.7034	33.824	30000	Taxon-taxon correlations
CLR	Dysbiosis	D5	2.04813	38.7334	29.598	30000	Taxon-taxon correlations
CLR	Dysbiosis	D6	1.20282	38.1223	17.5545	30000	Taxon-taxon correlations
CLR	Dysbiosis	D7	1.89147	41.9762	27.4035	30000	Taxon-taxon correlations
CLR	Dysbiosis	D8	1.86045	40.8994	28.1537	30000	Taxon-taxon correlations
CLR	Dysbiosis	D9	2.0289	43.6096	22.8571	30000	Taxon-taxon correlations
CLR	Succession	S1	6.54115	33.7406	11.9532	30000	Taxon-taxon correlations
CLR	Succession	S10	4.95928	37.3367	9.85303	30000	Taxon-taxon correlations
CLR	Succession	S2	3.18666	39.2778	5.32334	30000	Taxon-taxon correlations
CLR	Succession	S3	4.29459	33.4388	8.90461	30000	Taxon-taxon correlations
CLR	Succession	S4	4.90993	33.9279	12.4482	30000	Taxon-taxon correlations
CLR	Succession	S5	3.43568	41.511	4.66644	30000	Taxon-taxon correlations
CLR	Succession	S6	4.31632	38.9919	7.42595	30000	Taxon-taxon correlations
CLR	Succession	S7	3.7674	42.8814	3.79954	30000	Taxon-taxon correlations
CLR	Succession	S8	3.5956	40.0915	4.35288	30000	Taxon-taxon correlations
CLR	Succession	S9	3.67364	37.1918	6.24234	30000	Taxon-taxon correlations
CSS	Blooming	B1	10.0063	78.678	2.41857	30000	Taxon-taxon correlations
CSS	Blooming	B10	5.65515	52.4054	5.98049	30000	Taxon-taxon correlations
CSS	Blooming	B2	4.8695	56.9129	3.8819	30000	Taxon-taxon correlations
CSS	Blooming	B3	12.9452	51.3627	14.4729	30000	Taxon-taxon correlations
CSS	Blooming	B4	21.9285	70.0036	14.7504	30000	Taxon-taxon correlations
CSS	Blooming	B5	10.0349	56.3725	5.23838	30000	Taxon-taxon correlations
CSS	Blooming	B6	8.99905	71.8216	4.69862	30000	Taxon-taxon correlations
CSS	Blooming	B7	13.7912	83.5416	2.30121	30000	Taxon-taxon correlations
CSS	Blooming	B8	4.41517	39.8714	5.37434	30000	Taxon-taxon correlations
CSS	Blooming	B9	6.13233	66.7969	2.60856	30000	Taxon-taxon correlations
CSS	Dysbiosis	D1	3.87983	58.7771	26.881	30000	Taxon-taxon correlations
CSS	Dysbiosis	D10	2.99189	58.104	21.085	30000	Taxon-taxon correlations
CSS	Dysbiosis	D2	3.96257	55.684	29.8121	30000	Taxon-taxon correlations
CSS	Dysbiosis	D3	4.46978	59.3804	28.6061	30000	Taxon-taxon correlations
CSS	Dysbiosis	D4	4.83954	54.82	40.048	30000	Taxon-taxon correlations
CSS	Dysbiosis	D5	3.94829	58.4775	27.5756	30000	Taxon-taxon correlations
CSS	Dysbiosis	D6	2.09147	56.1446	15.1856	30000	Taxon-taxon correlations
CSS	Dysbiosis	D7	5.17224	70.3552	24.9521	30000	Taxon-taxon correlations
CSS	Dysbiosis	D8	5.26316	70.1732	25.6515	30000	Taxon-taxon correlations
CSS	Dysbiosis	D9	5.65426	65.3206	27.6928	30000	Taxon-taxon correlations
CSS	Succession	S1	9.98482	53.7958	8.04788	30000	Taxon-taxon correlations
CSS	Succession	S10	6.40101	49.9479	7.64154	30000	Taxon-taxon correlations
CSS	Succession	S2	4.89657	56.25	4.12725	30000	Taxon-taxon correlations
CSS	Succession	S3	7.50972	53.8494	6.72692	30000	Taxon-taxon correlations
CSS	Succession	S4	6.72232	49.1764	9.15738	30000	Taxon-taxon correlations
CSS	Succession	S5	5.00246	60.6991	3.13435	30000	Taxon-taxon correlations
CSS	Succession	S6	7.0549	59.8151	5.24597	30000	Taxon-taxon correlations
CSS	Succession	S7	7.22954	71.8727	2.14677	30000	Taxon-taxon correlations
CSS	Succession	S8	6.91093	66.8651	2.78009	30000	Taxon-taxon correlations
CSS	Succession	S9	6.14302	59.6583	4.19542	30000	Taxon-taxon correlations
GMPR	Blooming	B1	7.35786	77.0104	1.96094	30000	Taxon-taxon correlations
GMPR	Blooming	B10	6.08431	51.7363	6.60172	30000	Taxon-taxon correlations
GMPR	Blooming	B2	4.4877	52.1076	4.33952	30000	Taxon-taxon correlations
GMPR	Blooming	B3	3.22308	51.7827	3.57368	30000	Taxon-taxon correlations
GMPR	Blooming	B4	9.38515	73.7027	5.28736	30000	Taxon-taxon correlations
GMPR	Blooming	B5	4.01396	60.9272	1.7399	30000	Taxon-taxon correlations
GMPR	Blooming	B6	3.53067	72.2628	1.80723	30000	Taxon-taxon correlations
GMPR	Blooming	B7	5.49677	71.7799	1.83131	30000	Taxon-taxon correlations
GMPR	Blooming	B8	2.18978	45.8955	2.08603	30000	Taxon-taxon correlations
GMPR	Blooming	B9	3.98063	74.4966	1.16618	30000	Taxon-taxon correlations
GMPR	Dysbiosis	D1	4.96045	61.328	31.0702	30000	Taxon-taxon correlations
GMPR	Dysbiosis	D10	3.63751	58.0767	25.4192	30000	Taxon-taxon correlations
GMPR	Dysbiosis	D2	4.63785	55.0672	35.4414	30000	Taxon-taxon correlations
GMPR	Dysbiosis	D3	5.70707	61.1593	33.5834	30000	Taxon-taxon correlations
GMPR	Dysbiosis	D4	5.86828	56.6293	44.6671	30000	Taxon-taxon correlations
GMPR	Dysbiosis	D5	4.65306	58.6647	32.1865	30000	Taxon-taxon correlations
GMPR	Dysbiosis	D6	3.21799	56.2353	23.2017	30000	Taxon-taxon correlations
GMPR	Dysbiosis	D7	4.89438	64.1228	30.5224	30000	Taxon-taxon correlations
GMPR	Dysbiosis	D8	5.99045	67.2621	32.6902	30000	Taxon-taxon correlations
GMPR	Dysbiosis	D9	5.33713	61.0974	31.0606	30000	Taxon-taxon correlations
GMPR	Succession	S1	10.246	53.6578	8.30531	30000	Taxon-taxon correlations
GMPR	Succession	S10	6.76812	49.7303	8.13428	30000	Taxon-taxon correlations
GMPR	Succession	S2	4.60361	53.0303	4.41595	30000	Taxon-taxon correlations
GMPR	Succession	S3	7.57356	51.8268	7.35419	30000	Taxon-taxon correlations
GMPR	Succession	S4	6.89807	49.1009	9.41296	30000	Taxon-taxon correlations
GMPR	Succession	S5	4.9603	58.5892	3.39133	30000	Taxon-taxon correlations
GMPR	Succession	S6	5.99666	52.9145	5.89945	30000	Taxon-taxon correlations
GMPR	Succession	S7	6.35842	64.4528	2.66027	30000	Taxon-taxon correlations
GMPR	Succession	S8	6.39825	62.5251	3.11234	30000	Taxon-taxon correlations
GMPR	Succession	S9	5.66944	53.856	4.90035	30000	Taxon-taxon correlations
QMP	Blooming	B1	29.7117	91.5089	2.46504	30000	Taxon-taxon correlations
QMP	Blooming	B10	48.1553	94.782	3.10147	30000	Taxon-taxon correlations
QMP	Blooming	B2	30.982	97.9035	0.69967	30000	Taxon-taxon correlations
QMP	Blooming	B3	13.7483	88.8661	2.056	30000	Taxon-taxon correlations
QMP	Blooming	B4	12.857	87.8347	2.83625	30000	Taxon-taxon correlations
QMP	Blooming	B5	2.22513	92.7273	0.118378	30000	Taxon-taxon correlations
QMP	Blooming	B6	20.1973	93.0449	2.01779	30000	Taxon-taxon correlations
QMP	Blooming	B7	23.0811	93.3624	1.39047	30000	Taxon-taxon correlations
QMP	Blooming	B8	10.7175	91.7683	0.777426	30000	Taxon-taxon correlations
QMP	Blooming	B9	17.357	93.7984	0.982348	30000	Taxon-taxon correlations
QMP	Dysbiosis	D1	75.1945	96.8922	27.4954	30000	Taxon-taxon correlations
QMP	Dysbiosis	D10	84.391	99.227	7.17046	30000	Taxon-taxon correlations
QMP	Dysbiosis	D2	83.5978	97.4623	23.4577	30000	Taxon-taxon correlations
QMP	Dysbiosis	D3	84.3104	98.662	12.6207	30000	Taxon-taxon correlations
QMP	Dysbiosis	D4	87.4432	97.0526	32.7848	30000	Taxon-taxon correlations
QMP	Dysbiosis	D5	75.6911	99.1685	7.13036	30000	Taxon-taxon correlations
QMP	Dysbiosis	D6	67.9592	98.4461	10.594	30000	Taxon-taxon correlations
QMP	Dysbiosis	D7	84.6708	99.3753	7.01677	30000	Taxon-taxon correlations
QMP	Dysbiosis	D8	81.0448	98.8711	12.0916	30000	Taxon-taxon correlations
QMP	Dysbiosis	D9	83.3147	98.5759	12.6852	30000	Taxon-taxon correlations
QMP	Succession	S1	52.0073	97.3954	1.31119	30000	Taxon-taxon correlations
QMP	Succession	S10	49.6195	97.8415	1.31032	30000	Taxon-taxon correlations
QMP	Succession	S2	46.64	97.8673	1.10347	30000	Taxon-taxon correlations
QMP	Succession	S3	51.3435	97.4554	1.40502	30000	Taxon-taxon correlations
QMP	Succession	S4	55.904	97.9503	1.55781	30000	Taxon-taxon correlations
QMP	Succession	S5	36.0781	95.8559	1.51154	30000	Taxon-taxon correlations
QMP	Succession	S6	33.5428	97.8302	0.825329	30000	Taxon-taxon correlations
QMP	Succession	S7	39.2748	96.8779	0.960778	30000	Taxon-taxon correlations
QMP	Succession	S8	43.9743	97.885	0.771708	30000	Taxon-taxon correlations
QMP	Succession	S9	54.976	96.1657	2.21538	30000	Taxon-taxon correlations
Rel	Blooming	B1	89.1078	57.2973	58.7995	30000	Taxon-taxon correlations
Rel	Blooming	B10	6.92877	51.307	7.63727	30000	Taxon-taxon correlations
Rel	Blooming	B2	4.13094	51.5625	4.07975	30000	Taxon-taxon correlations
Rel	Blooming	B3	96.3542	53.0888	98.2561	30000	Taxon-taxon correlations
Rel	Blooming	B4	98.4209	60.4943	99.9303	30000	Taxon-taxon correlations
Rel	Blooming	B5	95.5061	39.8217	95.9397	30000	Taxon-taxon correlations
Rel	Blooming	B6	93.7708	58.3044	87.6885	30000	Taxon-taxon correlations
Rel	Blooming	B7	96.0635	50.4616	79.6019	30000	Taxon-taxon correlations
Rel	Blooming	B8	88.1965	44.4664	87.4364	30000	Taxon-taxon correlations
Rel	Blooming	B9	83.6471	50.817	68.038	30000	Taxon-taxon correlations
Rel	Dysbiosis	D1	6.81574	68.4537	31.6083	30000	Taxon-taxon correlations
Rel	Dysbiosis	D10	7.11361	79.5335	18.5481	30000	Taxon-taxon correlations
Rel	Dysbiosis	D2	7.50694	67.2398	35.7215	30000	Taxon-taxon correlations
Rel	Dysbiosis	D3	17.3512	82.4915	35.9583	30000	Taxon-taxon correlations
Rel	Dysbiosis	D4	23.1587	79.3628	69.071	30000	Taxon-taxon correlations
Rel	Dysbiosis	D5	6.03536	73.2514	22.1874	30000	Taxon-taxon correlations
Rel	Dysbiosis	D6	44.3113	89.3889	45.9248	30000	Taxon-taxon correlations
Rel	Dysbiosis	D7	16.983	91.3725	18.8583	30000	Taxon-taxon correlations
Rel	Dysbiosis	D8	15.3317	91.0704	18.4315	30000	Taxon-taxon correlations
Rel	Dysbiosis	D9	17.4493	79.7168	44.237	30000	Taxon-taxon correlations
Rel	Succession	S1	15.1351	70.3359	6.0119	30000	Taxon-taxon correlations
Rel	Succession	S10	11.8742	67.0814	6.94179	30000	Taxon-taxon correlations
Rel	Succession	S2	6.56463	66.2643	3.62094	30000	Taxon-taxon correlations
Rel	Succession	S3	25.1814	83.4263	5.2398	30000	Taxon-taxon correlations
Rel	Succession	S4	9.69903	63.9392	7.25155	30000	Taxon-taxon correlations
Rel	Succession	S5	13.5811	72.0462	5.08578	30000	Taxon-taxon correlations
Rel	Succession	S6	24.891	70.705	11.3559	30000	Taxon-taxon correlations
Rel	Succession	S7	33.2365	81.445	5.74479	30000	Taxon-taxon correlations
Rel	Succession	S8	21.7035	86.4416	2.75656	30000	Taxon-taxon correlations
Rel	Succession	S9	12.2996	80.4425	3.01995	30000	Taxon-taxon correlations
RLE	Blooming	B1	16.632	90.3289	1.59205	30000	Taxon-taxon correlations
RLE	Blooming	B10	9.46217	67.3731	5.34216	30000	Taxon-taxon correlations
RLE	Blooming	B2	5.1136	58.1081	3.87857	30000	Taxon-taxon correlations
RLE	Blooming	B3	5.52679	60.5324	4.29471	30000	Taxon-taxon correlations
RLE	Blooming	B4	20.0694	63.1431	18.5527	30000	Taxon-taxon correlations
RLE	Blooming	B5	20.4625	44.7519	17.0796	30000	Taxon-taxon correlations
RLE	Blooming	B6	9.02282	84.6154	2.18978	30000	Taxon-taxon correlations
RLE	Blooming	B7	8.50968	82.3785	1.54255	30000	Taxon-taxon correlations
RLE	Blooming	B8	10.0766	50.6261	7.94359	30000	Taxon-taxon correlations
RLE	Blooming	B9	5.43303	73.5437	1.67281	30000	Taxon-taxon correlations
RLE	Dysbiosis	D1	39.612	88.7997	54.8214	30000	Taxon-taxon correlations
RLE	Dysbiosis	D10	19.5851	81.0129	48.1818	30000	Taxon-taxon correlations
RLE	Dysbiosis	D2	60.8508	88.7511	81.7587	30000	Taxon-taxon correlations
RLE	Dysbiosis	D3	40.7042	88.7375	55.6331	30000	Taxon-taxon correlations
RLE	Dysbiosis	D4	41.0267	85.9578	78.6918	30000	Taxon-taxon correlations
RLE	Dysbiosis	D5	74.2621	91.5075	76.6898	30000	Taxon-taxon correlations
RLE	Dysbiosis	D6	74.7273	91.5137	67.898	30000	Taxon-taxon correlations
RLE	Dysbiosis	D7	52.9175	91.0646	66.0281	30000	Taxon-taxon correlations
RLE	Dysbiosis	D8	67.1645	92.3152	71.3634	30000	Taxon-taxon correlations
RLE	Dysbiosis	D9	35.7238	86.8875	55.8626	30000	Taxon-taxon correlations
RLE	Succession	S1	19.6174	77.6442	5.3225	30000	Taxon-taxon correlations
RLE	Succession	S10	7.33547	52.6341	7.84609	30000	Taxon-taxon correlations
RLE	Succession	S2	4.50197	52.4373	4.42157	30000	Taxon-taxon correlations
RLE	Succession	S3	9.17532	59.2579	6.59587	30000	Taxon-taxon correlations
RLE	Succession	S4	6.62895	47.3705	9.67812	30000	Taxon-taxon correlations
RLE	Succession	S5	6.28118	67.218	2.96437	30000	Taxon-taxon correlations
RLE	Succession	S6	5.73371	51.3793	5.99405	30000	Taxon-taxon correlations
RLE	Succession	S7	9.64187	79.4966	1.88701	30000	Taxon-taxon correlations
RLE	Succession	S8	7.81325	69.9083	2.73015	30000	Taxon-taxon correlations
RLE	Succession	S9	7.85468	67.4608	3.82488	30000	Taxon-taxon correlations
RMP	Blooming	B1	67.5676	59.4197	40.8825	30000	Taxon-taxon correlations
RMP	Blooming	B10	3.68935	52.7201	3.85702	30000	Taxon-taxon correlations
RMP	Blooming	B2	2.10928	52.4106	2.01581	30000	Taxon-taxon correlations
RMP	Blooming	B3	93.3002	53.0461	95.3747	30000	Taxon-taxon correlations
RMP	Blooming	B4	98.3313	60.5601	99.5994	30000	Taxon-taxon correlations
RMP	Blooming	B5	87.74	40.3329	86.332	30000	Taxon-taxon correlations
RMP	Blooming	B6	76.8664	58.2365	72.1487	30000	Taxon-taxon correlations
RMP	Blooming	B7	75.9236	52.6391	57.6903	30000	Taxon-taxon correlations
RMP	Blooming	B8	70.4113	42.706	75.0389	30000	Taxon-taxon correlations
RMP	Blooming	B9	49.6324	50.6496	40.691	30000	Taxon-taxon correlations
RMP	Dysbiosis	D1	4.90512	69.7362	22.298	30000	Taxon-taxon correlations
RMP	Dysbiosis	D10	4.02331	77.4829	12.1771	30000	Taxon-taxon correlations
RMP	Dysbiosis	D2	4.40819	63.381	25.8615	30000	Taxon-taxon correlations
RMP	Dysbiosis	D3	12.3146	82.7421	26.3368	30000	Taxon-taxon correlations
RMP	Dysbiosis	D4	17.181	77.3623	58.5589	30000	Taxon-taxon correlations
RMP	Dysbiosis	D5	3.07608	70.1599	13.8843	30000	Taxon-taxon correlations
RMP	Dysbiosis	D6	27.979	86.0574	40.3355	30000	Taxon-taxon correlations
RMP	Dysbiosis	D7	10.07	89.8447	13.7485	30000	Taxon-taxon correlations
RMP	Dysbiosis	D8	8.91263	90.4746	11.7815	30000	Taxon-taxon correlations
RMP	Dysbiosis	D9	10.2022	77.2653	30.4905	30000	Taxon-taxon correlations
RMP	Succession	S1	9.79046	72.5473	3.4893	30000	Taxon-taxon correlations
RMP	Succession	S10	6.92831	67.6662	3.94842	30000	Taxon-taxon correlations
RMP	Succession	S2	3.49755	66.4018	1.91983	30000	Taxon-taxon correlations
RMP	Succession	S3	14.619	84.4452	2.82084	30000	Taxon-taxon correlations
RMP	Succession	S4	6.27746	62.3228	5.04048	30000	Taxon-taxon correlations
RMP	Succession	S5	5.50833	71.8607	2.08602	30000	Taxon-taxon correlations
RMP	Succession	S6	13.5646	70.3593	6.29949	30000	Taxon-taxon correlations
RMP	Succession	S7	19.4773	81.3433	3.38983	30000	Taxon-taxon correlations
RMP	Succession	S8	12.7213	86.3974	1.62336	30000	Taxon-taxon correlations
RMP	Succession	S9	6.69779	81.9536	1.48999	30000	Taxon-taxon correlations
Seq	Blooming	B1	95.6612	52.783	76.3591	30000	Taxon-taxon correlations
Seq	Blooming	B10	39.6622	68.5653	21.2609	30000	Taxon-taxon correlations
Seq	Blooming	B2	24.4351	75.2361	8.48129	30000	Taxon-taxon correlations
Seq	Blooming	B3	96.7347	53.3668	98.7897	30000	Taxon-taxon correlations
Seq	Blooming	B4	98.4209	60.6236	99.7728	30000	Taxon-taxon correlations
Seq	Blooming	B5	95.7679	40.3493	95.5817	30000	Taxon-taxon correlations
Seq	Blooming	B6	95.661	57.7467	92.0719	30000	Taxon-taxon correlations
Seq	Blooming	B7	97.6148	48.0427	89.0073	30000	Taxon-taxon correlations
Seq	Blooming	B8	94.8727	45.161	92.8407	30000	Taxon-taxon correlations
Seq	Blooming	B9	93.7601	48.924	83.4709	30000	Taxon-taxon correlations
Seq	Dysbiosis	D1	19.985	93.384	15.4529	30000	Taxon-taxon correlations
Seq	Dysbiosis	D10	28.7221	95.7355	13.5304	30000	Taxon-taxon correlations
Seq	Dysbiosis	D2	29.3559	95.6765	13.9459	30000	Taxon-taxon correlations
Seq	Dysbiosis	D3	34.5533	94.9871	19.5215	30000	Taxon-taxon correlations
Seq	Dysbiosis	D4	43.9865	94.9745	28.269	30000	Taxon-taxon correlations
Seq	Dysbiosis	D5	25.8157	93.8163	18.47	30000	Taxon-taxon correlations
Seq	Dysbiosis	D6	68.5292	91.3327	58.9504	30000	Taxon-taxon correlations
Seq	Dysbiosis	D7	39.8882	97.712	11.9282	30000	Taxon-taxon correlations
Seq	Dysbiosis	D8	28.8159	97.2283	10.5241	30000	Taxon-taxon correlations
Seq	Dysbiosis	D9	46.1818	96.9438	15.2453	30000	Taxon-taxon correlations
Seq	Succession	S1	47.9381	84.589	8.23361	30000	Taxon-taxon correlations
Seq	Succession	S10	44.0128	69.6231	22.9664	30000	Taxon-taxon correlations
Seq	Succession	S2	27.1912	82.1383	6.41916	30000	Taxon-taxon correlations
Seq	Succession	S3	65.6839	88.95	8.55283	30000	Taxon-taxon correlations
Seq	Succession	S4	34.9627	82.4932	9.88223	30000	Taxon-taxon correlations
Seq	Succession	S5	45.8161	68.0121	20.8781	30000	Taxon-taxon correlations
Seq	Succession	S6	65.5208	65.626	37.9854	30000	Taxon-taxon correlations
Seq	Succession	S7	72.3997	64.5641	30.1559	30000	Taxon-taxon correlations
Seq	Succession	S8	64.2491	75.018	17.3783	30000	Taxon-taxon correlations
Seq	Succession	S9	48.5285	78.5996	13.3566	30000	Taxon-taxon correlations
TMM	Blooming	B1	7.92733	80.6808	1.69546	30000	Taxon-taxon correlations
TMM	Blooming	B10	7.07413	59.1435	5.69217	30000	Taxon-taxon correlations
TMM	Blooming	B2	4.80691	58.403	3.60509	30000	Taxon-taxon correlations
TMM	Blooming	B3	5.18863	59.2995	4.23953	30000	Taxon-taxon correlations
TMM	Blooming	B4	10.7291	73.1298	6.21688	30000	Taxon-taxon correlations
TMM	Blooming	B5	3.83944	70.9677	1.06383	30000	Taxon-taxon correlations
TMM	Blooming	B6	4.69567	76.9981	1.87153	30000	Taxon-taxon correlations
TMM	Blooming	B7	5.89132	76.7523	1.51227	30000	Taxon-taxon correlations
TMM	Blooming	B8	2.56365	46.9055	2.34499	30000	Taxon-taxon correlations
TMM	Blooming	B9	5.16407	81.1268	1.02871	30000	Taxon-taxon correlations
TMM	Dysbiosis	D1	4.96696	62.9798	29.4581	30000	Taxon-taxon correlations
TMM	Dysbiosis	D10	3.7438	62.279	22.2137	30000	Taxon-taxon correlations
TMM	Dysbiosis	D2	4.74068	59.6121	30.5013	30000	Taxon-taxon correlations
TMM	Dysbiosis	D3	7.75086	67.1248	36.1617	30000	Taxon-taxon correlations
TMM	Dysbiosis	D4	6.92437	61.1715	44.8709	30000	Taxon-taxon correlations
TMM	Dysbiosis	D5	4.86333	62.2322	29.323	30000	Taxon-taxon correlations
TMM	Dysbiosis	D6	3.60846	58.9011	23.414	30000	Taxon-taxon correlations
TMM	Dysbiosis	D7	5.91209	69.7197	29.8444	30000	Taxon-taxon correlations
TMM	Dysbiosis	D8	5.55862	68.0175	29.8259	30000	Taxon-taxon correlations
TMM	Dysbiosis	D9	6.33176	66.5278	29.7944	30000	Taxon-taxon correlations
TMM	Succession	S1	10.331	55.7888	7.68924	30000	Taxon-taxon correlations
TMM	Succession	S10	7.34214	54.1072	7.413	30000	Taxon-taxon correlations
TMM	Succession	S2	7.24022	68.7287	3.57398	30000	Taxon-taxon correlations
TMM	Succession	S3	7.95659	56.2808	6.46395	30000	Taxon-taxon correlations
TMM	Succession	S4	7.34842	51.941	8.96712	30000	Taxon-taxon correlations
TMM	Succession	S5	5.36781	61.9627	3.18939	30000	Taxon-taxon correlations
TMM	Succession	S6	6.75988	58.7187	5.26054	30000	Taxon-taxon correlations
TMM	Succession	S7	6.41054	67.9558	2.29353	30000	Taxon-taxon correlations
TMM	Succession	S8	6.87675	67.653	2.66955	30000	Taxon-taxon correlations
TMM	Succession	S9	6.46776	59.4897	4.4446	30000	Taxon-taxon correlations
UQ	Blooming	B1	6.79743	72.1689	2.3423	30000	Taxon-taxon correlations
UQ	Blooming	B10	7.16412	57.8535	6.07868	30000	Taxon-taxon correlations
UQ	Blooming	B2	6.30281	63.4931	3.81549	30000	Taxon-taxon correlations
UQ	Blooming	B3	2.93776	62.6126	2.09173	30000	Taxon-taxon correlations
UQ	Blooming	B4	4.67018	68.0261	3.48197	30000	Taxon-taxon correlations
UQ	Blooming	B5	2.26876	77.6119	0.443656	30000	Taxon-taxon correlations
UQ	Blooming	B6	2.93628	68.0441	1.84069	30000	Taxon-taxon correlations
UQ	Blooming	B7	5.31743	70.6794	1.86916	30000	Taxon-taxon correlations
UQ	Blooming	B8	2.17198	59.2233	1.2095	30000	Taxon-taxon correlations
UQ	Blooming	B9	3.4965	76.4706	0.921234	30000	Taxon-taxon correlations
UQ	Dysbiosis	D1	3.70732	56.95	26.9991	30000	Taxon-taxon correlations
UQ	Dysbiosis	D10	2.63365	56.8878	19.0315	30000	Taxon-taxon correlations
UQ	Dysbiosis	D2	3.70548	56.0104	27.1506	30000	Taxon-taxon correlations
UQ	Dysbiosis	D3	3.62441	56.0621	26.1557	30000	Taxon-taxon correlations
UQ	Dysbiosis	D4	4.33029	55.1349	34.7138	30000	Taxon-taxon correlations
UQ	Dysbiosis	D5	3.9444	54.4917	31.2754	30000	Taxon-taxon correlations
UQ	Dysbiosis	D6	2.1947	51.6367	18.8633	30000	Taxon-taxon correlations
UQ	Dysbiosis	D7	3.33769	58.9592	25.5053	30000	Taxon-taxon correlations
UQ	Dysbiosis	D8	4.2339	64.1101	26.3728	30000	Taxon-taxon correlations
UQ	Dysbiosis	D9	3.65058	57.167	24.4051	30000	Taxon-taxon correlations
UQ	Succession	S1	11.3817	57.0646	8.04703	30000	Taxon-taxon correlations
UQ	Succession	S10	8.51021	58.9732	7.06604	30000	Taxon-taxon correlations
UQ	Succession	S2	6.82769	64.3743	4.09778	30000	Taxon-taxon correlations
UQ	Succession	S3	6.83071	49.8729	7.17274	30000	Taxon-taxon correlations
UQ	Succession	S4	7.73286	53.5158	8.86168	30000	Taxon-taxon correlations
UQ	Succession	S5	5.55048	64.7011	2.93157	30000	Taxon-taxon correlations
UQ	Succession	S6	6.28527	55.1491	5.65288	30000	Taxon-taxon correlations
UQ	Succession	S7	6.8945	68.4405	2.41229	30000	Taxon-taxon correlations
UQ	Succession	S8	7.84059	68.2738	2.95799	30000	Taxon-taxon correlations
UQ	Succession	S9	6.54895	61.6953	4.108	30000	Taxon-taxon correlations
VST	Blooming	B1	16.5868	90.172	1.61629	30000	Taxon-taxon correlations
VST	Blooming	B10	9.46217	67.3731	5.34216	30000	Taxon-taxon correlations
VST	Blooming	B2	5.1136	58.0668	3.8849	30000	Taxon-taxon correlations
VST	Blooming	B3	5.59019	60.7348	4.30785	30000	Taxon-taxon correlations
VST	Blooming	B4	20.719	61.7078	20.351	30000	Taxon-taxon correlations
VST	Blooming	B5	20.4625	44.6667	17.1285	30000	Taxon-taxon correlations
VST	Blooming	B6	9.10604	84.9224	2.15839	30000	Taxon-taxon correlations
VST	Blooming	B7	8.48278	82.476	1.52736	30000	Taxon-taxon correlations
VST	Blooming	B8	10.6819	50.2092	8.55992	30000	Taxon-taxon correlations
VST	Blooming	B9	5.4151	73.6585	1.65746	30000	Taxon-taxon correlations
VST	Dysbiosis	D1	39.625	88.8159	54.7696	30000	Taxon-taxon correlations
VST	Dysbiosis	D10	19.6756	81.0443	48.3258	30000	Taxon-taxon correlations
VST	Dysbiosis	D2	60.8474	88.7461	81.7951	30000	Taxon-taxon correlations
VST	Dysbiosis	D3	40.7884	88.7456	55.6834	30000	Taxon-taxon correlations
VST	Dysbiosis	D4	41.1976	85.9649	79.0044	30000	Taxon-taxon correlations
VST	Dysbiosis	D5	74.2699	91.504	76.7331	30000	Taxon-taxon correlations
VST	Dysbiosis	D6	74.7453	91.4653	68.3377	30000	Taxon-taxon correlations
VST	Dysbiosis	D7	52.9108	91.0689	65.9855	30000	Taxon-taxon correlations
VST	Dysbiosis	D8	67.4957	92.3337	71.47	30000	Taxon-taxon correlations
VST	Dysbiosis	D9	35.7346	86.8682	55.9746	30000	Taxon-taxon correlations
VST	Succession	S1	19.5931	77.6788	5.30533	30000	Taxon-taxon correlations
VST	Succession	S10	7.32212	52.6139	7.83816	30000	Taxon-taxon correlations
VST	Succession	S2	4.51991	52.5365	4.42157	30000	Taxon-taxon correlations
VST	Succession	S3	9.19854	59.3189	6.59587	30000	Taxon-taxon correlations
VST	Succession	S4	6.61797	47.292	9.69185	30000	Taxon-taxon correlations
VST	Succession	S5	6.25307	66.9173	2.99157	30000	Taxon-taxon correlations
VST	Succession	S6	5.7273	51.3809	5.98696	30000	Taxon-taxon correlations
VST	Succession	S7	9.61209	79.5441	1.87581	30000	Taxon-taxon correlations
VST	Succession	S8	7.84059	69.9817	2.73015	30000	Taxon-taxon correlations
VST	Succession	S9	7.84791	67.4811	3.81831	30000	Taxon-taxon correlations
ACS	Blooming	B1	75.551	89.9279	7.26793	50000	Taxon-taxon correlations
ACS	Blooming	B10	72.4655	97.2178	2.31005	50000	Taxon-taxon correlations
ACS	Blooming	B2	78.2961	95.7833	3.59012	50000	Taxon-taxon correlations
ACS	Blooming	B3	72.6196	77.4411	23.5149	50000	Taxon-taxon correlations
ACS	Blooming	B4	86.1173	77.7904	37.1208	50000	Taxon-taxon correlations
ACS	Blooming	B5	69.4226	57.5645	35.048	50000	Taxon-taxon correlations
ACS	Blooming	B6	69.6559	88.6254	10.6942	50000	Taxon-taxon correlations
ACS	Blooming	B7	76.4963	88.7202	7.42239	50000	Taxon-taxon correlations
ACS	Blooming	B8	61.8572	81.0733	12.64	50000	Taxon-taxon correlations
ACS	Blooming	B9	50.5658	92.5099	3.38022	50000	Taxon-taxon correlations
ACS	Dysbiosis	D1	97.4455	99.4912	5.95153	50000	Taxon-taxon correlations
ACS	Dysbiosis	D10	94.7394	99.2879	7.96781	50000	Taxon-taxon correlations
ACS	Dysbiosis	D2	93.7866	94.3881	62.2554	50000	Taxon-taxon correlations
ACS	Dysbiosis	D3	96.7512	97.9688	22.9627	50000	Taxon-taxon correlations
ACS	Dysbiosis	D4	97.7831	98.7152	16.4644	50000	Taxon-taxon correlations
ACS	Dysbiosis	D5	92.0069	98.5351	16.3164	50000	Taxon-taxon correlations
ACS	Dysbiosis	D6	90.4841	99.3212	6.76601	50000	Taxon-taxon correlations
ACS	Dysbiosis	D7	96.8423	99.6029	5.26992	50000	Taxon-taxon correlations
ACS	Dysbiosis	D8	95.4772	99.1243	10.3257	50000	Taxon-taxon correlations
ACS	Dysbiosis	D9	97.1615	99.4603	5.80504	50000	Taxon-taxon correlations
ACS	Succession	S1	67.1721	98.2825	1.14577	50000	Taxon-taxon correlations
ACS	Succession	S10	86.9688	87.9717	13.8828	50000	Taxon-taxon correlations
ACS	Succession	S2	70.68	97.9719	1.60878	50000	Taxon-taxon correlations
ACS	Succession	S3	82.9048	97.2445	2.54953	50000	Taxon-taxon correlations
ACS	Succession	S4	87.8385	94.2539	6.98001	50000	Taxon-taxon correlations
ACS	Succession	S5	79.4656	91.6592	6.66271	50000	Taxon-taxon correlations
ACS	Succession	S6	80.8405	93.8922	5.61044	50000	Taxon-taxon correlations
ACS	Succession	S7	80.9591	94.0458	3.98784	50000	Taxon-taxon correlations
ACS	Succession	S8	78.7904	96.56	2.27296	50000	Taxon-taxon correlations
ACS	Succession	S9	78.2921	97.7356	1.93516	50000	Taxon-taxon correlations
AST	Blooming	B1	91.0264	55.9702	61.0005	50000	Taxon-taxon correlations
AST	Blooming	B10	7.13349	46.9766	8.90378	50000	Taxon-taxon correlations
AST	Blooming	B2	4.66477	49.4671	4.94752	50000	Taxon-taxon correlations
AST	Blooming	B3	96.838	51.4895	98.5283	50000	Taxon-taxon correlations
AST	Blooming	B4	98.4736	59.2616	99.9857	50000	Taxon-taxon correlations
AST	Blooming	B5	96.7489	39.9815	97.8659	50000	Taxon-taxon correlations
AST	Blooming	B6	93.8094	55.6998	87.664	50000	Taxon-taxon correlations
AST	Blooming	B7	97.2101	48.392	78.8186	50000	Taxon-taxon correlations
AST	Blooming	B8	85.669	46.2105	85.7757	50000	Taxon-taxon correlations
AST	Blooming	B9	82.7718	50.3402	66.3361	50000	Taxon-taxon correlations
AST	Dysbiosis	D1	7.72031	69.5617	35.3198	50000	Taxon-taxon correlations
AST	Dysbiosis	D10	7.65588	80.658	19.8369	50000	Taxon-taxon correlations
AST	Dysbiosis	D2	8.82615	68.7857	40.1726	50000	Taxon-taxon correlations
AST	Dysbiosis	D3	17.6556	82.9977	36.4216	50000	Taxon-taxon correlations
AST	Dysbiosis	D4	24.3488	80.4193	71.0378	50000	Taxon-taxon correlations
AST	Dysbiosis	D5	6.42142	74.5688	23.3174	50000	Taxon-taxon correlations
AST	Dysbiosis	D6	44.8555	90.0658	47.8803	50000	Taxon-taxon correlations
AST	Dysbiosis	D7	18.5505	91.7987	20.0837	50000	Taxon-taxon correlations
AST	Dysbiosis	D8	16.8274	90.5335	20.1454	50000	Taxon-taxon correlations
AST	Dysbiosis	D9	19.1697	81.457	45.3793	50000	Taxon-taxon correlations
AST	Succession	S1	15.49	70.3392	6.36911	50000	Taxon-taxon correlations
AST	Succession	S10	11.3381	66.1726	6.73796	50000	Taxon-taxon correlations
AST	Succession	S2	7.82056	64.349	4.75036	50000	Taxon-taxon correlations
AST	Succession	S3	25.5873	83.7838	5.37036	50000	Taxon-taxon correlations
AST	Succession	S4	9.95076	64.7746	7.02257	50000	Taxon-taxon correlations
AST	Succession	S5	15.8274	74.3947	5.0003	50000	Taxon-taxon correlations
AST	Succession	S6	27.8787	67.2923	14.345	50000	Taxon-taxon correlations
AST	Succession	S7	36.829	83.0498	5.84477	50000	Taxon-taxon correlations
AST	Succession	S8	23.3684	86.9759	2.82578	50000	Taxon-taxon correlations
AST	Succession	S9	13.8751	78.8487	3.96736	50000	Taxon-taxon correlations
CLR	Blooming	B1	4.02236	48.436	3.66873	50000	Taxon-taxon correlations
CLR	Blooming	B10	5.17209	39.1304	8.86808	50000	Taxon-taxon correlations
CLR	Blooming	B2	3.79567	38.3055	6.33035	50000	Taxon-taxon correlations
CLR	Blooming	B3	2.0041	38.3305	3.57672	50000	Taxon-taxon correlations
CLR	Blooming	B4	2.33794	42.6808	4.70129	50000	Taxon-taxon correlations
CLR	Blooming	B5	1.34529	67.6056	0.441289	50000	Taxon-taxon correlations
CLR	Blooming	B6	2.48178	48.2944	3.16518	50000	Taxon-taxon correlations
CLR	Blooming	B7	3.7952	43.0973	3.81648	50000	Taxon-taxon correlations
CLR	Blooming	B8	1.93761	38.5922	2.69407	50000	Taxon-taxon correlations
CLR	Blooming	B9	2.54291	52.6316	1.88877	50000	Taxon-taxon correlations
CLR	Dysbiosis	D1	2.55155	39.3284	35.8619	50000	Taxon-taxon correlations
CLR	Dysbiosis	D10	1.42754	39.5437	21.5447	50000	Taxon-taxon correlations
CLR	Dysbiosis	D2	1.82258	36.4563	28.9826	50000	Taxon-taxon correlations
CLR	Dysbiosis	D3	2.06027	40.679	27.6897	50000	Taxon-taxon correlations
CLR	Dysbiosis	D4	2.56715	40.0097	36.7792	50000	Taxon-taxon correlations
CLR	Dysbiosis	D5	2.10363	39.1388	31.039	50000	Taxon-taxon correlations
CLR	Dysbiosis	D6	1.27002	39.9306	18.7297	50000	Taxon-taxon correlations
CLR	Dysbiosis	D7	1.83308	39.2473	30.3356	50000	Taxon-taxon correlations
CLR	Dysbiosis	D8	2.04976	39.4875	30.4513	50000	Taxon-taxon correlations
CLR	Dysbiosis	D9	2.29134	43.2686	26.4448	50000	Taxon-taxon correlations
CLR	Succession	S1	6.51502	32.4385	13.0257	50000	Taxon-taxon correlations
CLR	Succession	S10	5.18088	37.6847	9.88474	50000	Taxon-taxon correlations
CLR	Succession	S2	3.71463	36.8391	6.9583	50000	Taxon-taxon correlations
CLR	Succession	S3	4.55026	34.846	9.17023	50000	Taxon-taxon correlations
CLR	Succession	S4	4.83689	33.7509	12.1012	50000	Taxon-taxon correlations
CLR	Succession	S5	3.87637	39.4754	5.44607	50000	Taxon-taxon correlations
CLR	Succession	S6	5.16975	38.5057	8.70191	50000	Taxon-taxon correlations
CLR	Succession	S7	4.0951	38.5542	5.05346	50000	Taxon-taxon correlations
CLR	Succession	S8	3.53074	37.5251	4.74738	50000	Taxon-taxon correlations
CLR	Succession	S9	3.92815	35.9181	7.42404	50000	Taxon-taxon correlations
CSS	Blooming	B1	11.2563	79.6657	2.46339	50000	Taxon-taxon correlations
CSS	Blooming	B10	5.94666	48.3494	7.03758	50000	Taxon-taxon correlations
CSS	Blooming	B2	5.10819	51.4286	5.01382	50000	Taxon-taxon correlations
CSS	Blooming	B3	11.3566	47.486	13.848	50000	Taxon-taxon correlations
CSS	Blooming	B4	14.8875	67.8556	10.5446	50000	Taxon-taxon correlations
CSS	Blooming	B5	13.7332	60.4938	6.09989	50000	Taxon-taxon correlations
CSS	Blooming	B6	8.92149	65.7376	5.5336	50000	Taxon-taxon correlations
CSS	Blooming	B7	12.1181	78.6148	2.51441	50000	Taxon-taxon correlations
CSS	Blooming	B8	5.48379	43.3109	6.26462	50000	Taxon-taxon correlations
CSS	Blooming	B9	5.5054	64.9175	2.4518	50000	Taxon-taxon correlations
CSS	Dysbiosis	D1	4.93897	59.7257	33.7568	50000	Taxon-taxon correlations
CSS	Dysbiosis	D10	2.98548	58.8633	21.9495	50000	Taxon-taxon correlations
CSS	Dysbiosis	D2	4.14542	54.4351	33.1709	50000	Taxon-taxon correlations
CSS	Dysbiosis	D3	4.91991	59.3955	31.8845	50000	Taxon-taxon correlations
CSS	Dysbiosis	D4	5.04362	55.2019	42.2804	50000	Taxon-taxon correlations
CSS	Dysbiosis	D5	4.12435	58.6732	29.9608	50000	Taxon-taxon correlations
CSS	Dysbiosis	D6	2.73514	61.8136	17.1717	50000	Taxon-taxon correlations
CSS	Dysbiosis	D7	5.05352	66.2551	29.9161	50000	Taxon-taxon correlations
CSS	Dysbiosis	D8	5.67766	67.4085	29.2149	50000	Taxon-taxon correlations
CSS	Dysbiosis	D9	6.35342	66.6203	30.0658	50000	Taxon-taxon correlations
CSS	Succession	S1	9.91856	52.357	8.76609	50000	Taxon-taxon correlations
CSS	Succession	S10	6.73853	50.3585	7.7049	50000	Taxon-taxon correlations
CSS	Succession	S2	5.25719	52.2254	5.27429	50000	Taxon-taxon correlations
CSS	Succession	S3	7.34921	52.2967	7.25659	50000	Taxon-taxon correlations
CSS	Succession	S4	6.52954	48.7739	8.85255	50000	Taxon-taxon correlations
CSS	Succession	S5	5.85319	60.1588	3.56551	50000	Taxon-taxon correlations
CSS	Succession	S6	7.03348	53.6928	6.43617	50000	Taxon-taxon correlations
CSS	Succession	S7	7.21358	65.0668	3.0111	50000	Taxon-taxon correlations
CSS	Succession	S8	6.24961	62.8879	2.98401	50000	Taxon-taxon correlations
CSS	Succession	S9	7.64429	59.4595	5.5465	50000	Taxon-taxon correlations
GMPR	Blooming	B1	7.83218	72.6808	2.526	50000	Taxon-taxon correlations
GMPR	Blooming	B10	6.12156	48.7562	7.12359	50000	Taxon-taxon correlations
GMPR	Blooming	B2	4.80667	48.2206	5.36076	50000	Taxon-taxon correlations
GMPR	Blooming	B3	3.29563	49.5315	3.72603	50000	Taxon-taxon correlations
GMPR	Blooming	B4	6.94619	72.0441	4.05111	50000	Taxon-taxon correlations
GMPR	Blooming	B5	3.95179	66.1972	1.37799	50000	Taxon-taxon correlations
GMPR	Blooming	B6	4.18858	66.863	2.47743	50000	Taxon-taxon correlations
GMPR	Blooming	B7	6.45262	66.8281	2.44352	50000	Taxon-taxon correlations
GMPR	Blooming	B8	2.26663	49.6	2.01321	50000	Taxon-taxon correlations
GMPR	Blooming	B9	3.78894	69.6262	1.36354	50000	Taxon-taxon correlations
GMPR	Dysbiosis	D1	5.68504	61.911	35.9069	50000	Taxon-taxon correlations
GMPR	Dysbiosis	D10	3.76446	59.458	26.5248	50000	Taxon-taxon correlations
GMPR	Dysbiosis	D2	4.8273	54.1071	38.9985	50000	Taxon-taxon correlations
GMPR	Dysbiosis	D3	5.97569	61.56	35.6587	50000	Taxon-taxon correlations
GMPR	Dysbiosis	D4	5.80345	57.1429	44.8598	50000	Taxon-taxon correlations
GMPR	Dysbiosis	D5	4.8601	58.4302	35.2589	50000	Taxon-taxon correlations
GMPR	Dysbiosis	D6	3.72906	58.8611	26.3197	50000	Taxon-taxon correlations
GMPR	Dysbiosis	D7	4.97505	62.4507	34.0844	50000	Taxon-taxon correlations
GMPR	Dysbiosis	D8	6.62394	66.5755	34.8432	50000	Taxon-taxon correlations
GMPR	Dysbiosis	D9	5.74991	62.5767	32.2952	50000	Taxon-taxon correlations
GMPR	Succession	S1	10.0702	52.381	8.8901	50000	Taxon-taxon correlations
GMPR	Succession	S10	7.22953	51.6741	7.84339	50000	Taxon-taxon correlations
GMPR	Succession	S2	5.34226	49.9735	5.85751	50000	Taxon-taxon correlations
GMPR	Succession	S3	7.2328	49.4394	7.99542	50000	Taxon-taxon correlations
GMPR	Succession	S4	6.87833	49.3559	9.09872	50000	Taxon-taxon correlations
GMPR	Succession	S5	5.84675	57.6508	3.94908	50000	Taxon-taxon correlations
GMPR	Succession	S6	6.79012	50.3521	7.09434	50000	Taxon-taxon correlations
GMPR	Succession	S7	6.95763	60.9799	3.45947	50000	Taxon-taxon correlations
GMPR	Succession	S8	6.40695	61.585	3.23303	50000	Taxon-taxon correlations
GMPR	Succession	S9	6.74323	53.5047	6.23238	50000	Taxon-taxon correlations
QMP	Blooming	B1	41.2311	92.823	2.73815	50000	Taxon-taxon correlations
QMP	Blooming	B10	40.1274	97.4662	1.16182	50000	Taxon-taxon correlations
QMP	Blooming	B2	51.8269	97.1517	1.58251	50000	Taxon-taxon correlations
QMP	Blooming	B3	13.5744	87.3853	2.17951	50000	Taxon-taxon correlations
QMP	Blooming	B4	21.1574	89.0606	3.92357	50000	Taxon-taxon correlations
QMP	Blooming	B5	6.50224	77.8523	1.26679	50000	Taxon-taxon correlations
QMP	Blooming	B6	20.6661	93.7238	1.65545	50000	Taxon-taxon correlations
QMP	Blooming	B7	38.5832	92.9765	2.2242	50000	Taxon-taxon correlations
QMP	Blooming	B8	8.27443	91.0188	0.714362	50000	Taxon-taxon correlations
QMP	Blooming	B9	14.4565	93.6573	0.808144	50000	Taxon-taxon correlations
QMP	Dysbiosis	D1	94.7447	99.3522	7.37705	50000	Taxon-taxon correlations
QMP	Dysbiosis	D10	85.5255	99.0344	9.77867	50000	Taxon-taxon correlations
QMP	Dysbiosis	D2	81.379	94.916	48.6141	50000	Taxon-taxon correlations
QMP	Dysbiosis	D3	90.1994	97.7893	23.3506	50000	Taxon-taxon correlations
QMP	Dysbiosis	D4	91.3949	98.219	21.4228	50000	Taxon-taxon correlations
QMP	Dysbiosis	D5	68.3385	98.8459	9.514	50000	Taxon-taxon correlations
QMP	Dysbiosis	D6	70.9958	98.3678	12.8721	50000	Taxon-taxon correlations
QMP	Dysbiosis	D7	89.2024	99.4715	6.46404	50000	Taxon-taxon correlations
QMP	Dysbiosis	D8	85.304	99.3102	7.25389	50000	Taxon-taxon correlations
QMP	Dysbiosis	D9	90.9076	99.247	7.59401	50000	Taxon-taxon correlations
QMP	Succession	S1	47.6945	97.3853	1.24993	50000	Taxon-taxon correlations
QMP	Succession	S10	56.4987	93.9206	4.26934	50000	Taxon-taxon correlations
QMP	Succession	S2	44.2012	97.9023	1.04128	50000	Taxon-taxon correlations
QMP	Succession	S3	64.3228	98.3656	1.15992	50000	Taxon-taxon correlations
QMP	Succession	S4	59.2224	96.7893	2.56067	50000	Taxon-taxon correlations
QMP	Succession	S5	44.546	95.4997	1.93414	50000	Taxon-taxon correlations
QMP	Succession	S6	51.009	96.5293	1.95619	50000	Taxon-taxon correlations
QMP	Succession	S7	56.3413	95.9509	1.84972	50000	Taxon-taxon correlations
QMP	Succession	S8	55.4094	97.4433	1.17725	50000	Taxon-taxon correlations
QMP	Succession	S9	53.3569	98.1475	1.07439	50000	Taxon-taxon correlations
Rel	Blooming	B1	91.0264	55.9702	61.0005	50000	Taxon-taxon correlations
Rel	Blooming	B10	7.13349	46.9766	8.90378	50000	Taxon-taxon correlations
Rel	Blooming	B2	4.66477	49.4671	4.94752	50000	Taxon-taxon correlations
Rel	Blooming	B3	96.838	51.4895	98.5283	50000	Taxon-taxon correlations
Rel	Blooming	B4	98.4736	59.2616	99.9857	50000	Taxon-taxon correlations
Rel	Blooming	B5	96.7489	39.9815	97.8659	50000	Taxon-taxon correlations
Rel	Blooming	B6	93.8094	55.6998	87.664	50000	Taxon-taxon correlations
Rel	Blooming	B7	97.2101	48.392	78.8186	50000	Taxon-taxon correlations
Rel	Blooming	B8	85.669	46.2105	85.7757	50000	Taxon-taxon correlations
Rel	Blooming	B9	82.7718	50.3402	66.3361	50000	Taxon-taxon correlations
Rel	Dysbiosis	D1	7.72031	69.5617	35.3198	50000	Taxon-taxon correlations
Rel	Dysbiosis	D10	7.65588	80.658	19.8369	50000	Taxon-taxon correlations
Rel	Dysbiosis	D2	8.82615	68.7857	40.1726	50000	Taxon-taxon correlations
Rel	Dysbiosis	D3	17.6556	82.9977	36.4216	50000	Taxon-taxon correlations
Rel	Dysbiosis	D4	24.3488	80.4193	71.0378	50000	Taxon-taxon correlations
Rel	Dysbiosis	D5	6.42142	74.5688	23.3174	50000	Taxon-taxon correlations
Rel	Dysbiosis	D6	44.8555	90.0658	47.8803	50000	Taxon-taxon correlations
Rel	Dysbiosis	D7	18.5505	91.7987	20.0837	50000	Taxon-taxon correlations
Rel	Dysbiosis	D8	16.8274	90.5335	20.1454	50000	Taxon-taxon correlations
Rel	Dysbiosis	D9	19.1697	81.457	45.3793	50000	Taxon-taxon correlations
Rel	Succession	S1	15.49	70.3392	6.36911	50000	Taxon-taxon correlations
Rel	Succession	S10	11.3381	66.1726	6.73796	50000	Taxon-taxon correlations
Rel	Succession	S2	7.82056	64.349	4.75036	50000	Taxon-taxon correlations
Rel	Succession	S3	25.5873	83.7838	5.37036	50000	Taxon-taxon correlations
Rel	Succession	S4	9.95076	64.7746	7.02257	50000	Taxon-taxon correlations
Rel	Succession	S5	15.8274	74.3947	5.0003	50000	Taxon-taxon correlations
Rel	Succession	S6	27.8787	67.2923	14.345	50000	Taxon-taxon correlations
Rel	Succession	S7	36.829	83.0498	5.84477	50000	Taxon-taxon correlations
Rel	Succession	S8	23.3684	86.9759	2.82578	50000	Taxon-taxon correlations
Rel	Succession	S9	13.8751	78.8487	3.96736	50000	Taxon-taxon correlations
RLE	Blooming	B1	14.6568	86.3636	1.98756	50000	Taxon-taxon correlations
RLE	Blooming	B10	10.3504	66.2006	5.86929	50000	Taxon-taxon correlations
RLE	Blooming	B2	5.52796	54.2658	4.84148	50000	Taxon-taxon correlations
RLE	Blooming	B3	4.78311	65.0121	2.85969	50000	Taxon-taxon correlations
RLE	Blooming	B4	22.2974	66.9179	16.5867	50000	Taxon-taxon correlations
RLE	Blooming	B5	12.0235	76.4706	2.53019	50000	Taxon-taxon correlations
RLE	Blooming	B6	5.09272	68.2324	2.82946	50000	Taxon-taxon correlations
RLE	Blooming	B7	9.18797	77.2608	2.06363	50000	Taxon-taxon correlations
RLE	Blooming	B8	4.22861	68.3071	1.7166	50000	Taxon-taxon correlations
RLE	Blooming	B9	5.59441	76.2565	1.43772	50000	Taxon-taxon correlations
RLE	Dysbiosis	D1	43.6987	89.2376	60.4795	50000	Taxon-taxon correlations
RLE	Dysbiosis	D10	29.848	85.066	60	50000	Taxon-taxon correlations
RLE	Dysbiosis	D2	52.8518	88.2992	76.6388	50000	Taxon-taxon correlations
RLE	Dysbiosis	D3	35.824	86.87	59.9733	50000	Taxon-taxon correlations
RLE	Dysbiosis	D4	30.0616	83.6291	71.3961	50000	Taxon-taxon correlations
RLE	Dysbiosis	D5	77.3851	91.8382	81.3649	50000	Taxon-taxon correlations
RLE	Dysbiosis	D6	75.4132	92.2211	69.0372	50000	Taxon-taxon correlations
RLE	Dysbiosis	D7	55.3627	91.2704	69.5383	50000	Taxon-taxon correlations
RLE	Dysbiosis	D8	77.7156	92.5509	75.0181	50000	Taxon-taxon correlations
RLE	Dysbiosis	D9	35.3086	86.7384	58.3513	50000	Taxon-taxon correlations
RLE	Succession	S1	17.8939	73.8868	6.16682	50000	Taxon-taxon correlations
RLE	Succession	S10	7.79389	56.3214	7.01789	50000	Taxon-taxon correlations
RLE	Succession	S2	5.51239	52.2581	5.51827	50000	Taxon-taxon correlations
RLE	Succession	S3	7.91534	53.2384	7.51286	50000	Taxon-taxon correlations
RLE	Succession	S4	7.14506	50.2707	9.11918	50000	Taxon-taxon correlations
RLE	Succession	S5	6.95428	65.8938	3.312	50000	Taxon-taxon correlations
RLE	Succession	S6	5.89387	44.1923	7.86848	50000	Taxon-taxon correlations
RLE	Succession	S7	10.8844	77.7671	2.41999	50000	Taxon-taxon correlations
RLE	Succession	S8	9.32091	71.1677	3.05655	50000	Taxon-taxon correlations
RLE	Succession	S9	9.32862	65.6716	5.19187	50000	Taxon-taxon correlations
RMP	Blooming	B1	74.5513	57.5046	46.9479	50000	Taxon-taxon correlations
RMP	Blooming	B10	4.05397	48.3967	4.79025	50000	Taxon-taxon correlations
RMP	Blooming	B2	2.71964	49.569	2.87646	50000	Taxon-taxon correlations
RMP	Blooming	B3	95.4752	51.7276	96.2567	50000	Taxon-taxon correlations
RMP	Blooming	B4	98.3963	59.2944	99.8287	50000	Taxon-taxon correlations
RMP	Blooming	B5	91.2276	40.7537	89.3673	50000	Taxon-taxon correlations
RMP	Blooming	B6	82.5261	55.6731	77.2535	50000	Taxon-taxon correlations
RMP	Blooming	B7	86.6116	51.6234	61.7368	50000	Taxon-taxon correlations
RMP	Blooming	B8	70.6434	44.0067	77.3571	50000	Taxon-taxon correlations
RMP	Blooming	B9	60.5213	49.8638	49.4575	50000	Taxon-taxon correlations
RMP	Dysbiosis	D1	5.69101	70.0331	26.3651	50000	Taxon-taxon correlations
RMP	Dysbiosis	D10	4.58461	78.0374	14.4006	50000	Taxon-taxon correlations
RMP	Dysbiosis	D2	5.85967	65.6317	31.7298	50000	Taxon-taxon correlations
RMP	Dysbiosis	D3	14.1233	82.8966	30.2537	50000	Taxon-taxon correlations
RMP	Dysbiosis	D4	19.5491	79.3703	62.1177	50000	Taxon-taxon correlations
RMP	Dysbiosis	D5	3.53368	71.19	15.917	50000	Taxon-taxon correlations
RMP	Dysbiosis	D6	30.7823	87.8085	41.9285	50000	Taxon-taxon correlations
RMP	Dysbiosis	D7	12.571	90.3859	16.4988	50000	Taxon-taxon correlations
RMP	Dysbiosis	D8	11.1588	90.1784	14.1053	50000	Taxon-taxon correlations
RMP	Dysbiosis	D9	12.9854	79.6907	34.7856	50000	Taxon-taxon correlations
RMP	Succession	S1	11.727	71.7279	4.50589	50000	Taxon-taxon correlations
RMP	Succession	S10	7.37626	66.7518	4.27502	50000	Taxon-taxon correlations
RMP	Succession	S2	4.3895	66.2671	2.45361	50000	Taxon-taxon correlations
RMP	Succession	S3	18.1905	85.4799	3.35151	50000	Taxon-taxon correlations
RMP	Succession	S4	6.98092	64.0772	5.08396	50000	Taxon-taxon correlations
RMP	Succession	S5	8.06825	73.4036	2.68639	50000	Taxon-taxon correlations
RMP	Succession	S6	18.5423	66.7379	9.78937	50000	Taxon-taxon correlations
RMP	Succession	S7	24.3955	82.4306	4.044	50000	Taxon-taxon correlations
RMP	Succession	S8	15.709	86.4865	1.98302	50000	Taxon-taxon correlations
RMP	Succession	S9	9.2874	82.0927	2.16026	50000	Taxon-taxon correlations
Seq	Blooming	B1	96.4342	51.4986	77.87	50000	Taxon-taxon correlations
Seq	Blooming	B10	41.4142	61.4287	28.9338	50000	Taxon-taxon correlations
Seq	Blooming	B2	41.8115	69.4354	19.1593	50000	Taxon-taxon correlations
Seq	Blooming	B3	96.9716	51.7025	98.853	50000	Taxon-taxon correlations
Seq	Blooming	B4	98.4736	59.5629	99.2969	50000	Taxon-taxon correlations
Seq	Blooming	B5	96.9731	40.3593	97.8003	50000	Taxon-taxon correlations
Seq	Blooming	B6	95.9037	55.1488	91.9913	50000	Taxon-taxon correlations
Seq	Blooming	B7	98.1608	45.3208	89.9124	50000	Taxon-taxon correlations
Seq	Blooming	B8	93.6388	47.17	91.4851	50000	Taxon-taxon correlations
Seq	Blooming	B9	91.2397	48.1805	80.6563	50000	Taxon-taxon correlations
Seq	Dysbiosis	D1	21.7374	90.3946	26.2551	50000	Taxon-taxon correlations
Seq	Dysbiosis	D10	32.7545	97.1402	11.011	50000	Taxon-taxon correlations
Seq	Dysbiosis	D2	27.2177	95.6551	13.4303	50000	Taxon-taxon correlations
Seq	Dysbiosis	D3	36.6776	96.8536	13.2063	50000	Taxon-taxon correlations
Seq	Dysbiosis	D4	41.5716	94.6196	29.8225	50000	Taxon-taxon correlations
Seq	Dysbiosis	D5	30.1244	93.8751	22.4369	50000	Taxon-taxon correlations
Seq	Dysbiosis	D6	57.8318	91.1729	56.1877	50000	Taxon-taxon correlations
Seq	Dysbiosis	D7	49.7128	97.6389	15.6072	50000	Taxon-taxon correlations
Seq	Dysbiosis	D8	38.4467	97.8005	10.438	50000	Taxon-taxon correlations
Seq	Dysbiosis	D9	49.05	97.9408	11.2559	50000	Taxon-taxon correlations
Seq	Succession	S1	50.5139	81.1147	11.4796	50000	Taxon-taxon correlations
Seq	Succession	S10	47.435	75.3474	18.1171	50000	Taxon-taxon correlations
Seq	Succession	S2	33.7039	80.8792	8.7599	50000	Taxon-taxon correlations
Seq	Succession	S3	59.5556	86.6846	9.92822	50000	Taxon-taxon correlations
Seq	Succession	S4	46.7942	80.5634	14.7126	50000	Taxon-taxon correlations
Seq	Succession	S5	50.6568	68.5697	21.3879	50000	Taxon-taxon correlations
Seq	Succession	S6	60.0843	65.5762	33.5798	50000	Taxon-taxon correlations
Seq	Succession	S7	63.0835	70.3206	20.7126	50000	Taxon-taxon correlations
Seq	Succession	S8	62.5338	74.2323	17.5763	50000	Taxon-taxon correlations
Seq	Succession	S9	47.5972	84.3545	9.4176	50000	Taxon-taxon correlations
TMM	Blooming	B1	7.87941	75.6042	2.18199	50000	Taxon-taxon correlations
TMM	Blooming	B10	6.45262	52.9201	6.36162	50000	Taxon-taxon correlations
TMM	Blooming	B2	5.17914	52.8347	4.80639	50000	Taxon-taxon correlations
TMM	Blooming	B3	3.45595	48.8665	4.01186	50000	Taxon-taxon correlations
TMM	Blooming	B4	7.56449	71.0526	4.62855	50000	Taxon-taxon correlations
TMM	Blooming	B5	4.0639	67.4419	1.34023	50000	Taxon-taxon correlations
TMM	Blooming	B6	4.34542	68.9605	2.33403	50000	Taxon-taxon correlations
TMM	Blooming	B7	6.96696	71.2919	2.14056	50000	Taxon-taxon correlations
TMM	Blooming	B8	2.52254	53.2134	1.93926	50000	Taxon-taxon correlations
TMM	Blooming	B9	4.69167	73.2143	1.41643	50000	Taxon-taxon correlations
TMM	Dysbiosis	D1	6.61912	66.3278	35.0233	50000	Taxon-taxon correlations
TMM	Dysbiosis	D10	5.3121	72.642	21.2619	50000	Taxon-taxon correlations
TMM	Dysbiosis	D2	5.28932	58.6572	35.6381	50000	Taxon-taxon correlations
TMM	Dysbiosis	D3	7.07369	67.2305	33.7966	50000	Taxon-taxon correlations
TMM	Dysbiosis	D4	7.15112	63.3167	44.7484	50000	Taxon-taxon correlations
TMM	Dysbiosis	D5	5.11917	61.2903	33.4286	50000	Taxon-taxon correlations
TMM	Dysbiosis	D6	4.17449	61.4967	26.6617	50000	Taxon-taxon correlations
TMM	Dysbiosis	D7	4.70511	63.9505	30.9297	50000	Taxon-taxon correlations
TMM	Dysbiosis	D8	7.34347	69.3406	34.6005	50000	Taxon-taxon correlations
TMM	Dysbiosis	D9	7.28852	68.155	32.9378	50000	Taxon-taxon correlations
TMM	Succession	S1	11.4743	57.8098	8.14131	50000	Taxon-taxon correlations
TMM	Succession	S10	7.35369	54.405	7.16019	50000	Taxon-taxon correlations
TMM	Succession	S2	6.74871	59.1157	5.11943	50000	Taxon-taxon correlations
TMM	Succession	S3	8.79894	56.7383	7.26356	50000	Taxon-taxon correlations
TMM	Succession	S4	8.47866	57.939	7.97501	50000	Taxon-taxon correlations
TMM	Succession	S5	6.34256	63.5074	3.35507	50000	Taxon-taxon correlations
TMM	Succession	S6	7.34805	55.342	6.29371	50000	Taxon-taxon correlations
TMM	Succession	S7	8.33838	68.0968	3.03649	50000	Taxon-taxon correlations
TMM	Succession	S8	6.59576	65.1336	2.85729	50000	Taxon-taxon correlations
TMM	Succession	S9	7.98587	60.4817	5.55521	50000	Taxon-taxon correlations
UQ	Blooming	B1	7.50945	69.8901	2.77703	50000	Taxon-taxon correlations
UQ	Blooming	B10	7.93304	57.1043	6.60756	50000	Taxon-taxon correlations
UQ	Blooming	B2	7.75689	64.0625	4.52812	50000	Taxon-taxon correlations
UQ	Blooming	B3	3.42033	57.9186	2.76074	50000	Taxon-taxon correlations
UQ	Blooming	B4	5.28451	70.9468	3.25771	50000	Taxon-taxon correlations
UQ	Blooming	B5	1.98991	70.297	0.575705	50000	Taxon-taxon correlations
UQ	Blooming	B6	3.65347	68.3938	2.01653	50000	Taxon-taxon correlations
UQ	Blooming	B7	6.17986	64.3147	2.61593	50000	Taxon-taxon correlations
UQ	Blooming	B8	2.57129	60.6322	1.45993	50000	Taxon-taxon correlations
UQ	Blooming	B9	3.80165	70.3529	1.32242	50000	Taxon-taxon correlations
UQ	Dysbiosis	D1	4.13023	56.2145	31.5481	50000	Taxon-taxon correlations
UQ	Dysbiosis	D10	2.61487	58.1236	19.1556	50000	Taxon-taxon correlations
UQ	Dysbiosis	D2	4.3621	57.2324	30.7484	50000	Taxon-taxon correlations
UQ	Dysbiosis	D3	3.63187	56	26.8674	50000	Taxon-taxon correlations
UQ	Dysbiosis	D4	4.13683	55.0333	34.2089	50000	Taxon-taxon correlations
UQ	Dysbiosis	D5	3.90674	54.2446	32.339	50000	Taxon-taxon correlations
UQ	Dysbiosis	D6	2.41855	52.6864	21.6434	50000	Taxon-taxon correlations
UQ	Dysbiosis	D7	3.18905	56.4444	27.6836	50000	Taxon-taxon correlations
UQ	Dysbiosis	D8	4.58325	62.8785	27.9862	50000	Taxon-taxon correlations
UQ	Dysbiosis	D9	4.28425	58.3296	27.6679	50000	Taxon-taxon correlations
UQ	Succession	S1	11.654	57.7833	8.27646	50000	Taxon-taxon correlations
UQ	Succession	S10	8.08172	57.4639	6.95629	50000	Taxon-taxon correlations
UQ	Succession	S2	7.99637	62.7783	5.20386	50000	Taxon-taxon correlations
UQ	Succession	S3	7.42857	49.7519	8.10749	50000	Taxon-taxon correlations
UQ	Succession	S4	7.24251	52.3739	8.50613	50000	Taxon-taxon correlations
UQ	Succession	S5	6.21378	60.6918	3.70173	50000	Taxon-taxon correlations
UQ	Succession	S6	6.96819	52.039	6.80803	50000	Taxon-taxon correlations
UQ	Succession	S7	8.08918	66.5743	3.15707	50000	Taxon-taxon correlations
UQ	Succession	S8	8.3454	69.4241	2.97519	50000	Taxon-taxon correlations
UQ	Succession	S9	7.29682	58.6926	5.46674	50000	Taxon-taxon correlations
VST	Blooming	B1	14.6647	86.37	1.98756	50000	Taxon-taxon correlations
VST	Blooming	B10	10.3504	66.1477	5.88317	50000	Taxon-taxon correlations
VST	Blooming	B2	5.52796	54.2343	4.84763	50000	Taxon-taxon correlations
VST	Blooming	B3	4.75639	65.3611	2.80032	50000	Taxon-taxon correlations
VST	Blooming	B4	22.2877	66.8308	16.6449	50000	Taxon-taxon correlations
VST	Blooming	B5	12.1637	74.4425	2.8555	50000	Taxon-taxon correlations
VST	Blooming	B6	5.1204	68.1818	2.85117	50000	Taxon-taxon correlations
VST	Blooming	B7	9.18797	77.3115	2.05769	50000	Taxon-taxon correlations
VST	Blooming	B8	4.16768	67.0588	1.79124	50000	Taxon-taxon correlations
VST	Blooming	B9	5.56898	76.1739	1.43772	50000	Taxon-taxon correlations
VST	Dysbiosis	D1	43.6927	89.2146	60.6164	50000	Taxon-taxon correlations
VST	Dysbiosis	D10	29.8686	85.0498	60.1415	50000	Taxon-taxon correlations
VST	Dysbiosis	D2	52.8518	88.2898	76.6818	50000	Taxon-taxon correlations
VST	Dysbiosis	D3	35.839	86.8748	59.9733	50000	Taxon-taxon correlations
VST	Dysbiosis	D4	30.096	83.6302	71.4448	50000	Taxon-taxon correlations
VST	Dysbiosis	D5	77.3713	91.8255	81.4875	50000	Taxon-taxon correlations
VST	Dysbiosis	D6	75.3175	92.1788	69.3291	50000	Taxon-taxon correlations
VST	Dysbiosis	D7	55.3344	91.2521	69.662	50000	Taxon-taxon correlations
VST	Dysbiosis	D8	77.7156	92.5442	75.1179	50000	Taxon-taxon correlations
VST	Dysbiosis	D9	35.3517	86.7524	58.3722	50000	Taxon-taxon correlations
VST	Succession	S1	17.8882	73.8979	6.16135	50000	Taxon-taxon correlations
VST	Succession	S10	7.80518	56.334	7.02398	50000	Taxon-taxon correlations
VST	Succession	S2	5.50672	52.2043	5.52414	50000	Taxon-taxon correlations
VST	Succession	S3	7.91534	53.2195	7.51858	50000	Taxon-taxon correlations
VST	Succession	S4	7.10915	50.2174	9.09392	50000	Taxon-taxon correlations
VST	Succession	S5	6.96072	65.8745	3.31793	50000	Taxon-taxon correlations
VST	Succession	S6	5.882	44.1819	7.85593	50000	Taxon-taxon correlations
VST	Succession	S7	10.8844	77.6923	2.43046	50000	Taxon-taxon correlations
VST	Succession	S8	9.29574	71.1807	3.04636	50000	Taxon-taxon correlations
VST	Succession	S9	9.33451	65.6587	5.19814	50000	Taxon-taxon correlations
ACS	Blooming	B1	76.5015	94.5023	3.53365	100000	Taxon-taxon correlations
ACS	Blooming	B10	92.0763	74.8224	34.4359	100000	Taxon-taxon correlations
ACS	Blooming	B2	89.8384	91.1682	8.98003	100000	Taxon-taxon correlations
ACS	Blooming	B3	72.6376	85.0068	13.8511	100000	Taxon-taxon correlations
ACS	Blooming	B4	89.6693	72.6017	51.0985	100000	Taxon-taxon correlations
ACS	Blooming	B5	59.6974	77.9809	12.348	100000	Taxon-taxon correlations
ACS	Blooming	B6	67.4488	91.2048	7.60945	100000	Taxon-taxon correlations
ACS	Blooming	B7	85.4672	80.6227	15.7733	100000	Taxon-taxon correlations
ACS	Blooming	B8	74.9865	67.5376	31.4967	100000	Taxon-taxon correlations
ACS	Blooming	B9	61.3136	92.8942	4.38733	100000	Taxon-taxon correlations
ACS	Dysbiosis	D1	95.5094	98.0878	22.9016	100000	Taxon-taxon correlations
ACS	Dysbiosis	D10	96.1973	99.3506	7.19424	100000	Taxon-taxon correlations
ACS	Dysbiosis	D2	96.9884	97.3324	30.6822	100000	Taxon-taxon correlations
ACS	Dysbiosis	D3	99.4195	99.7089	3.38983	100000	Taxon-taxon correlations
ACS	Dysbiosis	D4	95.9593	95.1884	65.4144	100000	Taxon-taxon correlations
ACS	Dysbiosis	D5	96.483	98.4946	18.6137	100000	Taxon-taxon correlations
ACS	Dysbiosis	D6	95.1011	99.5993	4.35285	100000	Taxon-taxon correlations
ACS	Dysbiosis	D7	97.5025	99.7208	3.88109	100000	Taxon-taxon correlations
ACS	Dysbiosis	D8	91.7051	96.2152	45.3204	100000	Taxon-taxon correlations
ACS	Dysbiosis	D9	94.7156	97.9062	23.7173	100000	Taxon-taxon correlations
ACS	Succession	S1	93.4085	90.5939	9.38288	100000	Taxon-taxon correlations
ACS	Succession	S10	81.9863	96.0571	3.88655	100000	Taxon-taxon correlations
ACS	Succession	S2	89.9324	94.4787	5.72398	100000	Taxon-taxon correlations
ACS	Succession	S3	88.676	97.1038	2.7871	100000	Taxon-taxon correlations
ACS	Succession	S4	93.8914	84.9137	21.8657	100000	Taxon-taxon correlations
ACS	Succession	S5	78.0215	96.0372	3.01781	100000	Taxon-taxon correlations
ACS	Succession	S6	71.611	96.2715	2.97041	100000	Taxon-taxon correlations
ACS	Succession	S7	88.4526	89.2839	8.6689	100000	Taxon-taxon correlations
ACS	Succession	S8	87.7833	94.6033	4.07822	100000	Taxon-taxon correlations
ACS	Succession	S9	89.081	92.0831	7.70436	100000	Taxon-taxon correlations
AST	Blooming	B1	93.4826	53.7805	63.3	100000	Taxon-taxon correlations
AST	Blooming	B10	7.62505	48.7839	8.83799	100000	Taxon-taxon correlations
AST	Blooming	B2	6.0514	52.1495	5.70601	100000	Taxon-taxon correlations
AST	Blooming	B3	97.0036	50.8876	98.5688	100000	Taxon-taxon correlations
AST	Blooming	B4	98.5033	59.3142	99.9588	100000	Taxon-taxon correlations
AST	Blooming	B5	97.3967	41.7813	97.9565	100000	Taxon-taxon correlations
AST	Blooming	B6	95.003	54.9425	89.4239	100000	Taxon-taxon correlations
AST	Blooming	B7	97.0438	47.7779	81.1439	100000	Taxon-taxon correlations
AST	Blooming	B8	86.6625	46.7422	84.9679	100000	Taxon-taxon correlations
AST	Blooming	B9	83.802	53.1133	68.164	100000	Taxon-taxon correlations
AST	Dysbiosis	D1	8.39699	70.4856	37.1403	100000	Taxon-taxon correlations
AST	Dysbiosis	D10	7.98575	80.5984	20.2524	100000	Taxon-taxon correlations
AST	Dysbiosis	D2	9.54262	69.2755	43.2473	100000	Taxon-taxon correlations
AST	Dysbiosis	D3	19.4334	82.7463	41.1921	100000	Taxon-taxon correlations
AST	Dysbiosis	D4	25.4846	81.1894	73.4024	100000	Taxon-taxon correlations
AST	Dysbiosis	D5	7.37027	75.6491	26.0943	100000	Taxon-taxon correlations
AST	Dysbiosis	D6	49.7647	90.7794	50.4904	100000	Taxon-taxon correlations
AST	Dysbiosis	D7	20.5605	92.2115	21.6588	100000	Taxon-taxon correlations
AST	Dysbiosis	D8	18.0339	90.0816	23.185	100000	Taxon-taxon correlations
AST	Dysbiosis	D9	19.6895	81.8653	47.9579	100000	Taxon-taxon correlations
AST	Succession	S1	17.5666	70.3601	7.15277	100000	Taxon-taxon correlations
AST	Succession	S10	12.4595	66.0044	7.37569	100000	Taxon-taxon correlations
AST	Succession	S2	9.09571	65.5501	5.18982	100000	Taxon-taxon correlations
AST	Succession	S3	28.2662	82.9415	6.12289	100000	Taxon-taxon correlations
AST	Succession	S4	10.2151	63.9616	7.50636	100000	Taxon-taxon correlations
AST	Succession	S5	18.2021	73.3286	6.17987	100000	Taxon-taxon correlations
AST	Succession	S6	29.5585	67.7904	14.9293	100000	Taxon-taxon correlations
AST	Succession	S7	40.9642	83.2234	6.73933	100000	Taxon-taxon correlations
AST	Succession	S8	25.3669	87.4165	2.96586	100000	Taxon-taxon correlations
AST	Succession	S9	16.1341	79.5551	4.16779	100000	Taxon-taxon correlations
CLR	Blooming	B1	5.17788	43.1573	5.39632	100000	Taxon-taxon correlations
CLR	Blooming	B10	5.0019	37.0922	9.32649	100000	Taxon-taxon correlations
CLR	Blooming	B2	4.46264	38.422	7.32574	100000	Taxon-taxon correlations
CLR	Blooming	B3	2.5433	36.1746	4.83503	100000	Taxon-taxon correlations
CLR	Blooming	B4	2.7567	38.5214	6.5717	100000	Taxon-taxon correlations
CLR	Blooming	B5	1.51318	67.3913	0.536161	100000	Taxon-taxon correlations
CLR	Blooming	B6	3.00713	47.929	3.8082	100000	Taxon-taxon correlations
CLR	Blooming	B7	4.09316	42.0978	4.31271	100000	Taxon-taxon correlations
CLR	Blooming	B8	2.47889	36.2681	3.79707	100000	Taxon-taxon correlations
CLR	Blooming	B9	2.87697	45.6681	3.19544	100000	Taxon-taxon correlations
CLR	Dysbiosis	D1	3.03864	40.6767	40.5864	100000	Taxon-taxon correlations
CLR	Dysbiosis	D10	1.59595	39.0762	23.7768	100000	Taxon-taxon correlations
CLR	Dysbiosis	D2	2.39382	39.2596	34.0246	100000	Taxon-taxon correlations
CLR	Dysbiosis	D3	2.46727	41.769	31.9149	100000	Taxon-taxon correlations
CLR	Dysbiosis	D4	2.96086	39.7762	43.0146	100000	Taxon-taxon correlations
CLR	Dysbiosis	D5	2.39094	39.8868	34.9805	100000	Taxon-taxon correlations
CLR	Dysbiosis	D6	1.32376	35.6102	23.5353	100000	Taxon-taxon correlations
CLR	Dysbiosis	D7	2.35516	42.3278	34.6286	100000	Taxon-taxon correlations
CLR	Dysbiosis	D8	2.58445	40.3219	36.909	100000	Taxon-taxon correlations
CLR	Dysbiosis	D9	2.97446	43.8972	33.444	100000	Taxon-taxon correlations
CLR	Succession	S1	6.72448	29.9313	14.9233	100000	Taxon-taxon correlations
CLR	Succession	S10	5.34347	37.437	10.184	100000	Taxon-taxon correlations
CLR	Succession	S2	4.04606	35.1054	8.08542	100000	Taxon-taxon correlations
CLR	Succession	S3	5.50021	33.8924	11.2047	100000	Taxon-taxon correlations
CLR	Succession	S4	5.14238	33.8222	12.8867	100000	Taxon-taxon correlations
CLR	Succession	S5	4.15176	36.4385	6.73869	100000	Taxon-taxon correlations
CLR	Succession	S6	5.46108	38.3861	9.27619	100000	Taxon-taxon correlations
CLR	Succession	S7	4.38618	35.0808	6.5904	100000	Taxon-taxon correlations
CLR	Succession	S8	4.13878	35.5881	6.07793	100000	Taxon-taxon correlations
CLR	Succession	S9	4.76395	35.2544	8.72523	100000	Taxon-taxon correlations
CSS	Blooming	B1	9.55639	68.7921	3.43647	100000	Taxon-taxon correlations
CSS	Blooming	B10	6.15326	48.9628	7.09139	100000	Taxon-taxon correlations
CSS	Blooming	B2	6.08936	51.6085	5.87317	100000	Taxon-taxon correlations
CSS	Blooming	B3	7.56413	46.3502	9.41972	100000	Taxon-taxon correlations
CSS	Blooming	B4	19.9722	68.4399	13.7798	100000	Taxon-taxon correlations
CSS	Blooming	B5	15.9453	67.4467	5.61158	100000	Taxon-taxon correlations
CSS	Blooming	B6	8.13038	68.8246	4.29623	100000	Taxon-taxon correlations
CSS	Blooming	B7	10.9496	78.4304	2.31205	100000	Taxon-taxon correlations
CSS	Blooming	B8	4.40093	39.8698	5.78609	100000	Taxon-taxon correlations
CSS	Blooming	B9	5.72618	66.7745	2.66114	100000	Taxon-taxon correlations
CSS	Dysbiosis	D1	5.40609	62.0367	34.3942	100000	Taxon-taxon correlations
CSS	Dysbiosis	D10	3.09309	56.6959	24.0622	100000	Taxon-taxon correlations
CSS	Dysbiosis	D2	4.40451	53.4993	36.8918	100000	Taxon-taxon correlations
CSS	Dysbiosis	D3	5.16386	58.3088	35.2843	100000	Taxon-taxon correlations
CSS	Dysbiosis	D4	5.45073	55.9552	45.1906	100000	Taxon-taxon correlations
CSS	Dysbiosis	D5	4.23274	57.9392	32.893	100000	Taxon-taxon correlations
CSS	Dysbiosis	D6	2.97931	58.9023	21.6426	100000	Taxon-taxon correlations
CSS	Dysbiosis	D7	5.89807	66.2859	35.0407	100000	Taxon-taxon correlations
CSS	Dysbiosis	D8	5.76201	64.0854	34.0792	100000	Taxon-taxon correlations
CSS	Dysbiosis	D9	7.13291	67.4533	34.2478	100000	Taxon-taxon correlations
CSS	Succession	S1	10.64	50.4286	10.0537	100000	Taxon-taxon correlations
CSS	Succession	S10	6.76669	48.6516	8.19093	100000	Taxon-taxon correlations
CSS	Succession	S2	5.91591	50.2919	6.34384	100000	Taxon-taxon correlations
CSS	Succession	S3	8.40181	48.3594	9.41424	100000	Taxon-taxon correlations
CSS	Succession	S4	6.73108	47.1066	9.78705	100000	Taxon-taxon correlations
CSS	Succession	S5	5.99308	54.8872	4.60299	100000	Taxon-taxon correlations
CSS	Succession	S6	7.46205	52.8094	7.10245	100000	Taxon-taxon correlations
CSS	Succession	S7	8.49669	63.2755	4.02379	100000	Taxon-taxon correlations
CSS	Succession	S8	6.86275	59.1899	3.85001	100000	Taxon-taxon correlations
CSS	Succession	S9	8.48596	58.5619	6.02695	100000	Taxon-taxon correlations
GMPR	Blooming	B1	7.72721	62.3475	3.69969	100000	Taxon-taxon correlations
GMPR	Blooming	B10	6.43024	49.6228	7.21186	100000	Taxon-taxon correlations
GMPR	Blooming	B2	5.64472	48.0388	6.27333	100000	Taxon-taxon correlations
GMPR	Blooming	B3	3.63955	48.728	4.12956	100000	Taxon-taxon correlations
GMPR	Blooming	B4	6.71076	64.8285	5.46728	100000	Taxon-taxon correlations
GMPR	Blooming	B5	3.80735	68.8235	1.26025	100000	Taxon-taxon correlations
GMPR	Blooming	B6	4.64805	65.0728	2.91287	100000	Taxon-taxon correlations
GMPR	Blooming	B7	6.90463	63.4579	3.05226	100000	Taxon-taxon correlations
GMPR	Blooming	B8	2.98186	48.6091	2.74992	100000	Taxon-taxon correlations
GMPR	Blooming	B9	4.60685	66.756	2.14403	100000	Taxon-taxon correlations
GMPR	Dysbiosis	D1	6.02674	62.7119	37.3099	100000	Taxon-taxon correlations
GMPR	Dysbiosis	D10	3.7189	58.779	26.3142	100000	Taxon-taxon correlations
GMPR	Dysbiosis	D2	5.39947	54.7425	42.6504	100000	Taxon-taxon correlations
GMPR	Dysbiosis	D3	6.33944	60.3148	39.8945	100000	Taxon-taxon correlations
GMPR	Dysbiosis	D4	5.91884	56.1733	48	100000	Taxon-taxon correlations
GMPR	Dysbiosis	D5	5.30635	59.3718	38.6155	100000	Taxon-taxon correlations
GMPR	Dysbiosis	D6	4.49606	60.1449	30.8555	100000	Taxon-taxon correlations
GMPR	Dysbiosis	D7	5.67736	62.6001	38.6243	100000	Taxon-taxon correlations
GMPR	Dysbiosis	D8	7.13447	65.4058	39.6567	100000	Taxon-taxon correlations
GMPR	Dysbiosis	D9	6.09402	62.5	35.5832	100000	Taxon-taxon correlations
GMPR	Succession	S1	10.7038	49.9379	10.3108	100000	Taxon-taxon correlations
GMPR	Succession	S10	7.11093	50.3639	8.03961	100000	Taxon-taxon correlations
GMPR	Succession	S2	5.7997	48.4982	6.67659	100000	Taxon-taxon correlations
GMPR	Succession	S3	8.63291	48.5838	9.58048	100000	Taxon-taxon correlations
GMPR	Succession	S4	6.98657	48.2051	9.71855	100000	Taxon-taxon correlations
GMPR	Succession	S5	6.35665	57.1429	4.45846	100000	Taxon-taxon correlations
GMPR	Succession	S6	7.34403	50.6662	7.61062	100000	Taxon-taxon correlations
GMPR	Succession	S7	7.92698	58.979	4.49595	100000	Taxon-taxon correlations
GMPR	Succession	S8	7.22672	60.1368	3.89815	100000	Taxon-taxon correlations
GMPR	Succession	S9	7.52994	51.9067	6.99139	100000	Taxon-taxon correlations
QMP	Blooming	B1	53.5791	95.0556	2.21269	100000	Taxon-taxon correlations
QMP	Blooming	B10	70.863	84.7603	14.1598	100000	Taxon-taxon correlations
QMP	Blooming	B2	62.7481	95.7709	2.85906	100000	Taxon-taxon correlations
QMP	Blooming	B3	23.5402	92.9582	1.92855	100000	Taxon-taxon correlations
QMP	Blooming	B4	30.3307	83.5795	9.00011	100000	Taxon-taxon correlations
QMP	Blooming	B5	7.76115	85.4839	0.96532	100000	Taxon-taxon correlations
QMP	Blooming	B6	25.8093	94.5593	1.73732	100000	Taxon-taxon correlations
QMP	Blooming	B7	53.9485	87.2506	6.05323	100000	Taxon-taxon correlations
QMP	Blooming	B8	17.8552	81.1429	3.62495	100000	Taxon-taxon correlations
QMP	Blooming	B9	24.1906	93.5265	1.56615	100000	Taxon-taxon correlations
QMP	Dysbiosis	D1	87.3343	97.7586	24.6117	100000	Taxon-taxon correlations
QMP	Dysbiosis	D10	86.6964	99.0287	9.73269	100000	Taxon-taxon correlations
QMP	Dysbiosis	D2	91.7226	97.7063	24.8543	100000	Taxon-taxon correlations
QMP	Dysbiosis	D3	96.7113	99.5429	5.18644	100000	Taxon-taxon correlations
QMP	Dysbiosis	D4	89.2795	95.2363	60.178	100000	Taxon-taxon correlations
QMP	Dysbiosis	D5	94.1013	99.0614	11.2539	100000	Taxon-taxon correlations
QMP	Dysbiosis	D6	86.7658	98.7211	12.7791	100000	Taxon-taxon correlations
QMP	Dysbiosis	D7	92.4786	99.5187	6.35052	100000	Taxon-taxon correlations
QMP	Dysbiosis	D8	83.9919	96.714	35.866	100000	Taxon-taxon correlations
QMP	Dysbiosis	D9	87.7858	97.9631	21.3727	100000	Taxon-taxon correlations
QMP	Succession	S1	79.2892	93.4654	5.36284	100000	Taxon-taxon correlations
QMP	Succession	S10	64.8975	97.3262	2.05898	100000	Taxon-taxon correlations
QMP	Succession	S2	70.4416	96.2958	2.95116	100000	Taxon-taxon correlations
QMP	Succession	S3	75.19	97.8807	1.71555	100000	Taxon-taxon correlations
QMP	Succession	S4	83.2118	89.4666	12.841	100000	Taxon-taxon correlations
QMP	Succession	S5	46.7542	97.3861	1.17634	100000	Taxon-taxon correlations
QMP	Succession	S6	48.1466	97.1741	1.49948	100000	Taxon-taxon correlations
QMP	Succession	S7	70.9875	92.1218	4.95723	100000	Taxon-taxon correlations
QMP	Succession	S8	71.4219	95.8632	2.51004	100000	Taxon-taxon correlations
QMP	Succession	S9	68.226	94.9686	3.63607	100000	Taxon-taxon correlations
Rel	Blooming	B1	93.4826	53.7805	63.3	100000	Taxon-taxon correlations
Rel	Blooming	B10	7.62505	48.7839	8.83799	100000	Taxon-taxon correlations
Rel	Blooming	B2	6.0514	52.1495	5.70601	100000	Taxon-taxon correlations
Rel	Blooming	B3	97.0036	50.8876	98.5688	100000	Taxon-taxon correlations
Rel	Blooming	B4	98.5033	59.3142	99.9588	100000	Taxon-taxon correlations
Rel	Blooming	B5	97.3967	41.7813	97.9565	100000	Taxon-taxon correlations
Rel	Blooming	B6	95.003	54.9425	89.4239	100000	Taxon-taxon correlations
Rel	Blooming	B7	97.0438	47.7779	81.1439	100000	Taxon-taxon correlations
Rel	Blooming	B8	86.6625	46.7422	84.9679	100000	Taxon-taxon correlations
Rel	Blooming	B9	83.802	53.1133	68.164	100000	Taxon-taxon correlations
Rel	Dysbiosis	D1	8.39699	70.4856	37.1403	100000	Taxon-taxon correlations
Rel	Dysbiosis	D10	7.98575	80.5984	20.2524	100000	Taxon-taxon correlations
Rel	Dysbiosis	D2	9.54262	69.2755	43.2473	100000	Taxon-taxon correlations
Rel	Dysbiosis	D3	19.4334	82.7463	41.1921	100000	Taxon-taxon correlations
Rel	Dysbiosis	D4	25.4846	81.1894	73.4024	100000	Taxon-taxon correlations
Rel	Dysbiosis	D5	7.37027	75.6491	26.0943	100000	Taxon-taxon correlations
Rel	Dysbiosis	D6	49.7647	90.7794	50.4904	100000	Taxon-taxon correlations
Rel	Dysbiosis	D7	20.5605	92.2115	21.6588	100000	Taxon-taxon correlations
Rel	Dysbiosis	D8	18.0339	90.0816	23.185	100000	Taxon-taxon correlations
Rel	Dysbiosis	D9	19.6895	81.8653	47.9579	100000	Taxon-taxon correlations
Rel	Succession	S1	17.5666	70.3601	7.15277	100000	Taxon-taxon correlations
Rel	Succession	S10	12.4595	66.0044	7.37569	100000	Taxon-taxon correlations
Rel	Succession	S2	9.09571	65.5501	5.18982	100000	Taxon-taxon correlations
Rel	Succession	S3	28.2662	82.9415	6.12289	100000	Taxon-taxon correlations
Rel	Succession	S4	10.2151	63.9616	7.50636	100000	Taxon-taxon correlations
Rel	Succession	S5	18.2021	73.3286	6.17987	100000	Taxon-taxon correlations
Rel	Succession	S6	29.5585	67.7904	14.9293	100000	Taxon-taxon correlations
Rel	Succession	S7	40.9642	83.2234	6.73933	100000	Taxon-taxon correlations
Rel	Succession	S8	25.3669	87.4165	2.96586	100000	Taxon-taxon correlations
Rel	Succession	S9	16.1341	79.5551	4.16779	100000	Taxon-taxon correlations
RLE	Blooming	B1	12.2425	76.0626	3.05732	100000	Taxon-taxon correlations
RLE	Blooming	B10	11.1552	67.4106	5.97689	100000	Taxon-taxon correlations
RLE	Blooming	B2	8.26917	61.8912	5.24376	100000	Taxon-taxon correlations
RLE	Blooming	B3	4.19499	57.2854	3.37646	100000	Taxon-taxon correlations
RLE	Blooming	B4	9.8016	76.5633	4.51924	100000	Taxon-taxon correlations
RLE	Blooming	B5	4.68597	73.0964	1.26281	100000	Taxon-taxon correlations
RLE	Blooming	B6	6.02911	70.7317	2.91464	100000	Taxon-taxon correlations
RLE	Blooming	B7	9.66097	74.7335	2.50767	100000	Taxon-taxon correlations
RLE	Blooming	B8	3.70038	48.1871	3.46988	100000	Taxon-taxon correlations
RLE	Blooming	B9	6.56799	75.7737	1.96367	100000	Taxon-taxon correlations
RLE	Dysbiosis	D1	53.1032	89.8119	71.1443	100000	Taxon-taxon correlations
RLE	Dysbiosis	D10	37.7938	86.4461	66.4317	100000	Taxon-taxon correlations
RLE	Dysbiosis	D2	36.4568	85.054	71.5898	100000	Taxon-taxon correlations
RLE	Dysbiosis	D3	31.1138	85.7383	57.2575	100000	Taxon-taxon correlations
RLE	Dysbiosis	D4	27.9257	82.8421	71.98	100000	Taxon-taxon correlations
RLE	Dysbiosis	D5	84.3586	92.541	84.9326	100000	Taxon-taxon correlations
RLE	Dysbiosis	D6	81.3353	91.8068	81.7385	100000	Taxon-taxon correlations
RLE	Dysbiosis	D7	73.1581	92.002	86.4929	100000	Taxon-taxon correlations
RLE	Dysbiosis	D8	52.2134	89.5435	74.4056	100000	Taxon-taxon correlations
RLE	Dysbiosis	D9	35.2496	85.5664	68.0731	100000	Taxon-taxon correlations
RLE	Succession	S1	19.418	71.9921	7.3019	100000	Taxon-taxon correlations
RLE	Succession	S10	8.2978	56.6866	7.2841	100000	Taxon-taxon correlations
RLE	Succession	S2	6.3596	52.2569	6.30409	100000	Taxon-taxon correlations
RLE	Succession	S3	11.1237	57.6217	8.58806	100000	Taxon-taxon correlations
RLE	Succession	S4	7.09806	48.0806	9.92004	100000	Taxon-taxon correlations
RLE	Succession	S5	8.86648	68.4783	3.82166	100000	Taxon-taxon correlations
RLE	Succession	S6	7.04898	49.4357	7.66118	100000	Taxon-taxon correlations
RLE	Succession	S7	13.1647	76.8873	3.23065	100000	Taxon-taxon correlations
RLE	Succession	S8	10.4086	71.8395	3.32186	100000	Taxon-taxon correlations
RLE	Succession	S9	11.166	67.1078	5.49741	100000	Taxon-taxon correlations
RMP	Blooming	B1	82.8244	56.2286	50.8231	100000	Taxon-taxon correlations
RMP	Blooming	B10	4.45338	49.848	4.95793	100000	Taxon-taxon correlations
RMP	Blooming	B2	3.7523	51.8352	3.58877	100000	Taxon-taxon correlations
RMP	Blooming	B3	95.9877	51.0534	96.9063	100000	Taxon-taxon correlations
RMP	Blooming	B4	98.4755	59.3621	99.7528	100000	Taxon-taxon correlations
RMP	Blooming	B5	93.5405	42.3593	91.9271	100000	Taxon-taxon correlations
RMP	Blooming	B6	86.4494	55.6309	79.2862	100000	Taxon-taxon correlations
RMP	Blooming	B7	85.4948	50.0343	65.3722	100000	Taxon-taxon correlations
RMP	Blooming	B8	70.2623	44.2452	76.2413	100000	Taxon-taxon correlations
RMP	Blooming	B9	66.8455	52.5718	55.5849	100000	Taxon-taxon correlations
RMP	Dysbiosis	D1	5.65042	69.0934	27.881	100000	Taxon-taxon correlations
RMP	Dysbiosis	D10	5.84184	79.1481	16.5273	100000	Taxon-taxon correlations
RMP	Dysbiosis	D2	7.27354	67.99	35.8186	100000	Taxon-taxon correlations
RMP	Dysbiosis	D3	15.9444	82.4899	35.0677	100000	Taxon-taxon correlations
RMP	Dysbiosis	D4	21.4612	80.0793	67.5263	100000	Taxon-taxon correlations
RMP	Dysbiosis	D5	4.87135	74.2709	19.4385	100000	Taxon-taxon correlations
RMP	Dysbiosis	D6	37.3498	89.9104	42.6749	100000	Taxon-taxon correlations
RMP	Dysbiosis	D7	15.0661	91.7256	17.3462	100000	Taxon-taxon correlations
RMP	Dysbiosis	D8	14.6787	89.9087	19.3929	100000	Taxon-taxon correlations
RMP	Dysbiosis	D9	15.8009	81.451	40.2336	100000	Taxon-taxon correlations
RMP	Succession	S1	13.7628	71.6422	5.26668	100000	Taxon-taxon correlations
RMP	Succession	S10	9.29456	66.5808	5.36516	100000	Taxon-taxon correlations
RMP	Succession	S2	6.23812	66.3483	3.44035	100000	Taxon-taxon correlations
RMP	Succession	S3	24.0294	84.064	4.79745	100000	Taxon-taxon correlations
RMP	Succession	S4	7.99461	64.2644	5.80633	100000	Taxon-taxon correlations
RMP	Succession	S5	11.5698	75.0761	3.5914	100000	Taxon-taxon correlations
RMP	Succession	S6	21.8336	69.0416	10.4131	100000	Taxon-taxon correlations
RMP	Succession	S7	30.4521	82.6159	5.22948	100000	Taxon-taxon correlations
RMP	Succession	S8	19.508	86.5139	2.47078	100000	Taxon-taxon correlations
RMP	Succession	S9	10.5	81.1877	2.446	100000	Taxon-taxon correlations
Seq	Blooming	B1	96.5433	49.6335	77.6573	100000	Taxon-taxon correlations
Seq	Blooming	B10	33.3786	63.1395	21.6366	100000	Taxon-taxon correlations
Seq	Blooming	B2	43.5744	69.6662	19.5748	100000	Taxon-taxon correlations
Seq	Blooming	B3	97.0255	50.9264	98.7648	100000	Taxon-taxon correlations
Seq	Blooming	B4	98.4963	59.8292	98.948	100000	Taxon-taxon correlations
Seq	Blooming	B5	97.8034	42.0497	98.3498	100000	Taxon-taxon correlations
Seq	Blooming	B6	96.8592	54.1309	94.4948	100000	Taxon-taxon correlations
Seq	Blooming	B7	98.0568	45.7394	88.9316	100000	Taxon-taxon correlations
Seq	Blooming	B8	93.6142	47.4441	90.3019	100000	Taxon-taxon correlations
Seq	Blooming	B9	92.4884	51.2981	81.8417	100000	Taxon-taxon correlations
Seq	Dysbiosis	D1	27.7016	95.0014	17.3579	100000	Taxon-taxon correlations
Seq	Dysbiosis	D10	25.7688	95.5055	13.4106	100000	Taxon-taxon correlations
Seq	Dysbiosis	D2	30.499	92.2062	28.6847	100000	Taxon-taxon correlations
Seq	Dysbiosis	D3	46.4979	97.0613	16.0384	100000	Taxon-taxon correlations
Seq	Dysbiosis	D4	54.5418	94.2017	44.5333	100000	Taxon-taxon correlations
Seq	Dysbiosis	D5	23.8971	92.0937	24.3858	100000	Taxon-taxon correlations
Seq	Dysbiosis	D6	73.2336	92.2391	63.8373	100000	Taxon-taxon correlations
Seq	Dysbiosis	D7	49.6878	97.9393	14.2349	100000	Taxon-taxon correlations
Seq	Dysbiosis	D8	36.5033	97.2816	12.5618	100000	Taxon-taxon correlations
Seq	Dysbiosis	D9	55.502	97.7312	14.9747	100000	Taxon-taxon correlations
Seq	Succession	S1	44.2943	81.5395	9.70149	100000	Taxon-taxon correlations
Seq	Succession	S10	41.4068	76.136	14.9875	100000	Taxon-taxon correlations
Seq	Succession	S2	40.7036	76.8985	13.3138	100000	Taxon-taxon correlations
Seq	Succession	S3	61.6013	87.1666	9.55731	100000	Taxon-taxon correlations
Seq	Succession	S4	32.9911	81.1286	10.0554	100000	Taxon-taxon correlations
Seq	Succession	S5	52.2078	70.8781	20.1033	100000	Taxon-taxon correlations
Seq	Succession	S6	63.4033	65.5992	35.5655	100000	Taxon-taxon correlations
Seq	Succession	S7	77.2543	70.104	26.9008	100000	Taxon-taxon correlations
Seq	Succession	S8	57.5672	78.229	13.0474	100000	Taxon-taxon correlations
Seq	Succession	S9	53.8482	85.685	9.04965	100000	Taxon-taxon correlations
TMM	Blooming	B1	9.44837	71.3043	3.0168	100000	Taxon-taxon correlations
TMM	Blooming	B10	6.2836	49.7207	7.0245	100000	Taxon-taxon correlations
TMM	Blooming	B2	7.15758	57.1924	5.51309	100000	Taxon-taxon correlations
TMM	Blooming	B3	3.82226	50.6783	4.01261	100000	Taxon-taxon correlations
TMM	Blooming	B4	7.48347	65.5088	5.91308	100000	Taxon-taxon correlations
TMM	Blooming	B5	5.71103	75.1606	1.37947	100000	Taxon-taxon correlations
TMM	Blooming	B6	6.14791	72.8232	2.6795	100000	Taxon-taxon correlations
TMM	Blooming	B7	7.46279	68.5443	2.62935	100000	Taxon-taxon correlations
TMM	Blooming	B8	2.99982	51.1485	2.5002	100000	Taxon-taxon correlations
TMM	Blooming	B9	4.98612	71.8667	1.82494	100000	Taxon-taxon correlations
TMM	Dysbiosis	D1	6.70074	67.2871	34.8453	100000	Taxon-taxon correlations
TMM	Dysbiosis	D10	4.24888	64.0054	24.5312	100000	Taxon-taxon correlations
TMM	Dysbiosis	D2	5.97565	57.866	42.4761	100000	Taxon-taxon correlations
TMM	Dysbiosis	D3	7.56146	64.6242	40.1351	100000	Taxon-taxon correlations
TMM	Dysbiosis	D4	5.80397	57.3333	45.9658	100000	Taxon-taxon correlations
TMM	Dysbiosis	D5	5.64262	63.5732	35.4773	100000	Taxon-taxon correlations
TMM	Dysbiosis	D6	3.9916	61.9874	25.5839	100000	Taxon-taxon correlations
TMM	Dysbiosis	D7	5.30855	64.8687	33.8925	100000	Taxon-taxon correlations
TMM	Dysbiosis	D8	8.54703	72.4909	35.0464	100000	Taxon-taxon correlations
TMM	Dysbiosis	D9	8.51712	69.8477	36.7993	100000	Taxon-taxon correlations
TMM	Succession	S1	12.3584	58.5876	8.42829	100000	Taxon-taxon correlations
TMM	Succession	S10	7.88162	55.6604	7.21497	100000	Taxon-taxon correlations
TMM	Succession	S2	6.51278	54.3891	5.92856	100000	Taxon-taxon correlations
TMM	Succession	S3	10.2558	55.2115	8.74164	100000	Taxon-taxon correlations
TMM	Succession	S4	7.90635	53.3041	8.99385	100000	Taxon-taxon correlations
TMM	Succession	S5	8.56154	68.3201	3.71958	100000	Taxon-taxon correlations
TMM	Succession	S6	7.27965	51.2075	7.37972	100000	Taxon-taxon correlations
TMM	Succession	S7	7.77996	61.0284	4.05237	100000	Taxon-taxon correlations
TMM	Succession	S8	8.21299	64.8887	3.61786	100000	Taxon-taxon correlations
TMM	Succession	S9	10.0757	63.7012	5.76467	100000	Taxon-taxon correlations
UQ	Blooming	B1	8.80023	64.7932	3.7932	100000	Taxon-taxon correlations
UQ	Blooming	B10	8.15185	58.1107	6.50671	100000	Taxon-taxon correlations
UQ	Blooming	B2	8.63247	63.3002	5.15585	100000	Taxon-taxon correlations
UQ	Blooming	B3	4.39962	57.0076	3.58101	100000	Taxon-taxon correlations
UQ	Blooming	B4	5.2071	60.6159	5.07784	100000	Taxon-taxon correlations
UQ	Blooming	B5	2.35926	70.7317	0.714796	100000	Taxon-taxon correlations
UQ	Blooming	B6	4.67775	66.0377	2.80982	100000	Taxon-taxon correlations
UQ	Blooming	B7	6.78749	65.275	2.7719	100000	Taxon-taxon correlations
UQ	Blooming	B8	3.79917	53.8854	2.83744	100000	Taxon-taxon correlations
UQ	Blooming	B9	4.60685	68.3128	1.99741	100000	Taxon-taxon correlations
UQ	Dysbiosis	D1	4.06089	55.8949	31.8359	100000	Taxon-taxon correlations
UQ	Dysbiosis	D10	2.64096	56.1426	20.3485	100000	Taxon-taxon correlations
UQ	Dysbiosis	D2	4.89159	58.2803	33.2957	100000	Taxon-taxon correlations
UQ	Dysbiosis	D3	3.82572	53.9501	30.5458	100000	Taxon-taxon correlations
UQ	Dysbiosis	D4	4.23021	54.3944	36.5277	100000	Taxon-taxon correlations
UQ	Dysbiosis	D5	4.45795	56.4674	35.309	100000	Taxon-taxon correlations
UQ	Dysbiosis	D6	2.96916	56.0383	23.831	100000	Taxon-taxon correlations
UQ	Dysbiosis	D7	4.05692	59.371	31.0894	100000	Taxon-taxon correlations
UQ	Dysbiosis	D8	5.24913	63.4789	31.4158	100000	Taxon-taxon correlations
UQ	Dysbiosis	D9	4.52409	60.3562	28.2561	100000	Taxon-taxon correlations
UQ	Succession	S1	12.6031	56.6475	9.29077	100000	Taxon-taxon correlations
UQ	Succession	S10	8.42111	56.9295	7.32817	100000	Taxon-taxon correlations
UQ	Succession	S2	8.90556	62.9104	5.70641	100000	Taxon-taxon correlations
UQ	Succession	S3	8.63291	48.5698	9.58329	100000	Taxon-taxon correlations
UQ	Succession	S4	7.15381	49.7095	9.37594	100000	Taxon-taxon correlations
UQ	Succession	S5	7.45323	63.2024	4.06348	100000	Taxon-taxon correlations
UQ	Succession	S6	7.58543	53.0582	7.14898	100000	Taxon-taxon correlations
UQ	Succession	S7	9.49522	66.6094	3.88481	100000	Taxon-taxon correlations
UQ	Succession	S8	9.528	69.7764	3.35946	100000	Taxon-taxon correlations
UQ	Succession	S9	8.4591	58.1395	6.11288	100000	Taxon-taxon correlations
VST	Blooming	B1	12.2569	76.084	3.05749	100000	Taxon-taxon correlations
VST	Blooming	B10	11.1606	67.3991	5.98327	100000	Taxon-taxon correlations
VST	Blooming	B2	8.26917	61.9164	5.23818	100000	Taxon-taxon correlations
VST	Blooming	B3	4.16575	57.2289	3.36068	100000	Taxon-taxon correlations
VST	Blooming	B4	9.75983	76.0716	4.6241	100000	Taxon-taxon correlations
VST	Blooming	B5	4.6697	73.028	1.26281	100000	Taxon-taxon correlations
VST	Blooming	B6	6.01426	70.619	2.92332	100000	Taxon-taxon correlations
VST	Blooming	B7	9.67475	74.7206	2.51296	100000	Taxon-taxon correlations
VST	Blooming	B8	3.6914	48.3529	3.43882	100000	Taxon-taxon correlations
VST	Blooming	B9	6.56799	75.7737	1.96367	100000	Taxon-taxon correlations
VST	Dysbiosis	D1	53.3476	89.8538	71.1679	100000	Taxon-taxon correlations
VST	Dysbiosis	D10	37.8238	86.4436	66.4988	100000	Taxon-taxon correlations
VST	Dysbiosis	D2	36.4449	85.044	71.623	100000	Taxon-taxon correlations
VST	Dysbiosis	D3	31.0934	85.7234	57.2897	100000	Taxon-taxon correlations
VST	Dysbiosis	D4	27.9515	82.834	72.113	100000	Taxon-taxon correlations
VST	Dysbiosis	D5	84.5653	92.5547	85.0039	100000	Taxon-taxon correlations
VST	Dysbiosis	D6	81.2946	91.782	81.936	100000	Taxon-taxon correlations
VST	Dysbiosis	D7	73.1843	92.008	86.4534	100000	Taxon-taxon correlations
VST	Dysbiosis	D8	52.2019	89.5415	74.4056	100000	Taxon-taxon correlations
VST	Dysbiosis	D9	35.2467	85.5593	68.1063	100000	Taxon-taxon correlations
VST	Succession	S1	19.3914	71.9219	7.31732	100000	Taxon-taxon correlations
VST	Succession	S10	8.30293	56.662	7.29591	100000	Taxon-taxon correlations
VST	Succession	S2	6.38073	52.3397	6.30409	100000	Taxon-taxon correlations
VST	Succession	S3	11.1339	57.6442	8.58806	100000	Taxon-taxon correlations
VST	Succession	S4	7.09342	48.034	9.93087	100000	Taxon-taxon correlations
VST	Succession	S5	8.85475	68.4807	3.81617	100000	Taxon-taxon correlations
VST	Succession	S6	7.03288	49.453	7.63794	100000	Taxon-taxon correlations
VST	Succession	S7	13.1647	76.8598	3.23565	100000	Taxon-taxon correlations
VST	Succession	S8	10.4203	71.8333	3.32664	100000	Taxon-taxon correlations
VST	Succession	S9	11.166	67.1295	5.49231	100000	Taxon-taxon correlations
ACS	Blooming	B1	87.3157	91.2303	7.1265	200000	Taxon-taxon correlations
ACS	Blooming	B10	89.1497	90.1331	11.0194	200000	Taxon-taxon correlations
ACS	Blooming	B2	90.471	94.8382	5.06868	200000	Taxon-taxon correlations
ACS	Blooming	B3	87.7474	70.805	39.3152	200000	Taxon-taxon correlations
ACS	Blooming	B4	87.5751	76.604	39.5746	200000	Taxon-taxon correlations
ACS	Blooming	B5	68.6371	79.1326	14.1909	200000	Taxon-taxon correlations
ACS	Blooming	B6	72.7211	89.3813	10.18	200000	Taxon-taxon correlations
ACS	Blooming	B7	86.2224	83.063	13.9039	200000	Taxon-taxon correlations
ACS	Blooming	B8	69.6618	81.2926	14.0875	200000	Taxon-taxon correlations
ACS	Blooming	B9	75.9397	90.3771	8.20157	200000	Taxon-taxon correlations
ACS	Dysbiosis	D1	99.2503	99.5951	5.03744	200000	Taxon-taxon correlations
ACS	Dysbiosis	D10	98.43	98.5117	17.4438	200000	Taxon-taxon correlations
ACS	Dysbiosis	D2	95.2299	93.6581	76.3588	200000	Taxon-taxon correlations
ACS	Dysbiosis	D3	97.1121	99.3199	8.00654	200000	Taxon-taxon correlations
ACS	Dysbiosis	D4	98.1822	96.0617	56.0452	200000	Taxon-taxon correlations
ACS	Dysbiosis	D5	97.1103	99.0434	11.0537	200000	Taxon-taxon correlations
ACS	Dysbiosis	D6	96.3476	99.5129	5.7008	200000	Taxon-taxon correlations
ACS	Dysbiosis	D7	98.028	97.6727	34.16	200000	Taxon-taxon correlations
ACS	Dysbiosis	D8	96.0569	98.4064	20.3665	200000	Taxon-taxon correlations
ACS	Dysbiosis	D9	97.4148	99.5578	5.18445	200000	Taxon-taxon correlations
ACS	Succession	S1	92.3252	94.3074	5.40845	200000	Taxon-taxon correlations
ACS	Succession	S10	89.8759	95.296	5.13863	200000	Taxon-taxon correlations
ACS	Succession	S2	85.47	97.4796	2.3589	200000	Taxon-taxon correlations
ACS	Succession	S3	87.1328	98.5764	1.33875	200000	Taxon-taxon correlations
ACS	Succession	S4	93.2132	89.5481	14.6926	200000	Taxon-taxon correlations
ACS	Succession	S5	77.2592	97.6541	1.69295	200000	Taxon-taxon correlations
ACS	Succession	S6	83.2417	96.7753	2.98962	200000	Taxon-taxon correlations
ACS	Succession	S7	82.8631	96.5351	2.42069	200000	Taxon-taxon correlations
ACS	Succession	S8	84.4582	97.2686	1.90836	200000	Taxon-taxon correlations
ACS	Succession	S9	87.4898	96.9757	2.71133	200000	Taxon-taxon correlations
AST	Blooming	B1	94.0907	54.8891	65.1808	200000	Taxon-taxon correlations
AST	Blooming	B10	8.2128	49.4128	9.41862	200000	Taxon-taxon correlations
AST	Blooming	B2	6.70853	51.5273	6.46614	200000	Taxon-taxon correlations
AST	Blooming	B3	97.0735	51.0978	98.4747	200000	Taxon-taxon correlations
AST	Blooming	B4	98.5036	58.8587	99.8548	200000	Taxon-taxon correlations
AST	Blooming	B5	97.4731	43.5883	97.525	200000	Taxon-taxon correlations
AST	Blooming	B6	96.2832	55.1623	90.6519	200000	Taxon-taxon correlations
AST	Blooming	B7	97.4242	47.7674	83.9509	200000	Taxon-taxon correlations
AST	Blooming	B8	85.8874	46.8935	84.2	200000	Taxon-taxon correlations
AST	Blooming	B9	87.0629	55.2668	70.4229	200000	Taxon-taxon correlations
AST	Dysbiosis	D1	8.93057	71.0475	38.7743	200000	Taxon-taxon correlations
AST	Dysbiosis	D10	9.04515	82.028	21.2838	200000	Taxon-taxon correlations
AST	Dysbiosis	D2	9.51764	69.7915	43.0421	200000	Taxon-taxon correlations
AST	Dysbiosis	D3	18.9393	82.8151	41.1832	200000	Taxon-taxon correlations
AST	Dysbiosis	D4	26.5994	82.0032	74.8786	200000	Taxon-taxon correlations
AST	Dysbiosis	D5	8.61943	77.2454	26.2538	200000	Taxon-taxon correlations
AST	Dysbiosis	D6	52.1611	91.6073	50.8794	200000	Taxon-taxon correlations
AST	Dysbiosis	D7	21.547	92.53	22.1757	200000	Taxon-taxon correlations
AST	Dysbiosis	D8	17.6183	90.2829	22.954	200000	Taxon-taxon correlations
AST	Dysbiosis	D9	19.8746	81.5966	49.9536	200000	Taxon-taxon correlations
AST	Succession	S1	18.2549	69.8029	7.65389	200000	Taxon-taxon correlations
AST	Succession	S10	13.9324	67.2476	7.82257	200000	Taxon-taxon correlations
AST	Succession	S2	10.1102	65.143	5.7568	200000	Taxon-taxon correlations
AST	Succession	S3	28.9121	83.2394	6.19013	200000	Taxon-taxon correlations
AST	Succession	S4	10.1737	63.6931	7.79168	200000	Taxon-taxon correlations
AST	Succession	S5	20.211	73.5921	6.58541	200000	Taxon-taxon correlations
AST	Succession	S6	32.4726	68.2893	16.1273	200000	Taxon-taxon correlations
AST	Succession	S7	44.4822	83.3723	7.21626	200000	Taxon-taxon correlations
AST	Succession	S8	26.8375	87.7278	3.0121	200000	Taxon-taxon correlations
AST	Succession	S9	17.1614	78.7135	4.60876	200000	Taxon-taxon correlations
CLR	Blooming	B1	4.93696	38.5029	6.66172	200000	Taxon-taxon correlations
CLR	Blooming	B10	5.49522	35.9058	10.9016	200000	Taxon-taxon correlations
CLR	Blooming	B2	4.95029	36.2036	8.89921	200000	Taxon-taxon correlations
CLR	Blooming	B3	3.44262	35.0866	6.88591	200000	Taxon-taxon correlations
CLR	Blooming	B4	3.79404	39.054	8.61109	200000	Taxon-taxon correlations
CLR	Blooming	B5	2.00091	58.3333	1.12037	200000	Taxon-taxon correlations
CLR	Blooming	B6	3.53741	45.1104	5.038	200000	Taxon-taxon correlations
CLR	Blooming	B7	4.41111	38.8734	5.46524	200000	Taxon-taxon correlations
CLR	Blooming	B8	3.63453	37.7528	5.24356	200000	Taxon-taxon correlations
CLR	Blooming	B9	3.02302	42.3038	4.16881	200000	Taxon-taxon correlations
CLR	Dysbiosis	D1	4.39441	43.8878	50.4529	200000	Taxon-taxon correlations
CLR	Dysbiosis	D10	2.15048	41.9175	28.3306	200000	Taxon-taxon correlations
CLR	Dysbiosis	D2	2.74547	40.1235	38.4209	200000	Taxon-taxon correlations
CLR	Dysbiosis	D3	2.91499	43.6763	35.5493	200000	Taxon-taxon correlations
CLR	Dysbiosis	D4	3.63838	43.5416	46.6934	200000	Taxon-taxon correlations
CLR	Dysbiosis	D5	2.73192	38.4774	38.5309	200000	Taxon-taxon correlations
CLR	Dysbiosis	D6	1.58592	36.7177	28.0086	200000	Taxon-taxon correlations
CLR	Dysbiosis	D7	3.11252	44.1256	41.853	200000	Taxon-taxon correlations
CLR	Dysbiosis	D8	3.21942	44.5215	40.1427	200000	Taxon-taxon correlations
CLR	Dysbiosis	D9	3.63374	44.0929	40.0627	200000	Taxon-taxon correlations
CLR	Succession	S1	7.10388	29.1097	16.4292	200000	Taxon-taxon correlations
CLR	Succession	S10	5.48989	34.8181	11.715	200000	Taxon-taxon correlations
CLR	Succession	S2	4.34827	34.7188	8.66274	200000	Taxon-taxon correlations
CLR	Succession	S3	5.42009	30.8701	12.7547	200000	Taxon-taxon correlations
CLR	Succession	S4	4.92009	30.6117	14.644	200000	Taxon-taxon correlations
CLR	Succession	S5	4.91052	36.6145	7.67773	200000	Taxon-taxon correlations
CLR	Succession	S6	5.62308	33.4032	11.8693	200000	Taxon-taxon correlations
CLR	Succession	S7	4.75867	32.596	7.9442	200000	Taxon-taxon correlations
CLR	Succession	S8	4.26253	34.076	6.60134	200000	Taxon-taxon correlations
CLR	Succession	S9	5.06426	34.2532	9.56443	200000	Taxon-taxon correlations
CSS	Blooming	B1	10.7772	70.3522	3.85004	200000	Taxon-taxon correlations
CSS	Blooming	B10	6.58125	47.7314	8.07673	200000	Taxon-taxon correlations
CSS	Blooming	B2	6.61957	49.6858	6.87674	200000	Taxon-taxon correlations
CSS	Blooming	B3	6.61809	49.0328	7.45297	200000	Taxon-taxon correlations
CSS	Blooming	B4	15.3647	70.9467	9.23237	200000	Taxon-taxon correlations
CSS	Blooming	B5	10.359	74.1408	2.82445	200000	Taxon-taxon correlations
CSS	Blooming	B6	7.8355	67.6455	4.40023	200000	Taxon-taxon correlations
CSS	Blooming	B7	9.6323	70.203	3.23194	200000	Taxon-taxon correlations
CSS	Blooming	B8	5.44458	40.3743	7.04448	200000	Taxon-taxon correlations
CSS	Blooming	B9	6.65793	68.4644	3.10632	200000	Taxon-taxon correlations
CSS	Dysbiosis	D1	5.88011	62.1614	37.5572	200000	Taxon-taxon correlations
CSS	Dysbiosis	D10	3.68898	58.4504	27.2107	200000	Taxon-taxon correlations
CSS	Dysbiosis	D2	4.64619	54.2763	38.7835	200000	Taxon-taxon correlations
CSS	Dysbiosis	D3	5.12431	58.3256	35.6501	200000	Taxon-taxon correlations
CSS	Dysbiosis	D4	6.10004	57.5108	48.3179	200000	Taxon-taxon correlations
CSS	Dysbiosis	D5	4.71877	56.1349	36.016	200000	Taxon-taxon correlations
CSS	Dysbiosis	D6	3.75454	63.2591	23.8737	200000	Taxon-taxon correlations
CSS	Dysbiosis	D7	6.34265	65.7686	38.6116	200000	Taxon-taxon correlations
CSS	Dysbiosis	D8	5.60427	64.1281	34.6772	200000	Taxon-taxon correlations
CSS	Dysbiosis	D9	6.68775	65.2327	35.1862	200000	Taxon-taxon correlations
CSS	Succession	S1	11.0095	49.6808	10.7438	200000	Taxon-taxon correlations
CSS	Succession	S10	7.18631	47.252	9.21225	200000	Taxon-taxon correlations
CSS	Succession	S2	6.11922	47.9792	7.05372	200000	Taxon-taxon correlations
CSS	Succession	S3	8.52918	47.4014	10.0093	200000	Taxon-taxon correlations
CSS	Succession	S4	6.86474	47.9286	9.95031	200000	Taxon-taxon correlations
CSS	Succession	S5	6.66703	52.5926	5.46157	200000	Taxon-taxon correlations
CSS	Succession	S6	8.06395	49.7047	8.72331	200000	Taxon-taxon correlations
CSS	Succession	S7	9.59098	65.9011	4.03594	200000	Taxon-taxon correlations
CSS	Succession	S8	7.3392	60.2512	3.89126	200000	Taxon-taxon correlations
CSS	Succession	S9	8.70563	55.6207	6.88261	200000	Taxon-taxon correlations
GMPR	Blooming	B1	8.62556	63.0445	4.28723	200000	Taxon-taxon correlations
GMPR	Blooming	B10	6.99665	49.4168	8.0276	200000	Taxon-taxon correlations
GMPR	Blooming	B2	6.40502	47.7007	7.19764	200000	Taxon-taxon correlations
GMPR	Blooming	B3	4.74196	48.9348	5.3629	200000	Taxon-taxon correlations
GMPR	Blooming	B4	7.18746	63.5086	6.06349	200000	Taxon-taxon correlations
GMPR	Blooming	B5	3.87606	73.0603	1.11957	200000	Taxon-taxon correlations
GMPR	Blooming	B6	5.16388	61.3069	3.82855	200000	Taxon-taxon correlations
GMPR	Blooming	B7	6.90463	58.0319	3.94461	200000	Taxon-taxon correlations
GMPR	Blooming	B8	3.82202	47.5763	3.69386	200000	Taxon-taxon correlations
GMPR	Blooming	B9	4.73485	63.4146	2.76814	200000	Taxon-taxon correlations
GMPR	Dysbiosis	D1	6.50438	63.2053	39.7994	200000	Taxon-taxon correlations
GMPR	Dysbiosis	D10	4.13795	59.8181	28.5128	200000	Taxon-taxon correlations
GMPR	Dysbiosis	D2	5.23752	54.6577	42.6479	200000	Taxon-taxon correlations
GMPR	Dysbiosis	D3	6.49767	60.7768	40.8298	200000	Taxon-taxon correlations
GMPR	Dysbiosis	D4	6.1352	56.9277	49.0706	200000	Taxon-taxon correlations
GMPR	Dysbiosis	D5	5.90212	59.1335	39.9885	200000	Taxon-taxon correlations
GMPR	Dysbiosis	D6	4.76677	59.4828	35.1202	200000	Taxon-taxon correlations
GMPR	Dysbiosis	D7	5.93239	62.4892	41.0337	200000	Taxon-taxon correlations
GMPR	Dysbiosis	D8	6.66332	65.2613	39.0748	200000	Taxon-taxon correlations
GMPR	Dysbiosis	D9	6.21619	61.4141	37.6874	200000	Taxon-taxon correlations
GMPR	Succession	S1	11.1308	49.7628	10.8261	200000	Taxon-taxon correlations
GMPR	Succession	S10	7.75014	50.3211	8.79777	200000	Taxon-taxon correlations
GMPR	Succession	S2	6.43054	48.0549	7.38812	200000	Taxon-taxon correlations
GMPR	Succession	S3	8.632	47.3797	10.1403	200000	Taxon-taxon correlations
GMPR	Succession	S4	7.19823	48.6107	10.1461	200000	Taxon-taxon correlations
GMPR	Succession	S5	7.30225	56.2553	5.16246	200000	Taxon-taxon correlations
GMPR	Succession	S6	8.11438	48.0585	9.36911	200000	Taxon-taxon correlations
GMPR	Succession	S7	8.36732	58.6577	4.79083	200000	Taxon-taxon correlations
GMPR	Succession	S8	7.49221	58.9424	4.19264	200000	Taxon-taxon correlations
GMPR	Succession	S9	7.87434	51.2276	7.4175	200000	Taxon-taxon correlations
QMP	Blooming	B1	46.7599	94.51	2.30614	200000	Taxon-taxon correlations
QMP	Blooming	B10	69.6612	94.3277	4.72988	200000	Taxon-taxon correlations
QMP	Blooming	B2	69.911	96.8888	2.3108	200000	Taxon-taxon correlations
QMP	Blooming	B3	57.6321	79.8049	15.8475	200000	Taxon-taxon correlations
QMP	Blooming	B4	57.9003	84.433	15.7991	200000	Taxon-taxon correlations
QMP	Blooming	B5	9.86737	88.0612	1.04895	200000	Taxon-taxon correlations
QMP	Blooming	B6	26.8089	93.3262	2.25898	200000	Taxon-taxon correlations
QMP	Blooming	B7	59.6988	85.0356	8.30831	200000	Taxon-taxon correlations
QMP	Blooming	B8	22.7519	90.6349	2.06564	200000	Taxon-taxon correlations
QMP	Blooming	B9	40.0058	94.3481	2.43091	200000	Taxon-taxon correlations
QMP	Dysbiosis	D1	98.1572	99.2667	9.05378	200000	Taxon-taxon correlations
QMP	Dysbiosis	D10	94.9355	99.416	6.54143	200000	Taxon-taxon correlations
QMP	Dysbiosis	D2	84.7915	94.0853	63.121	200000	Taxon-taxon correlations
QMP	Dysbiosis	D3	93.3313	99.1265	9.90196	200000	Taxon-taxon correlations
QMP	Dysbiosis	D4	93.0803	96.3244	49.4166	200000	Taxon-taxon correlations
QMP	Dysbiosis	D5	89.9109	99.457	5.78512	200000	Taxon-taxon correlations
QMP	Dysbiosis	D6	85.0809	98.8174	12.3138	200000	Taxon-taxon correlations
QMP	Dysbiosis	D7	95.1808	98.7963	16.9668	200000	Taxon-taxon correlations
QMP	Dysbiosis	D8	89.8479	98.3152	20.1521	200000	Taxon-taxon correlations
QMP	Dysbiosis	D9	93.8282	99.4678	6.01329	200000	Taxon-taxon correlations
QMP	Succession	S1	81.3864	95.5511	3.67755	200000	Taxon-taxon correlations
QMP	Succession	S10	72.7237	97.1973	2.42883	200000	Taxon-taxon correlations
QMP	Succession	S2	71.5321	97.6385	1.84661	200000	Taxon-taxon correlations
QMP	Succession	S3	75.7393	98.604	1.14074	200000	Taxon-taxon correlations
QMP	Succession	S4	80.7657	92.6655	8.63309	200000	Taxon-taxon correlations
QMP	Succession	S5	57.9209	97.9725	1.09342	200000	Taxon-taxon correlations
QMP	Succession	S6	61.7278	97.4445	1.74475	200000	Taxon-taxon correlations
QMP	Succession	S7	58.5259	97.0229	1.46164	200000	Taxon-taxon correlations
QMP	Succession	S8	70.6213	97.7386	1.31475	200000	Taxon-taxon correlations
QMP	Succession	S9	73.0161	97.8338	1.60653	200000	Taxon-taxon correlations
Rel	Blooming	B1	94.0907	54.8891	65.1808	200000	Taxon-taxon correlations
Rel	Blooming	B10	8.2128	49.4128	9.41862	200000	Taxon-taxon correlations
Rel	Blooming	B2	6.70853	51.5273	6.46614	200000	Taxon-taxon correlations
Rel	Blooming	B3	97.0735	51.0978	98.4747	200000	Taxon-taxon correlations
Rel	Blooming	B4	98.5036	58.8587	99.8548	200000	Taxon-taxon correlations
Rel	Blooming	B5	97.4731	43.5883	97.525	200000	Taxon-taxon correlations
Rel	Blooming	B6	96.2832	55.1623	90.6519	200000	Taxon-taxon correlations
Rel	Blooming	B7	97.4242	47.7674	83.9509	200000	Taxon-taxon correlations
Rel	Blooming	B8	85.8874	46.8935	84.2	200000	Taxon-taxon correlations
Rel	Blooming	B9	87.0629	55.2668	70.4229	200000	Taxon-taxon correlations
Rel	Dysbiosis	D1	8.93057	71.0475	38.7743	200000	Taxon-taxon correlations
Rel	Dysbiosis	D10	9.04515	82.028	21.2838	200000	Taxon-taxon correlations
Rel	Dysbiosis	D2	9.51764	69.7915	43.0421	200000	Taxon-taxon correlations
Rel	Dysbiosis	D3	18.9393	82.8151	41.1832	200000	Taxon-taxon correlations
Rel	Dysbiosis	D4	26.5994	82.0032	74.8786	200000	Taxon-taxon correlations
Rel	Dysbiosis	D5	8.61943	77.2454	26.2538	200000	Taxon-taxon correlations
Rel	Dysbiosis	D6	52.1611	91.6073	50.8794	200000	Taxon-taxon correlations
Rel	Dysbiosis	D7	21.547	92.53	22.1757	200000	Taxon-taxon correlations
Rel	Dysbiosis	D8	17.6183	90.2829	22.954	200000	Taxon-taxon correlations
Rel	Dysbiosis	D9	19.8746	81.5966	49.9536	200000	Taxon-taxon correlations
Rel	Succession	S1	18.2549	69.8029	7.65389	200000	Taxon-taxon correlations
Rel	Succession	S10	13.9324	67.2476	7.82257	200000	Taxon-taxon correlations
Rel	Succession	S2	10.1102	65.143	5.7568	200000	Taxon-taxon correlations
Rel	Succession	S3	28.9121	83.2394	6.19013	200000	Taxon-taxon correlations
Rel	Succession	S4	10.1737	63.6931	7.79168	200000	Taxon-taxon correlations
Rel	Succession	S5	20.211	73.5921	6.58541	200000	Taxon-taxon correlations
Rel	Succession	S6	32.4726	68.2893	16.1273	200000	Taxon-taxon correlations
Rel	Succession	S7	44.4822	83.3723	7.21626	200000	Taxon-taxon correlations
Rel	Succession	S8	26.8375	87.7278	3.0121	200000	Taxon-taxon correlations
Rel	Succession	S9	17.1614	78.7135	4.60876	200000	Taxon-taxon correlations
RLE	Blooming	B1	15.3127	80.4548	3.15745	200000	Taxon-taxon correlations
RLE	Blooming	B10	11.596	65.3597	6.91208	200000	Taxon-taxon correlations
RLE	Blooming	B2	9.2831	61.4692	5.97753	200000	Taxon-taxon correlations
RLE	Blooming	B3	6.41166	57.5791	5.12145	200000	Taxon-taxon correlations
RLE	Blooming	B4	7.52327	66.0973	5.67394	200000	Taxon-taxon correlations
RLE	Blooming	B5	3.65882	76.3723	0.887494	200000	Taxon-taxon correlations
RLE	Blooming	B6	6.51206	68.6441	3.49945	200000	Taxon-taxon correlations
RLE	Blooming	B7	10.9487	72.5367	3.27746	200000	Taxon-taxon correlations
RLE	Blooming	B8	7.10319	65.405	3.29643	200000	Taxon-taxon correlations
RLE	Blooming	B9	10.7882	83.3896	2.17905	200000	Taxon-taxon correlations
RLE	Dysbiosis	D1	76.4659	91.553	85.5537	200000	Taxon-taxon correlations
RLE	Dysbiosis	D10	54.4854	89.1452	76.8721	200000	Taxon-taxon correlations
RLE	Dysbiosis	D2	49.9789	87.5715	82.0521	200000	Taxon-taxon correlations
RLE	Dysbiosis	D3	33.0773	85.836	62.2408	200000	Taxon-taxon correlations
RLE	Dysbiosis	D4	24.9899	82.3204	68.3902	200000	Taxon-taxon correlations
RLE	Dysbiosis	D5	82.7115	91.8435	85.8313	200000	Taxon-taxon correlations
RLE	Dysbiosis	D6	80.2181	91.8871	84.2745	200000	Taxon-taxon correlations
RLE	Dysbiosis	D7	68.9842	91.937	84.751	200000	Taxon-taxon correlations
RLE	Dysbiosis	D8	63.4851	90.7231	82.5386	200000	Taxon-taxon correlations
RLE	Dysbiosis	D9	23.0368	82.7274	54.8561	200000	Taxon-taxon correlations
RLE	Succession	S1	18.0881	68.4382	8.08402	200000	Taxon-taxon correlations
RLE	Succession	S10	9.51086	57.6958	8.0319	200000	Taxon-taxon correlations
RLE	Succession	S2	6.78269	50.5708	7.04753	200000	Taxon-taxon correlations
RLE	Succession	S3	9.40071	50.5396	9.72769	200000	Taxon-taxon correlations
RLE	Succession	S4	7.25454	48.6777	10.2069	200000	Taxon-taxon correlations
RLE	Succession	S5	10.169	68.8224	4.1958	200000	Taxon-taxon correlations
RLE	Succession	S6	8.07403	48.5593	9.12662	200000	Taxon-taxon correlations
RLE	Succession	S7	13.9758	76.4724	3.4985	200000	Taxon-taxon correlations
RLE	Succession	S8	10.864	69.7789	3.78362	200000	Taxon-taxon correlations
RLE	Succession	S9	10.664	62.1766	6.43301	200000	Taxon-taxon correlations
RMP	Blooming	B1	86.3183	56.5487	55.9211	200000	Taxon-taxon correlations
RMP	Blooming	B10	6.32601	49.7834	7.16614	200000	Taxon-taxon correlations
RMP	Blooming	B2	4.95029	51.5531	4.7729	200000	Taxon-taxon correlations
RMP	Blooming	B3	95.9988	51.1848	97.021	200000	Taxon-taxon correlations
RMP	Blooming	B4	98.3622	58.9986	99.1964	200000	Taxon-taxon correlations
RMP	Blooming	B5	94.8091	44.09	92.9955	200000	Taxon-taxon correlations
RMP	Blooming	B6	92.381	55.7992	84.8183	200000	Taxon-taxon correlations
RMP	Blooming	B7	93.3105	49.1418	76.1123	200000	Taxon-taxon correlations
RMP	Blooming	B8	76.7578	45.6432	79.1459	200000	Taxon-taxon correlations
RMP	Blooming	B9	73.3902	55.4424	58.9516	200000	Taxon-taxon correlations
RMP	Dysbiosis	D1	7.26222	70.0684	34.0311	200000	Taxon-taxon correlations
RMP	Dysbiosis	D10	7.01192	80.1831	18.9257	200000	Taxon-taxon correlations
RMP	Dysbiosis	D2	7.43671	68.5796	36.6001	200000	Taxon-taxon correlations
RMP	Dysbiosis	D3	16.8141	83.0318	36.4421	200000	Taxon-taxon correlations
RMP	Dysbiosis	D4	22.8988	80.9041	70.007	200000	Taxon-taxon correlations
RMP	Dysbiosis	D5	6.71731	76.0251	22.4667	200000	Taxon-taxon correlations
RMP	Dysbiosis	D6	41.4021	90.4759	46.8518	200000	Taxon-taxon correlations
RMP	Dysbiosis	D7	17.3377	92.217	18.9784	200000	Taxon-taxon correlations
RMP	Dysbiosis	D8	15.421	90.443	19.8392	200000	Taxon-taxon correlations
RMP	Dysbiosis	D9	16.8678	81.3294	43.927	200000	Taxon-taxon correlations
RMP	Succession	S1	15.4052	69.596	6.52366	200000	Taxon-taxon correlations
RMP	Succession	S10	10.7968	68.9514	5.61041	200000	Taxon-taxon correlations
RMP	Succession	S2	7.60437	66.5179	4.07764	200000	Taxon-taxon correlations
RMP	Succession	S3	25.1175	83.2657	5.36616	200000	Taxon-taxon correlations
RMP	Succession	S4	8.60583	64.4502	6.38323	200000	Taxon-taxon correlations
RMP	Succession	S5	14.7536	73.6624	4.79538	200000	Taxon-taxon correlations
RMP	Succession	S6	25.1198	68.3171	12.4669	200000	Taxon-taxon correlations
RMP	Succession	S7	35.2141	82.6816	6.00028	200000	Taxon-taxon correlations
RMP	Succession	S8	22.1542	87.7679	2.4784	200000	Taxon-taxon correlations
RMP	Succession	S9	13.7954	79.4187	3.55045	200000	Taxon-taxon correlations
Seq	Blooming	B1	97.817	49.5063	84.5777	200000	Taxon-taxon correlations
Seq	Blooming	B10	50.5981	64.2231	31.7923	200000	Taxon-taxon correlations
Seq	Blooming	B2	37.8859	72.7784	14.5842	200000	Taxon-taxon correlations
Seq	Blooming	B3	97.1585	51.1753	98.446	200000	Taxon-taxon correlations
Seq	Blooming	B4	98.5154	59.2874	99.0597	200000	Taxon-taxon correlations
Seq	Blooming	B5	97.8276	43.7961	98.0095	200000	Taxon-taxon correlations
Seq	Blooming	B6	97.384	54.4935	94.4684	200000	Taxon-taxon correlations
Seq	Blooming	B7	97.9052	46.1268	90.0025	200000	Taxon-taxon correlations
Seq	Blooming	B8	92.1324	47.4292	89.3157	200000	Taxon-taxon correlations
Seq	Blooming	B9	97.3048	51.9888	90.7459	200000	Taxon-taxon correlations
Seq	Dysbiosis	D1	31.8785	94.8418	20.9832	200000	Taxon-taxon correlations
Seq	Dysbiosis	D10	35.114	96.7079	13.6201	200000	Taxon-taxon correlations
Seq	Dysbiosis	D2	30.524	95.213	17.575	200000	Taxon-taxon correlations
Seq	Dysbiosis	D3	46.2138	97.6095	13.3525	200000	Taxon-taxon correlations
Seq	Dysbiosis	D4	55.2385	95.8011	33.3085	200000	Taxon-taxon correlations
Seq	Dysbiosis	D5	34.2878	92.1766	32.3692	200000	Taxon-taxon correlations
Seq	Dysbiosis	D6	73.9645	92.7705	63.9454	200000	Taxon-taxon correlations
Seq	Dysbiosis	D7	42.5606	97.3536	15.9262	200000	Taxon-taxon correlations
Seq	Dysbiosis	D8	38.7967	97.8094	11.0886	200000	Taxon-taxon correlations
Seq	Dysbiosis	D9	40.8782	96.8138	15.6907	200000	Taxon-taxon correlations
Seq	Succession	S1	43.4165	80.7689	10.0324	200000	Taxon-taxon correlations
Seq	Succession	S10	62.2039	74.3322	24.8711	200000	Taxon-taxon correlations
Seq	Succession	S2	43.8961	76.3109	14.5441	200000	Taxon-taxon correlations
Seq	Succession	S3	67.8271	86.3815	11.3768	200000	Taxon-taxon correlations
Seq	Succession	S4	38.1307	81.4431	11.7317	200000	Taxon-taxon correlations
Seq	Succession	S5	60.9202	68.2319	25.8677	200000	Taxon-taxon correlations
Seq	Succession	S6	63.1146	64.9759	36.6034	200000	Taxon-taxon correlations
Seq	Succession	S7	91.4061	60.1133	49.3501	200000	Taxon-taxon correlations
Seq	Succession	S8	69.9601	73.5282	20.2647	200000	Taxon-taxon correlations
Seq	Succession	S9	50.816	82.7094	10.5559	200000	Taxon-taxon correlations
TMM	Blooming	B1	8.92667	68.4135	3.49635	200000	Taxon-taxon correlations
TMM	Blooming	B10	7.12677	52.7017	7.17736	200000	Taxon-taxon correlations
TMM	Blooming	B2	7.09053	54.5052	6.07575	200000	Taxon-taxon correlations
TMM	Blooming	B3	4.97875	51.25	5.13394	200000	Taxon-taxon correlations
TMM	Blooming	B4	8.50713	68.017	5.88541	200000	Taxon-taxon correlations
TMM	Blooming	B5	6.08278	81.0976	1.11051	200000	Taxon-taxon correlations
TMM	Blooming	B6	5.75139	66.0511	3.4751	200000	Taxon-taxon correlations
TMM	Blooming	B7	7.80963	64.0706	3.46104	200000	Taxon-taxon correlations
TMM	Blooming	B8	4.46384	53.3161	3.42864	200000	Taxon-taxon correlations
TMM	Blooming	B9	5.09907	66.4137	2.61293	200000	Taxon-taxon correlations
TMM	Dysbiosis	D1	7.24586	66.6165	38.4083	200000	Taxon-taxon correlations
TMM	Dysbiosis	D10	4.42392	64.3779	25.461	200000	Taxon-taxon correlations
TMM	Dysbiosis	D2	5.45434	60.174	36.3482	200000	Taxon-taxon correlations
TMM	Dysbiosis	D3	6.41896	62.7987	37.6714	200000	Taxon-taxon correlations
TMM	Dysbiosis	D4	6.54097	59.2792	48.5247	200000	Taxon-taxon correlations
TMM	Dysbiosis	D5	5.72681	61.9469	35.0305	200000	Taxon-taxon correlations
TMM	Dysbiosis	D6	5.3705	63.3369	33.89	200000	Taxon-taxon correlations
TMM	Dysbiosis	D7	6.22231	66.2493	38.0125	200000	Taxon-taxon correlations
TMM	Dysbiosis	D8	7.27868	68.4041	37.9547	200000	Taxon-taxon correlations
TMM	Dysbiosis	D9	6.50467	66.1495	33.195	200000	Taxon-taxon correlations
TMM	Succession	S1	12.0301	54.7482	9.60281	200000	Taxon-taxon correlations
TMM	Succession	S10	8.63544	55.7293	7.90088	200000	Taxon-taxon correlations
TMM	Succession	S2	6.95111	51.9847	6.82916	200000	Taxon-taxon correlations
TMM	Succession	S3	9.71896	51.3583	9.74346	200000	Taxon-taxon correlations
TMM	Succession	S4	7.37148	50.8515	9.51527	200000	Taxon-taxon correlations
TMM	Succession	S5	8.69973	63.1263	4.62614	200000	Taxon-taxon correlations
TMM	Succession	S6	8.35645	51.221	8.515	200000	Taxon-taxon correlations
TMM	Succession	S7	7.92545	58.8062	4.5101	200000	Taxon-taxon correlations
TMM	Succession	S8	8.0223	61.5256	4.03091	200000	Taxon-taxon correlations
TMM	Succession	S9	8.71583	55.7586	6.84987	200000	Taxon-taxon correlations
UQ	Blooming	B1	10.1562	66.2981	4.37882	200000	Taxon-taxon correlations
UQ	Blooming	B10	8.65322	56.7816	7.39866	200000	Taxon-taxon correlations
UQ	Blooming	B2	9.95814	63.0341	6.00161	200000	Taxon-taxon correlations
UQ	Blooming	B3	6.04129	55.9303	5.16469	200000	Taxon-taxon correlations
UQ	Blooming	B4	6.12113	58.2399	6.43128	200000	Taxon-taxon correlations
UQ	Blooming	B5	2.76698	69.341	0.959039	200000	Taxon-taxon correlations
UQ	Blooming	B6	5.28139	60.913	3.98024	200000	Taxon-taxon correlations
UQ	Blooming	B7	8.53111	65.9814	3.47587	200000	Taxon-taxon correlations
UQ	Blooming	B8	5.94938	59.6098	3.53753	200000	Taxon-taxon correlations
UQ	Blooming	B9	4.97523	65.4215	2.6648	200000	Taxon-taxon correlations
UQ	Dysbiosis	D1	4.36169	56.6572	33.288	200000	Taxon-taxon correlations
UQ	Dysbiosis	D10	2.83394	56.954	21.3208	200000	Taxon-taxon correlations
UQ	Dysbiosis	D2	4.78135	57.8535	34.1713	200000	Taxon-taxon correlations
UQ	Dysbiosis	D3	3.75638	53.7476	30.7752	200000	Taxon-taxon correlations
UQ	Dysbiosis	D4	4.37417	54.4261	38.3135	200000	Taxon-taxon correlations
UQ	Dysbiosis	D5	4.84733	55.3	37.0135	200000	Taxon-taxon correlations
UQ	Dysbiosis	D6	2.82041	54.6884	24.9839	200000	Taxon-taxon correlations
UQ	Dysbiosis	D7	4.08074	57.9417	33.3847	200000	Taxon-taxon correlations
UQ	Dysbiosis	D8	4.79347	63.4172	30.0258	200000	Taxon-taxon correlations
UQ	Dysbiosis	D9	4.82095	59.2567	31.1604	200000	Taxon-taxon correlations
UQ	Succession	S1	12.6213	54.7927	10.0595	200000	Taxon-taxon correlations
UQ	Succession	S10	9.07068	56.4481	8.06268	200000	Taxon-taxon correlations
UQ	Succession	S2	9.64071	62.3021	6.21635	200000	Taxon-taxon correlations
UQ	Succession	S3	8.65159	47.628	10.0616	200000	Taxon-taxon correlations
UQ	Succession	S4	7.23721	49.4232	9.87982	200000	Taxon-taxon correlations
UQ	Succession	S5	8.3407	63.048	4.45149	200000	Taxon-taxon correlations
UQ	Succession	S6	8.64895	52.0802	8.515	200000	Taxon-taxon correlations
UQ	Succession	S7	9.98187	65.9431	4.1922	200000	Taxon-taxon correlations
UQ	Succession	S8	10.0771	68.5247	3.72144	200000	Taxon-taxon correlations
UQ	Succession	S9	8.84843	56.1852	6.8361	200000	Taxon-taxon correlations
VST	Blooming	B1	15.3064	80.3954	3.1681	200000	Taxon-taxon correlations
VST	Blooming	B10	11.591	65.4053	6.89519	200000	Taxon-taxon correlations
VST	Blooming	B2	9.27786	61.4558	5.97753	200000	Taxon-taxon correlations
VST	Blooming	B3	6.42987	57.5856	5.13462	200000	Taxon-taxon correlations
VST	Blooming	B4	7.54094	66.0816	5.69028	200000	Taxon-taxon correlations
VST	Blooming	B5	3.67025	76.247	0.896379	200000	Taxon-taxon correlations
VST	Blooming	B6	6.49969	68.6031	3.49945	200000	Taxon-taxon correlations
VST	Blooming	B7	10.936	72.5441	3.27262	200000	Taxon-taxon correlations
VST	Blooming	B8	7.10319	65.492	3.28377	200000	Taxon-taxon correlations
VST	Blooming	B9	10.7809	83.4273	2.17166	200000	Taxon-taxon correlations
VST	Dysbiosis	D1	76.4441	91.5896	85.1521	200000	Taxon-taxon correlations
VST	Dysbiosis	D10	54.4768	89.1437	76.8721	200000	Taxon-taxon correlations
VST	Dysbiosis	D2	49.9873	87.582	81.987	200000	Taxon-taxon correlations
VST	Dysbiosis	D3	33.023	85.8161	62.2601	200000	Taxon-taxon correlations
VST	Dysbiosis	D4	24.9817	82.3157	68.3902	200000	Taxon-taxon correlations
VST	Dysbiosis	D5	82.7115	91.8494	85.7338	200000	Taxon-taxon correlations
VST	Dysbiosis	D6	80.2211	91.8874	84.2745	200000	Taxon-taxon correlations
VST	Dysbiosis	D7	68.9897	91.9376	84.751	200000	Taxon-taxon correlations
VST	Dysbiosis	D8	63.5591	90.7261	82.6335	200000	Taxon-taxon correlations
VST	Dysbiosis	D9	23.0424	82.7638	54.7642	200000	Taxon-taxon correlations
VST	Succession	S1	18.0982	68.4764	8.07463	200000	Taxon-taxon correlations
VST	Succession	S10	9.50591	57.6658	8.0376	200000	Taxon-taxon correlations
VST	Succession	S2	6.78269	50.5708	7.04753	200000	Taxon-taxon correlations
VST	Succession	S3	9.40071	50.5263	9.73286	200000	Taxon-taxon correlations
VST	Succession	S4	7.26753	48.7083	10.2127	200000	Taxon-taxon correlations
VST	Succession	S5	10.1359	68.7781	4.19056	200000	Taxon-taxon correlations
VST	Succession	S6	8.07908	48.5602	9.13249	200000	Taxon-taxon correlations
VST	Succession	S7	13.9588	76.4505	3.49834	200000	Taxon-taxon correlations
VST	Succession	S8	10.8476	69.747	3.78362	200000	Taxon-taxon correlations
VST	Succession	S9	10.6487	62.1799	6.4229	200000	Taxon-taxon correlations
ACS	Blooming	B1	90.8125	84.0445	15.1057	500000	Taxon-taxon correlations
ACS	Blooming	B10	85.651	96.8096	3.15845	500000	Taxon-taxon correlations
ACS	Blooming	B2	94.8211	88.7671	12.2123	500000	Taxon-taxon correlations
ACS	Blooming	B3	86.6329	75.1587	30.0028	500000	Taxon-taxon correlations
ACS	Blooming	B4	91.9573	76.334	40.9316	500000	Taxon-taxon correlations
ACS	Blooming	B5	67.5573	84.2639	10.0221	500000	Taxon-taxon correlations
ACS	Blooming	B6	88.5885	79.5924	25.571	500000	Taxon-taxon correlations
ACS	Blooming	B7	94.3423	77.399	22.2304	500000	Taxon-taxon correlations
ACS	Blooming	B8	89.0204	69.1298	35.5693	500000	Taxon-taxon correlations
ACS	Blooming	B9	68.158	95.7414	3.02413	500000	Taxon-taxon correlations
ACS	Dysbiosis	D1	98.8756	99.4855	6.53987	500000	Taxon-taxon correlations
ACS	Dysbiosis	D10	97.4373	99.6033	4.6814	500000	Taxon-taxon correlations
ACS	Dysbiosis	D2	98.0765	97.7424	27.422	500000	Taxon-taxon correlations
ACS	Dysbiosis	D3	98.4706	98.4523	18.8551	500000	Taxon-taxon correlations
ACS	Dysbiosis	D4	99.0937	99.1367	12.3583	500000	Taxon-taxon correlations
ACS	Dysbiosis	D5	98.0994	99.3711	7.58027	500000	Taxon-taxon correlations
ACS	Dysbiosis	D6	95.8101	97.8294	26.6152	500000	Taxon-taxon correlations
ACS	Dysbiosis	D7	98.5108	99.5692	6.39376	500000	Taxon-taxon correlations
ACS	Dysbiosis	D8	97.1675	99.3395	8.55286	500000	Taxon-taxon correlations
ACS	Dysbiosis	D9	98.9494	99.5509	5.45395	500000	Taxon-taxon correlations
ACS	Succession	S1	84.5994	98.8859	0.940424	500000	Taxon-taxon correlations
ACS	Succession	S10	87.5557	98.3721	1.63847	500000	Taxon-taxon correlations
ACS	Succession	S2	72.2782	98.1977	1.39153	500000	Taxon-taxon correlations
ACS	Succession	S3	92.3664	98.6708	1.28059	500000	Taxon-taxon correlations
ACS	Succession	S4	96.4311	90.3587	13.7341	500000	Taxon-taxon correlations
ACS	Succession	S5	79.7981	97.3117	1.96888	500000	Taxon-taxon correlations
ACS	Succession	S6	90.4208	93.5316	6.89727	500000	Taxon-taxon correlations
ACS	Succession	S7	91.9631	93.9566	4.87116	500000	Taxon-taxon correlations
ACS	Succession	S8	78.216	98.9976	0.645499	500000	Taxon-taxon correlations
ACS	Succession	S9	92.9872	94.4797	5.4025	500000	Taxon-taxon correlations
AST	Blooming	B1	95.8456	54.9729	68.2856	500000	Taxon-taxon correlations
AST	Blooming	B10	8.82145	48.5226	10.3919	500000	Taxon-taxon correlations
AST	Blooming	B2	7.11534	52.4143	6.54599	500000	Taxon-taxon correlations
AST	Blooming	B3	97.2825	50.2013	98.8371	500000	Taxon-taxon correlations
AST	Blooming	B4	98.5732	58.185	99.8354	500000	Taxon-taxon correlations
AST	Blooming	B5	97.7385	43.9461	97.8065	500000	Taxon-taxon correlations
AST	Blooming	B6	96.9976	54.0738	91.1805	500000	Taxon-taxon correlations
AST	Blooming	B7	98.0249	47.8948	85.6934	500000	Taxon-taxon correlations
AST	Blooming	B8	87.6174	47.9519	83.9038	500000	Taxon-taxon correlations
AST	Blooming	B9	89.7562	55.2248	71.5801	500000	Taxon-taxon correlations
AST	Dysbiosis	D1	9.28491	71.1658	40.746	500000	Taxon-taxon correlations
AST	Dysbiosis	D10	9.135	82.4016	21.4519	500000	Taxon-taxon correlations
AST	Dysbiosis	D2	10.2116	70.2108	45.4986	500000	Taxon-taxon correlations
AST	Dysbiosis	D3	19.5497	83.1226	41.8182	500000	Taxon-taxon correlations
AST	Dysbiosis	D4	27.881	82.8164	75.9638	500000	Taxon-taxon correlations
AST	Dysbiosis	D5	8.86858	76.712	28.5427	500000	Taxon-taxon correlations
AST	Dysbiosis	D6	52.8227	91.6545	52.6074	500000	Taxon-taxon correlations
AST	Dysbiosis	D7	23.0859	92.6857	23.6984	500000	Taxon-taxon correlations
[truncated: 2,682 more rows]
