# Supplementary material for: Benchmarking microbiome transformations favors experimental quantitative approaches to address compositionality and sampling depth biases
Source: Nat Commun. 2021 Jun 11;12:3562. doi: 10.1038/s41467-021-23821-6 (PMC8196019; doi:10.1038/s41467-021-23821-6)
Supplement: Supplementary file 13 — Supplementary Data 11 [file 41467_2021_23821_MOESM13_ESM.xlsx]

## Sheet: Table S11
Supplementary Data 11. Parameter exploration results: method performance when changing cohort size
Method	Scenario	Matrix	Sensitivity	Precision	False positive rate	Cohort size	Measurement
ACS	Blooming	B1	34.6327	84.0509	1.38399	50	Taxon-taxon correlations
ACS	Blooming	B10	54.0202	89.3327	1.96975	50	Taxon-taxon correlations
ACS	Blooming	B2	25.7082	93.4363	0.181805	50	Taxon-taxon correlations
ACS	Blooming	B3	30.0575	72.2816	3.12124	50	Taxon-taxon correlations
ACS	Blooming	B4	24.3283	84.8463	2.08208	50	Taxon-taxon correlations
ACS	Blooming	B5	46.7712	69.5473	5.74237	50	Taxon-taxon correlations
ACS	Blooming	B6	19.5348	89.2571	0.787732	50	Taxon-taxon correlations
ACS	Blooming	B7	35.1496	68.9727	2.15241	50	Taxon-taxon correlations
ACS	Blooming	B8	27.9718	62.8748	4.41254	50	Taxon-taxon correlations
ACS	Blooming	B9	12.587	93.4272	0.238989	50	Taxon-taxon correlations
ACS	Dysbiosis	D1	54.7879	99.2172	1.58386	50	Taxon-taxon correlations
ACS	Dysbiosis	D10	74.8324	99.1536	3.62368	50	Taxon-taxon correlations
ACS	Dysbiosis	D2	77.3647	98.0371	6.14035	50	Taxon-taxon correlations
ACS	Dysbiosis	D3	60.356	98.5927	4.54802	50	Taxon-taxon correlations
ACS	Dysbiosis	D4	63.3937	99.0777	2.03601	50	Taxon-taxon correlations
ACS	Dysbiosis	D5	65.4595	98.6613	4.22449	50	Taxon-taxon correlations
ACS	Dysbiosis	D6	50.8091	98.3256	4.84166	50	Taxon-taxon correlations
ACS	Dysbiosis	D7	80.2529	98.7942	6.67497	50	Taxon-taxon correlations
ACS	Dysbiosis	D8	79.3262	99.6311	2.2973	50	Taxon-taxon correlations
ACS	Dysbiosis	D9	49.8582	98.9919	1.71551	50	Taxon-taxon correlations
ACS	Healthy	S1	58.9538	95.707	0.910252	50	Taxon-taxon correlations
ACS	Healthy	S10	72.5605	78.8691	6.13407	50	Taxon-taxon correlations
ACS	Healthy	S2	43.3703	95.9538	0.577963	50	Taxon-taxon correlations
ACS	Healthy	S3	64.1128	96.7727	0.883155	50	Taxon-taxon correlations
ACS	Healthy	S4	57.0755	94.255	1.27877	50	Taxon-taxon correlations
ACS	Healthy	S5	40.3164	88.8228	1.09684	50	Taxon-taxon correlations
ACS	Healthy	S6	26.8121	96.5358	0.181995	50	Taxon-taxon correlations
ACS	Healthy	S7	49.4158	88.9687	0.738045	50	Taxon-taxon correlations
ACS	Healthy	S8	35.5779	92.3713	0.420227	50	Taxon-taxon correlations
ACS	Healthy	S9	32.702	87.9955	0.3922	50	Taxon-taxon correlations
AST	Blooming	B1	37.5812	52.4773	7.16239	50	Taxon-taxon correlations
AST	Blooming	B10	0.886579	82.8571	0.0560119	50	Taxon-taxon correlations
AST	Blooming	B2	1.66431	88.6792	0.0213888	50	Taxon-taxon correlations
AST	Blooming	B3	73.3664	25.8305	56.7406	50	Taxon-taxon correlations
AST	Blooming	B4	96.2007	36.3067	80.65	50	Taxon-taxon correlations
AST	Blooming	B5	81.2731	26.7051	62.2074	50	Taxon-taxon correlations
AST	Blooming	B6	55.4277	34.3832	35.3684	50	Taxon-taxon correlations
AST	Blooming	B7	65.6695	26.0452	25.3805	50	Taxon-taxon correlations
AST	Blooming	B8	24.284	29.7168	15.2834	50	Taxon-taxon correlations
AST	Blooming	B9	18.0898	52.5735	4.39186	50	Taxon-taxon correlations
AST	Dysbiosis	D1	0.221664	48	0.879567	50	Taxon-taxon correlations
AST	Dysbiosis	D10	0.527715	65.1961	1.59694	50	Taxon-taxon correlations
AST	Dysbiosis	D2	0.2414	38.2166	1.54631	50	Taxon-taxon correlations
AST	Dysbiosis	D3	0.270559	59.8425	0.958466	50	Taxon-taxon correlations
AST	Dysbiosis	D4	1.7422	78.481	1.64774	50	Taxon-taxon correlations
AST	Dysbiosis	D5	0.476272	56.9231	1.71359	50	Taxon-taxon correlations
AST	Dysbiosis	D6	5.25676	86.9969	4.36704	50	Taxon-taxon correlations
AST	Dysbiosis	D7	1.3596	81.5789	2.08178	50	Taxon-taxon correlations
AST	Dysbiosis	D8	0.774015	69.7819	2.61879	50	Taxon-taxon correlations
AST	Dysbiosis	D9	0.351204	61.9403	0.728988	50	Taxon-taxon correlations
AST	Healthy	S1	2.87636	77.7429	0.283456	50	Taxon-taxon correlations
AST	Healthy	S10	1.17276	92.8571	0.0284643	50	Taxon-taxon correlations
AST	Healthy	S2	0.666231	83.6066	0.0412831	50	Taxon-taxon correlations
AST	Healthy	S3	6.43538	91.6418	0.242435	50	Taxon-taxon correlations
AST	Healthy	S4	0.796768	79.7753	0.0742513	50	Taxon-taxon correlations
AST	Healthy	S5	0.925926	72.7273	0.0750719	50	Taxon-taxon correlations
AST	Healthy	S6	3.27133	87.4286	0.0889752	50	Taxon-taxon correlations
AST	Healthy	S7	7.49501	82.1875	0.195668	50	Taxon-taxon correlations
AST	Healthy	S8	2.52204	86.5546	0.0560303	50	Taxon-taxon correlations
AST	Healthy	S9	1.76768	82.3529	0.0333	50	Taxon-taxon correlations
CLR	Blooming	B1	0.5997	77.4194	0.0368363	50	Taxon-taxon correlations
CLR	Blooming	B10	0.489147	69.5652	0.0653473	50	Taxon-taxon correlations
CLR	Blooming	B2	1.59348	90	0.017824	50	Taxon-taxon correlations
CLR	Blooming	B3	0.104548	50	0.0283106	50	Taxon-taxon correlations
CLR	Blooming	B4	0.146935	87.5	0.0100583	50	Taxon-taxon correlations
CLR	Blooming	B5	0.645756	87.5	0.0258665	50	Taxon-taxon correlations
CLR	Blooming	B6	0.375188	78.9474	0.0335205	50	Taxon-taxon correlations
CLR	Blooming	B7	1.10399	73.8095	0.0533256	50	Taxon-taxon correlations
CLR	Blooming	B8	0.156924	100	0	50	Taxon-taxon correlations
CLR	Blooming	B9	0.0948767	100	0	50	Taxon-taxon correlations
CLR	Dysbiosis	D1	0.144082	31.7073	1.13575	50	Taxon-taxon correlations
CLR	Dysbiosis	D10	0.0952268	23.5294	1.75281	50	Taxon-taxon correlations
CLR	Dysbiosis	D2	0.1207	25.641	1.38601	50	Taxon-taxon correlations
CLR	Dysbiosis	D3	0.0889996	23.8095	1.50178	50	Taxon-taxon correlations
CLR	Dysbiosis	D4	0.116414	24.5763	1.23183	50	Taxon-taxon correlations
CLR	Dysbiosis	D5	0.197374	34.0741	1.81485	50	Taxon-taxon correlations
CLR	Dysbiosis	D6	0.0748293	16.1616	2.1688	50	Taxon-taxon correlations
CLR	Dysbiosis	D7	0.146193	33.6134	1.9603	50	Taxon-taxon correlations
CLR	Dysbiosis	D8	0.0932965	27	1.96765	50	Taxon-taxon correlations
CLR	Dysbiosis	D9	0.0930902	19.6429	1.28571	50	Taxon-taxon correlations
CLR	Healthy	S1	1.54257	59.1111	0.367295	50	Taxon-taxon correlations
CLR	Healthy	S10	0.556307	80.4348	0.0426965	50	Taxon-taxon correlations
CLR	Healthy	S2	0.535598	78.8462	0.0454114	50	Taxon-taxon correlations
CLR	Healthy	S3	0.838487	59.2593	0.238106	50	Taxon-taxon correlations
CLR	Healthy	S4	0.561104	64.9351	0.111377	50	Taxon-taxon correlations
CLR	Healthy	S5	0.752315	78	0.0458773	50	Taxon-taxon correlations
CLR	Healthy	S6	1.32564	75.6098	0.0808865	50	Taxon-taxon correlations
CLR	Healthy	S7	1.5959	73.6842	0.0686554	50	Taxon-taxon correlations
CLR	Healthy	S8	1.24878	70.8333	0.0735397	50	Taxon-taxon correlations
CLR	Healthy	S9	1.47306	72.9167	0.0481	50	Taxon-taxon correlations
CSS	Blooming	B1	0.724638	93.5484	0.0105247	50	Taxon-taxon correlations
CSS	Blooming	B10	0.580862	70.3704	0.0746826	50	Taxon-taxon correlations
CSS	Blooming	B2	1.38102	95.122	0.00712962	50	Taxon-taxon correlations
CSS	Blooming	B3	1.28071	58.3333	0.247717	50	Taxon-taxon correlations
CSS	Blooming	B4	1.30143	88.5714	0.0804667	50	Taxon-taxon correlations
CSS	Blooming	B5	1.29151	82.3529	0.0775996	50	Taxon-taxon correlations
CSS	Blooming	B6	1.10055	74.5763	0.125702	50	Taxon-taxon correlations
CSS	Blooming	B7	1.81624	92.7273	0.0193911	50	Taxon-taxon correlations
CSS	Blooming	B8	0.392311	76.9231	0.0314432	50	Taxon-taxon correlations
CSS	Blooming	B9	0.28463	90	0.00853534	50	Taxon-taxon correlations
CSS	Dysbiosis	D1	0.144082	38.2353	0.852734	50	Taxon-taxon correlations
CSS	Dysbiosis	D10	0.182518	40.3509	1.52912	50	Taxon-taxon correlations
CSS	Dysbiosis	D2	0.185073	33.8235	1.43403	50	Taxon-taxon correlations
CSS	Dysbiosis	D3	0.135279	38.3838	1.14576	50	Taxon-taxon correlations
CSS	Dysbiosis	D4	0.285015	45.2229	1.19081	50	Taxon-taxon correlations
CSS	Dysbiosis	D5	0.450528	54.4041	1.79519	50	Taxon-taxon correlations
CSS	Dysbiosis	D6	0.112244	24.2424	1.96284	50	Taxon-taxon correlations
CSS	Dysbiosis	D7	0.420306	60.2094	1.88867	50	Taxon-taxon correlations
CSS	Dysbiosis	D8	0.12094	31.5315	2.05128	50	Taxon-taxon correlations
CSS	Dysbiosis	D9	0.0973215	24.7312	1.00057	50	Taxon-taxon correlations
CSS	Healthy	S1	1.92531	70.339	0.279463	50	Taxon-taxon correlations
CSS	Healthy	S10	0.556307	84.0909	0.0332084	50	Taxon-taxon correlations
CSS	Healthy	S2	0.705421	80.597	0.053668	50	Taxon-taxon correlations
CSS	Healthy	S3	0.96426	64.3357	0.220789	50	Taxon-taxon correlations
CSS	Healthy	S4	0.718213	75.2941	0.0866265	50	Taxon-taxon correlations
CSS	Healthy	S5	0.655864	94.4444	0.00834133	50	Taxon-taxon correlations
CSS	Healthy	S6	1.26149	89.3939	0.0283103	50	Taxon-taxon correlations
CSS	Healthy	S7	2.47934	87.8788	0.0411932	50	Taxon-taxon correlations
CSS	Healthy	S8	1.3712	81.1594	0.0455246	50	Taxon-taxon correlations
CSS	Healthy	S9	1.59933	82.6087	0.0296	50	Taxon-taxon correlations
GMPR	Blooming	B1	0.724638	85.2941	0.0263116	50	Taxon-taxon correlations
GMPR	Blooming	B10	0.504433	67.3469	0.0746826	50	Taxon-taxon correlations
GMPR	Blooming	B2	1.45184	93.1818	0.0106944	50	Taxon-taxon correlations
GMPR	Blooming	B3	0.0522739	50	0.0141553	50	Taxon-taxon correlations
GMPR	Blooming	B4	0.671704	96.9697	0.0100583	50	Taxon-taxon correlations
GMPR	Blooming	B5	0.922509	83.3333	0.0517331	50	Taxon-taxon correlations
GMPR	Blooming	B6	0.525263	70	0.0754211	50	Taxon-taxon correlations
GMPR	Blooming	B7	1.31766	82.2222	0.0387822	50	Taxon-taxon correlations
GMPR	Blooming	B8	0.274617	87.5	0.0104811	50	Taxon-taxon correlations
GMPR	Blooming	B9	0.0948767	100	0	50	Taxon-taxon correlations
GMPR	Dysbiosis	D1	0.173637	42.7273	0.852503	50	Taxon-taxon correlations
GMPR	Dysbiosis	D10	0.186486	38.843	1.66442	50	Taxon-taxon correlations
GMPR	Dysbiosis	D2	0.18105	32.6087	1.4816	50	Taxon-taxon correlations
GMPR	Dysbiosis	D3	0.11036	34.0659	1.12676	50	Taxon-taxon correlations
GMPR	Dysbiosis	D4	0.240857	39.7351	1.25986	50	Taxon-taxon correlations
GMPR	Dysbiosis	D5	0.574959	56.3025	2.12202	50	Taxon-taxon correlations
GMPR	Dysbiosis	D6	0.121598	26	1.93667	50	Taxon-taxon correlations
GMPR	Dysbiosis	D7	0.263148	47.3684	1.98807	50	Taxon-taxon correlations
GMPR	Dysbiosis	D8	0.145128	33.3333	2.26721	50	Taxon-taxon correlations
GMPR	Dysbiosis	D9	0.0888588	24.7059	0.914808	50	Taxon-taxon correlations
GMPR	Healthy	S1	2.23846	71.4815	0.30741	50	Taxon-taxon correlations
GMPR	Healthy	S10	0.631484	80.7692	0.0474406	50	Taxon-taxon correlations
GMPR	Healthy	S2	0.666231	82.2581	0.0454114	50	Taxon-taxon correlations
GMPR	Healthy	S3	1.27869	68.1564	0.246764	50	Taxon-taxon correlations
GMPR	Healthy	S4	0.673325	72.2892	0.0948767	50	Taxon-taxon correlations
GMPR	Healthy	S5	0.848765	83.0189	0.037536	50	Taxon-taxon correlations
GMPR	Healthy	S6	1.60359	81.5217	0.0687535	50	Taxon-taxon correlations
GMPR	Healthy	S7	1.99487	74.4681	0.0823865	50	Taxon-taxon correlations
GMPR	Healthy	S8	1.46915	83.3333	0.0420227	50	Taxon-taxon correlations
GMPR	Healthy	S9	1.55724	78.7234	0.037	50	Taxon-taxon correlations
QMP	Blooming	B1	9.64518	93.2367	0.147345	50	Taxon-taxon correlations
QMP	Blooming	B10	17.8844	93.8252	0.35941	50	Taxon-taxon correlations
QMP	Blooming	B2	8.99433	93.3824	0.0641665	50	Taxon-taxon correlations
QMP	Blooming	B3	0.784109	69.7674	0.0920093	50	Taxon-taxon correlations
QMP	Blooming	B4	1.28044	76.25	0.191108	50	Taxon-taxon correlations
QMP	Blooming	B5	3.32103	78.2609	0.258665	50	Taxon-taxon correlations
QMP	Blooming	B6	0.850425	79.0698	0.0754211	50	Taxon-taxon correlations
QMP	Blooming	B7	5.59117	84.4086	0.140586	50	Taxon-taxon correlations
QMP	Blooming	B8	2.82464	69.9029	0.324914	50	Taxon-taxon correlations
QMP	Blooming	B9	0.695762	91.6667	0.0170707	50	Taxon-taxon correlations
QMP	Dysbiosis	D1	26.7401	99.015	0.974949	50	Taxon-taxon correlations
QMP	Dysbiosis	D10	52.9421	99.0204	2.9703	50	Taxon-taxon correlations
QMP	Dysbiosis	D2	53.3776	98.6834	2.82207	50	Taxon-taxon correlations
QMP	Dysbiosis	D3	38.0883	98.4269	3.21368	50	Taxon-taxon correlations
QMP	Dysbiosis	D4	39.7294	98.9205	1.49564	50	Taxon-taxon correlations
QMP	Dysbiosis	D5	36.6086	98.9676	1.81744	50	Taxon-taxon correlations
QMP	Dysbiosis	D6	27.4764	98.8392	1.80676	50	Taxon-taxon correlations
QMP	Dysbiosis	D7	51.7781	99.0907	3.23866	50	Taxon-taxon correlations
QMP	Dysbiosis	D8	54.5681	99.6341	1.56714	50	Taxon-taxon correlations
QMP	Dysbiosis	D9	26.0441	98.812	1.0576	50	Taxon-taxon correlations
QMP	Healthy	S1	38.6685	96.3584	0.503034	50	Taxon-taxon correlations
QMP	Healthy	S10	33.4235	86.9378	1.58444	50	Taxon-taxon correlations
QMP	Healthy	S2	21.5415	97.8635	0.148619	50	Taxon-taxon correlations
QMP	Healthy	S3	41.4632	96.9846	0.532491	50	Taxon-taxon correlations
QMP	Healthy	S4	37.4369	96.2215	0.540384	50	Taxon-taxon correlations
QMP	Healthy	S5	13.233	92.8281	0.221045	50	Taxon-taxon correlations
QMP	Healthy	S6	10.4127	96.0552	0.0808865	50	Taxon-taxon correlations
QMP	Healthy	S7	18.2388	94.2563	0.133878	50	Taxon-taxon correlations
QMP	Healthy	S8	12.4143	93.5424	0.122566	50	Taxon-taxon correlations
QMP	Healthy	S9	11.2374	91.7526	0.0888001	50	Taxon-taxon correlations
Rel	Blooming	B1	37.5812	52.4773	7.16239	50	Taxon-taxon correlations
Rel	Blooming	B10	0.886579	82.8571	0.0560119	50	Taxon-taxon correlations
Rel	Blooming	B2	1.66431	88.6792	0.0213888	50	Taxon-taxon correlations
Rel	Blooming	B3	73.3664	25.8305	56.7406	50	Taxon-taxon correlations
Rel	Blooming	B4	96.2007	36.3067	80.65	50	Taxon-taxon correlations
Rel	Blooming	B5	81.2731	26.7051	62.2074	50	Taxon-taxon correlations
Rel	Blooming	B6	55.4277	34.3832	35.3684	50	Taxon-taxon correlations
Rel	Blooming	B7	65.6695	26.0452	25.3805	50	Taxon-taxon correlations
Rel	Blooming	B8	24.284	29.7168	15.2834	50	Taxon-taxon correlations
Rel	Blooming	B9	18.0898	52.5735	4.39186	50	Taxon-taxon correlations
Rel	Dysbiosis	D1	0.221664	48	0.879567	50	Taxon-taxon correlations
Rel	Dysbiosis	D10	0.527715	65.1961	1.59694	50	Taxon-taxon correlations
Rel	Dysbiosis	D2	0.2414	38.2166	1.54631	50	Taxon-taxon correlations
Rel	Dysbiosis	D3	0.270559	59.8425	0.958466	50	Taxon-taxon correlations
Rel	Dysbiosis	D4	1.7422	78.481	1.64774	50	Taxon-taxon correlations
Rel	Dysbiosis	D5	0.476272	56.9231	1.71359	50	Taxon-taxon correlations
Rel	Dysbiosis	D6	5.25676	86.9969	4.36704	50	Taxon-taxon correlations
Rel	Dysbiosis	D7	1.3596	81.5789	2.08178	50	Taxon-taxon correlations
Rel	Dysbiosis	D8	0.774015	69.7819	2.61879	50	Taxon-taxon correlations
Rel	Dysbiosis	D9	0.351204	61.9403	0.728988	50	Taxon-taxon correlations
Rel	Healthy	S1	2.87636	77.7429	0.283456	50	Taxon-taxon correlations
Rel	Healthy	S10	1.17276	92.8571	0.0284643	50	Taxon-taxon correlations
Rel	Healthy	S2	0.666231	83.6066	0.0412831	50	Taxon-taxon correlations
Rel	Healthy	S3	6.43538	91.6418	0.242435	50	Taxon-taxon correlations
Rel	Healthy	S4	0.796768	79.7753	0.0742513	50	Taxon-taxon correlations
Rel	Healthy	S5	0.925926	72.7273	0.0750719	50	Taxon-taxon correlations
Rel	Healthy	S6	3.27133	87.4286	0.0889752	50	Taxon-taxon correlations
Rel	Healthy	S7	7.49501	82.1875	0.195668	50	Taxon-taxon correlations
Rel	Healthy	S8	2.52204	86.5546	0.0560303	50	Taxon-taxon correlations
Rel	Healthy	S9	1.76768	82.3529	0.0333	50	Taxon-taxon correlations
RLE	Blooming	B1	0.574713	85.1852	0.0210493	50	Taxon-taxon correlations
RLE	Blooming	B10	0.596148	75	0.0606796	50	Taxon-taxon correlations
RLE	Blooming	B2	1.59348	88.2353	0.0213888	50	Taxon-taxon correlations
RLE	Blooming	B3	0.156822	75	0.0141553	50	Taxon-taxon correlations
RLE	Blooming	B4	0.713686	85	0.06035	50	Taxon-taxon correlations
RLE	Blooming	B5	0.738007	72.7273	0.0775996	50	Taxon-taxon correlations
RLE	Blooming	B6	0.550275	75.8621	0.0586609	50	Taxon-taxon correlations
RLE	Blooming	B7	1.31766	86.0465	0.0290867	50	Taxon-taxon correlations
RLE	Blooming	B8	0.35308	90	0.0104811	50	Taxon-taxon correlations
RLE	Blooming	B9	0.189753	100	0	50	Taxon-taxon correlations
RLE	Dysbiosis	D1	0.40269	65.6627	0.771313	50	Taxon-taxon correlations
RLE	Dysbiosis	D10	0.376939	53.9773	1.82227	50	Taxon-taxon correlations
RLE	Dysbiosis	D2	0.273587	35.7895	1.94484	50	Taxon-taxon correlations
RLE	Dysbiosis	D3	0.12104	38.6364	1.01427	50	Taxon-taxon correlations
RLE	Dysbiosis	D4	0.260929	42.7632	1.20465	50	Taxon-taxon correlations
RLE	Dysbiosis	D5	1.69055	65.7763	4.17941	50	Taxon-taxon correlations
RLE	Dysbiosis	D6	0.238518	41.8033	1.85864	50	Taxon-taxon correlations
RLE	Dysbiosis	D7	1.30478	78.2895	2.46207	50	Taxon-taxon correlations
RLE	Dysbiosis	D8	0.881133	70.2479	2.91655	50	Taxon-taxon correlations
RLE	Dysbiosis	D9	0.173486	42.7083	0.786164	50	Taxon-taxon correlations
RLE	Healthy	S1	2.98075	74.4928	0.351325	50	Taxon-taxon correlations
RLE	Healthy	S10	0.67659	86.5385	0.0332084	50	Taxon-taxon correlations
RLE	Healthy	S2	0.653168	81.9672	0.0454114	50	Taxon-taxon correlations
RLE	Healthy	S3	1.64553	72.3502	0.259752	50	Taxon-taxon correlations
RLE	Healthy	S4	0.706991	71.5909	0.103127	50	Taxon-taxon correlations
RLE	Healthy	S5	0.790895	78.8462	0.0458773	50	Taxon-taxon correlations
RLE	Healthy	S6	1.45392	81.9277	0.0606649	50	Taxon-taxon correlations
RLE	Healthy	S7	2.27985	80.8081	0.0652226	50	Taxon-taxon correlations
RLE	Healthy	S8	1.56709	82.0513	0.0490265	50	Taxon-taxon correlations
RLE	Healthy	S9	1.64141	86.6667	0.0222	50	Taxon-taxon correlations
RMP	Blooming	B1	16.8166	54.0997	3.00384	50	Taxon-taxon correlations
RMP	Blooming	B10	0.489147	84.2105	0.028006	50	Taxon-taxon correlations
RMP	Blooming	B2	0.743626	100	0	50	Taxon-taxon correlations
RMP	Blooming	B3	43.884	24.4503	36.5893	50	Taxon-taxon correlations
RMP	Blooming	B4	81.738	38.6578	62.0132	50	Taxon-taxon correlations
RMP	Blooming	B5	60.7011	26.3411	47.3373	50	Taxon-taxon correlations
RMP	Blooming	B6	29.915	36.1657	17.6653	50	Taxon-taxon correlations
RMP	Blooming	B7	39.1738	27.5413	14.0281	50	Taxon-taxon correlations
RMP	Blooming	B8	6.23774	26.5886	4.59157	50	Taxon-taxon correlations
RMP	Blooming	B9	2.75142	44.8454	0.912113	50	Taxon-taxon correlations
RMP	Dysbiosis	D1	0.107138	46.0317	0.460393	50	Taxon-taxon correlations
RMP	Dysbiosis	D10	0.174582	48.8889	1.0351	50	Taxon-taxon correlations
RMP	Dysbiosis	D2	0.160933	33.0579	1.29084	50	Taxon-taxon correlations
RMP	Dysbiosis	D3	0.181559	52.5773	0.864499	50	Taxon-taxon correlations
RMP	Dysbiosis	D4	0.682429	71.73	0.927849	50	Taxon-taxon correlations
RMP	Dysbiosis	D5	0.193083	39.823	1.38747	50	Taxon-taxon correlations
RMP	Dysbiosis	D6	2.35245	83.0033	2.68719	50	Taxon-taxon correlations
RMP	Dysbiosis	D7	0.562845	70.3196	1.6141	50	Taxon-taxon correlations
RMP	Dysbiosis	D8	0.404285	65	1.70178	50	Taxon-taxon correlations
RMP	Dysbiosis	D9	0.18618	59.4595	0.428816	50	Taxon-taxon correlations
RMP	Healthy	S1	1.43818	72.5146	0.18764	50	Taxon-taxon correlations
RMP	Healthy	S10	0.556307	86.0465	0.0284643	50	Taxon-taxon correlations
RMP	Healthy	S2	0.313521	85.7143	0.0165132	50	Taxon-taxon correlations
RMP	Healthy	S3	3.36443	93.0435	0.103901	50	Taxon-taxon correlations
RMP	Healthy	S4	0.48255	75.4386	0.057751	50	Taxon-taxon correlations
RMP	Healthy	S5	0.482253	78.125	0.0291946	50	Taxon-taxon correlations
RMP	Healthy	S6	1.26149	80.8219	0.0566206	50	Taxon-taxon correlations
RMP	Healthy	S7	2.05187	85.7143	0.0411932	50	Taxon-taxon correlations
RMP	Healthy	S8	1.24878	91.0714	0.0175095	50	Taxon-taxon correlations
RMP	Healthy	S9	1.26263	83.3333	0.0222	50	Taxon-taxon correlations
Seq	Blooming	B1	32.9085	51.1059	6.63053	50	Taxon-taxon correlations
Seq	Blooming	B10	9.90523	79.3146	0.788835	50	Taxon-taxon correlations
Seq	Blooming	B2	3.50567	74.4361	0.121203	50	Taxon-taxon correlations
Seq	Blooming	B3	86.8792	25.0113	70.3565	50	Taxon-taxon correlations
Seq	Blooming	B4	96.9144	36.5703	80.4258	50	Taxon-taxon correlations
Seq	Blooming	B5	82.3801	27.1594	61.8543	50	Taxon-taxon correlations
Seq	Blooming	B6	70.2601	32.0809	49.8157	50	Taxon-taxon correlations
Seq	Blooming	B7	81.6952	19.5517	45.7515	50	Taxon-taxon correlations
Seq	Blooming	B8	32.4833	27.0765	23.3728	50	Taxon-taxon correlations
Seq	Blooming	B9	43.3903	44.6615	14.5101	50	Taxon-taxon correlations
Seq	Dysbiosis	D1	1.04921	82.7988	0.798809	50	Taxon-taxon correlations
Seq	Dysbiosis	D10	4.03523	93.9926	1.46232	50	Taxon-taxon correlations
Seq	Dysbiosis	D2	0.921344	73.871	1.29125	50	Taxon-taxon correlations
Seq	Dysbiosis	D3	2.37807	90.8844	1.25916	50	Taxon-taxon correlations
Seq	Dysbiosis	D4	10.3328	96.9492	1.12157	50	Taxon-taxon correlations
Seq	Dysbiosis	D5	2.48434	88.8037	1.48949	50	Taxon-taxon correlations
Seq	Dysbiosis	D6	19.479	93.0103	8.18515	50	Taxon-taxon correlations
Seq	Dysbiosis	D7	6.03414	95.2683	2.0398	50	Taxon-taxon correlations
Seq	Dysbiosis	D8	4.47132	94.5906	1.99784	50	Taxon-taxon correlations
Seq	Dysbiosis	D9	4.84492	94.6281	0.929235	50	Taxon-taxon correlations
Seq	Healthy	S1	8.50151	93.1385	0.215586	50	Taxon-taxon correlations
Seq	Healthy	S10	7.69809	80.8847	0.574031	50	Taxon-taxon correlations
Seq	Healthy	S2	4.61137	90.051	0.161004	50	Taxon-taxon correlations
Seq	Healthy	S3	8.59449	88.8407	0.445907	50	Taxon-taxon correlations
Seq	Healthy	S4	12.5463	76.0027	1.45615	50	Taxon-taxon correlations
Seq	Healthy	S5	2.25694	84.1727	0.0917546	50	Taxon-taxon correlations
Seq	Healthy	S6	11.161	76.4275	0.651136	50	Taxon-taxon correlations
Seq	Healthy	S7	56.2838	52.9633	6.02108	50	Taxon-taxon correlations
Seq	Healthy	S8	3.59941	78.6096	0.140076	50	Taxon-taxon correlations
Seq	Healthy	S9	34.5118	60.0733	2.0165	50	Taxon-taxon correlations
TMM	Blooming	B1	0.724638	90.625	0.015787	50	Taxon-taxon correlations
TMM	Blooming	B10	0.703149	75.4098	0.0700149	50	Taxon-taxon correlations
TMM	Blooming	B2	1.59348	88.2353	0.0213888	50	Taxon-taxon correlations
TMM	Blooming	B3	0.235233	69.2308	0.0283106	50	Taxon-taxon correlations
TMM	Blooming	B4	0.860621	95.3488	0.0201167	50	Taxon-taxon correlations
TMM	Blooming	B5	1.10701	85.7143	0.0517331	50	Taxon-taxon correlations
TMM	Blooming	B6	0.525263	70	0.0754211	50	Taxon-taxon correlations
TMM	Blooming	B7	1.21083	82.9268	0.0339345	50	Taxon-taxon correlations
TMM	Blooming	B8	0.196155	83.3333	0.0104811	50	Taxon-taxon correlations
TMM	Blooming	B9	0.0948767	100	0	50	Taxon-taxon correlations
TMM	Dysbiosis	D1	0.229053	52.9915	0.74445	50	Taxon-taxon correlations
TMM	Dysbiosis	D10	0.198389	39.6825	1.70902	50	Taxon-taxon correlations
TMM	Dysbiosis	D2	0.20519	36.4286	1.41833	50	Taxon-taxon correlations
TMM	Dysbiosis	D3	0.0818797	27.381	1.14597	50	Taxon-taxon correlations
TMM	Dysbiosis	D4	0.264943	43.7086	1.17696	50	Taxon-taxon correlations
TMM	Dysbiosis	D5	0.660774	59.2308	2.16282	50	Taxon-taxon correlations
TMM	Dysbiosis	D6	0.10289	23.4043	1.88482	50	Taxon-taxon correlations
TMM	Dysbiosis	D7	0.244874	48.2014	1.79015	50	Taxon-taxon correlations
TMM	Dysbiosis	D8	0.207326	39.4737	2.48313	50	Taxon-taxon correlations
TMM	Dysbiosis	D9	0.126941	32.2581	0.900515	50	Taxon-taxon correlations
TMM	Healthy	S1	2.34284	74.8148	0.271479	50	Taxon-taxon correlations
TMM	Healthy	S10	0.736731	84.4828	0.0426965	50	Taxon-taxon correlations
TMM	Healthy	S2	0.718485	82.0896	0.0495397	50	Taxon-taxon correlations
TMM	Healthy	S3	1.35206	75.4386	0.181826	50	Taxon-taxon correlations
TMM	Healthy	S4	0.695769	76.5432	0.0783764	50	Taxon-taxon correlations
TMM	Healthy	S5	0.810185	87.5	0.025024	50	Taxon-taxon correlations
TMM	Healthy	S6	1.53945	83.7209	0.0566206	50	Taxon-taxon correlations
TMM	Healthy	S7	2.05187	81.8182	0.0549243	50	Taxon-taxon correlations
TMM	Healthy	S8	1.49363	85.9155	0.0350189	50	Taxon-taxon correlations
TMM	Healthy	S9	1.64141	79.5918	0.037	50	Taxon-taxon correlations
UQ	Blooming	B1	0.724638	85.2941	0.0263116	50	Taxon-taxon correlations
UQ	Blooming	B10	0.657291	79.6296	0.0513443	50	Taxon-taxon correlations
UQ	Blooming	B2	1.73513	90.7407	0.017824	50	Taxon-taxon correlations
UQ	Blooming	B3	0.156822	75	0.0141553	50	Taxon-taxon correlations
UQ	Blooming	B4	0.335852	88.8889	0.0201167	50	Taxon-taxon correlations
UQ	Blooming	B5	0.738007	80	0.0517331	50	Taxon-taxon correlations
UQ	Blooming	B6	0.50025	76.9231	0.0502807	50	Taxon-taxon correlations
UQ	Blooming	B7	1.24644	83.3333	0.0339345	50	Taxon-taxon correlations
UQ	Blooming	B8	0.431542	84.6154	0.0209622	50	Taxon-taxon correlations
UQ	Blooming	B9	0.189753	100	0	50	Taxon-taxon correlations
UQ	Dysbiosis	D1	0.18472	42.0168	0.933442	50	Taxon-taxon correlations
UQ	Dysbiosis	D10	0.119033	31.25	1.48448	50	Taxon-taxon correlations
UQ	Dysbiosis	D2	0.185073	36.2205	1.29084	50	Taxon-taxon correlations
UQ	Dysbiosis	D3	0.1246	33.0189	1.33358	50	Taxon-taxon correlations
UQ	Dysbiosis	D4	0.192686	34.2857	1.27336	50	Taxon-taxon correlations
UQ	Dysbiosis	D5	0.386167	47.3684	2.03915	50	Taxon-taxon correlations
UQ	Dysbiosis	D6	0.0888598	20.2128	1.96232	50	Taxon-taxon correlations
UQ	Dysbiosis	D7	0.204671	42.7481	1.86289	50	Taxon-taxon correlations
UQ	Dysbiosis	D8	0.114029	28.9474	2.18447	50	Taxon-taxon correlations
UQ	Dysbiosis	D9	0.0888588	22.3404	1.04345	50	Taxon-taxon correlations
UQ	Healthy	S1	2.42403	72.8223	0.31139	50	Taxon-taxon correlations
UQ	Healthy	S10	0.736731	85.9649	0.0379525	50	Taxon-taxon correlations
UQ	Healthy	S2	1.04507	87.9121	0.0454114	50	Taxon-taxon correlations
UQ	Healthy	S3	1.04811	66.6667	0.21646	50	Taxon-taxon correlations
UQ	Healthy	S4	0.673325	74.0741	0.0866265	50	Taxon-taxon correlations
UQ	Healthy	S5	0.906636	79.661	0.050048	50	Taxon-taxon correlations
UQ	Healthy	S6	1.56083	84.8837	0.0525762	50	Taxon-taxon correlations
UQ	Healthy	S7	1.90938	78.8235	0.0617898	50	Taxon-taxon correlations
UQ	Healthy	S8	1.51812	81.5789	0.0490265	50	Taxon-taxon correlations
UQ	Healthy	S9	1.93603	79.3103	0.0444	50	Taxon-taxon correlations
VST	Blooming	B1	0.574713	85.1852	0.0210493	50	Taxon-taxon correlations
VST	Blooming	B10	0.596148	75	0.0606796	50	Taxon-taxon correlations
VST	Blooming	B2	1.59348	88.2353	0.0213888	50	Taxon-taxon correlations
VST	Blooming	B3	0.156822	75	0.0141553	50	Taxon-taxon correlations
VST	Blooming	B4	0.692695	84.6154	0.06035	50	Taxon-taxon correlations
VST	Blooming	B5	0.738007	72.7273	0.0775996	50	Taxon-taxon correlations
VST	Blooming	B6	0.550275	75.8621	0.0586609	50	Taxon-taxon correlations
VST	Blooming	B7	1.31766	86.0465	0.0290867	50	Taxon-taxon correlations
VST	Blooming	B8	0.35308	90	0.0104811	50	Taxon-taxon correlations
VST	Blooming	B9	0.189753	100	0	50	Taxon-taxon correlations
VST	Dysbiosis	D1	0.40269	65.6627	0.771313	50	Taxon-taxon correlations
VST	Dysbiosis	D10	0.376939	53.9773	1.82227	50	Taxon-taxon correlations
VST	Dysbiosis	D2	0.273587	35.7895	1.94484	50	Taxon-taxon correlations
VST	Dysbiosis	D3	0.12104	38.6364	1.01427	50	Taxon-taxon correlations
VST	Dysbiosis	D4	0.260929	42.7632	1.20465	50	Taxon-taxon correlations
VST	Dysbiosis	D5	1.69055	65.4485	4.24057	50	Taxon-taxon correlations
VST	Dysbiosis	D6	0.243195	41.9355	1.88432	50	Taxon-taxon correlations
VST	Dysbiosis	D7	1.31209	78.5558	2.4372	50	Taxon-taxon correlations
VST	Dysbiosis	D8	0.877678	69.9725	2.94356	50	Taxon-taxon correlations
VST	Dysbiosis	D9	0.173486	42.7083	0.786164	50	Taxon-taxon correlations
VST	Healthy	S1	2.98075	74.4928	0.351325	50	Taxon-taxon correlations
VST	Healthy	S10	0.67659	86.5385	0.0332084	50	Taxon-taxon correlations
VST	Healthy	S2	0.653168	81.9672	0.0454114	50	Taxon-taxon correlations
VST	Healthy	S3	1.64553	72.3502	0.259752	50	Taxon-taxon correlations
VST	Healthy	S4	0.706991	71.5909	0.103127	50	Taxon-taxon correlations
VST	Healthy	S5	0.790895	78.8462	0.0458773	50	Taxon-taxon correlations
VST	Healthy	S6	1.45392	81.9277	0.0606649	50	Taxon-taxon correlations
VST	Healthy	S7	2.27985	80.8081	0.0652226	50	Taxon-taxon correlations
VST	Healthy	S8	1.56709	82.0513	0.0490265	50	Taxon-taxon correlations
VST	Healthy	S9	1.64141	86.6667	0.0222	50	Taxon-taxon correlations
ACS	Blooming	B1	45.4182	90.8242	2.04604	100	Taxon-taxon correlations
ACS	Blooming	B10	68.1736	97.7493	1.7096	100	Taxon-taxon correlations
ACS	Blooming	B2	40.4338	97.0096	0.432863	100	Taxon-taxon correlations
ACS	Blooming	B3	51.1413	82.184	9.08799	100	Taxon-taxon correlations
ACS	Blooming	B4	38.6989	85.9948	6.90257	100	Taxon-taxon correlations
ACS	Blooming	B5	39.726	81.1567	5.01614	100	Taxon-taxon correlations
ACS	Blooming	B6	40.9204	93.7092	1.69231	100	Taxon-taxon correlations
ACS	Blooming	B7	59.7388	86.423	5.04527	100	Taxon-taxon correlations
ACS	Blooming	B8	34.8974	83.3246	3.93169	100	Taxon-taxon correlations
ACS	Blooming	B9	57.9369	86.3032	5.4251	100	Taxon-taxon correlations
ACS	Dysbiosis	D1	86.8916	99.1282	7.12991	100	Taxon-taxon correlations
ACS	Dysbiosis	D10	88.4278	99.5039	4.40835	100	Taxon-taxon correlations
ACS	Dysbiosis	D2	75.5272	96.2528	26.9023	100	Taxon-taxon correlations
ACS	Dysbiosis	D3	89.4999	99.3191	5.85473	100	Taxon-taxon correlations
ACS	Dysbiosis	D4	88.8249	99.1529	7.42268	100	Taxon-taxon correlations
ACS	Dysbiosis	D5	83.514	99.1804	6.91947	100	Taxon-taxon correlations
ACS	Dysbiosis	D6	78.7277	99.0303	6.30189	100	Taxon-taxon correlations
ACS	Dysbiosis	D7	89.6782	98.71	10.6708	100	Taxon-taxon correlations
ACS	Dysbiosis	D8	84.132	98.2649	17.2777	100	Taxon-taxon correlations
ACS	Dysbiosis	D9	87.9145	98.1648	17.2924	100	Taxon-taxon correlations
ACS	Healthy	S1	86.109	80.0124	9.80349	100	Taxon-taxon correlations
ACS	Healthy	S10	73.2208	94.012	3.87587	100	Taxon-taxon correlations
ACS	Healthy	S2	62.3667	96.6801	1.29317	100	Taxon-taxon correlations
ACS	Healthy	S3	77.996	96.4256	1.93244	100	Taxon-taxon correlations
ACS	Healthy	S4	43.8419	97.6316	0.903967	100	Taxon-taxon correlations
ACS	Healthy	S5	59.2749	90.4021	3.39049	100	Taxon-taxon correlations
ACS	Healthy	S6	68.7596	92.3047	4.86975	100	Taxon-taxon correlations
ACS	Healthy	S7	54.1975	97.0083	0.805308	100	Taxon-taxon correlations
ACS	Healthy	S8	73.17	92.6581	2.43913	100	Taxon-taxon correlations
ACS	Healthy	S9	66.3738	96.6127	1.33134	100	Taxon-taxon correlations
AST	Blooming	B1	63.4787	46.7945	32.0576	100	Taxon-taxon correlations
AST	Blooming	B10	6.29273	51.0759	6.54149	100	Taxon-taxon correlations
AST	Blooming	B2	1.3212	73.6111	0.164488	100	Taxon-taxon correlations
AST	Blooming	B3	95.1611	45.3901	92.3611	100	Taxon-taxon correlations
AST	Blooming	B4	95.9432	52.4681	93.3551	100	Taxon-taxon correlations
AST	Blooming	B5	96.8493	35.7492	93.5001	100	Taxon-taxon correlations
AST	Blooming	B6	72.03	46.302	51.0631	100	Taxon-taxon correlations
AST	Blooming	B7	90.2978	43.7422	62.3673	100	Taxon-taxon correlations
AST	Blooming	B8	81.2091	35.8374	80.644	100	Taxon-taxon correlations
AST	Blooming	B9	54.3687	53.6932	27.3771	100	Taxon-taxon correlations
AST	Dysbiosis	D1	2.17286	73.3333	7.19552	100	Taxon-taxon correlations
AST	Dysbiosis	D10	3.73622	81.8644	8.0938	100	Taxon-taxon correlations
AST	Dysbiosis	D2	0.810773	52.7149	6.59306	100	Taxon-taxon correlations
AST	Dysbiosis	D3	6.08676	85.209	9.86217	100	Taxon-taxon correlations
AST	Dysbiosis	D4	11.0557	79.6911	27.2326	100	Taxon-taxon correlations
AST	Dysbiosis	D5	2.15628	72.0052	8.25653	100	Taxon-taxon correlations
AST	Dysbiosis	D6	13.7014	87.6809	15.2245	100	Taxon-taxon correlations
AST	Dysbiosis	D7	5.59953	90.1766	5.42187	100	Taxon-taxon correlations
AST	Dysbiosis	D8	5.98236	87.8818	9.39649	100	Taxon-taxon correlations
AST	Dysbiosis	D9	13.1488	79.8249	34.3902	100	Taxon-taxon correlations
AST	Healthy	S1	6.50096	84.788	0.531567	100	Taxon-taxon correlations
AST	Healthy	S10	4.47621	78.4932	1.01902	100	Taxon-taxon correlations
AST	Healthy	S2	2.56152	77.8061	0.441199	100	Taxon-taxon correlations
AST	Healthy	S3	10.4245	85.516	1.18012	100	Taxon-taxon correlations
AST	Healthy	S4	5.15362	74.1265	1.52885	100	Taxon-taxon correlations
AST	Healthy	S5	8.30158	85.2008	0.776139	100	Taxon-taxon correlations
AST	Healthy	S6	8.26717	64.8942	3.78966	100	Taxon-taxon correlations
AST	Healthy	S7	15.755	84.9028	1.34968	100	Taxon-taxon correlations
AST	Healthy	S8	18.1752	91.1134	0.745647	100	Taxon-taxon correlations
AST	Healthy	S9	7.18692	84.1357	0.775277	100	Taxon-taxon correlations
CLR	Blooming	B1	1.1738	69.2913	0.231963	100	Taxon-taxon correlations
CLR	Blooming	B10	3.99051	32.574	8.92238	100	Taxon-taxon correlations
CLR	Blooming	B2	1.35859	68.9873	0.212103	100	Taxon-taxon correlations
CLR	Blooming	B3	0.495631	53.5211	0.352828	100	Taxon-taxon correlations
CLR	Blooming	B4	0.362214	71.4286	0.158705	100	Taxon-taxon correlations
CLR	Blooming	B5	0.456621	58.8235	0.17387	100	Taxon-taxon correlations
CLR	Blooming	B6	1.10596	48.8189	0.714207	100	Taxon-taxon correlations
CLR	Blooming	B7	1.85502	56.5056	0.767616	100	Taxon-taxon correlations
CLR	Blooming	B8	1.09123	50	0.614175	100	Taxon-taxon correlations
CLR	Blooming	B9	0.914913	62.5	0.32393	100	Taxon-taxon correlations
CLR	Dysbiosis	D1	0.621742	41.2017	7.93743	100	Taxon-taxon correlations
CLR	Dysbiosis	D10	0.491201	33.9572	9.10096	100	Taxon-taxon correlations
CLR	Dysbiosis	D2	0.309694	37.5527	4.625	100	Taxon-taxon correlations
CLR	Dysbiosis	D3	0.341252	37.9562	5.19719	100	Taxon-taxon correlations
CLR	Dysbiosis	D4	0.642895	40.4867	8.84287	100	Taxon-taxon correlations
CLR	Dysbiosis	D5	0.440615	32.7536	8.79454	100	Taxon-taxon correlations
CLR	Dysbiosis	D6	0.31853	30.6667	5.77778	100	Taxon-taxon correlations
CLR	Dysbiosis	D7	0.411226	34.2857	6.91729	100	Taxon-taxon correlations
CLR	Dysbiosis	D8	0.355454	34.7541	7.47839	100	Taxon-taxon correlations
CLR	Dysbiosis	D9	0.464965	37.6093	7.81307	100	Taxon-taxon correlations
CLR	Healthy	S1	2.03633	61.7391	0.575138	100	Taxon-taxon correlations
CLR	Healthy	S10	1.74986	50.9091	1.40196	100	Taxon-taxon correlations
CLR	Healthy	S2	1.24297	54.6125	0.623669	100	Taxon-taxon correlations
CLR	Healthy	S3	1.90539	46.5827	1.45996	100	Taxon-taxon correlations
CLR	Healthy	S4	2.4291	46.5409	2.36782	100	Taxon-taxon correlations
CLR	Healthy	S5	1.51406	58.8	0.571555	100	Taxon-taxon correlations
CLR	Healthy	S6	2.42552	46.9676	2.32414	100	Taxon-taxon correlations
CLR	Healthy	S7	2.49763	47.3874	1.33596	100	Taxon-taxon correlations
CLR	Healthy	S8	1.61627	54.9645	0.55714	100	Taxon-taxon correlations
CLR	Healthy	S9	2.06542	51.1574	1.12774	100	Taxon-taxon correlations
CSS	Blooming	B1	1.77404	88.0795	0.10706	100	Taxon-taxon correlations
CSS	Blooming	B10	6.0346	51.6726	6.13018	100	Taxon-taxon correlations
CSS	Blooming	B2	1.39599	76.1905	0.151502	100	Taxon-taxon correlations
CSS	Blooming	B3	3.24768	49.2095	2.74485	100	Taxon-taxon correlations
CSS	Blooming	B4	5.28832	58.4936	4.09616	100	Taxon-taxon correlations
CSS	Blooming	B5	7.89954	57.6667	3.15058	100	Taxon-taxon correlations
CSS	Blooming	B6	1.96218	64.3275	0.67033	100	Taxon-taxon correlations
CSS	Blooming	B7	5.01587	81.2253	0.623278	100	Taxon-taxon correlations
CSS	Blooming	B8	2.90266	36.7403	2.81258	100	Taxon-taxon correlations
CSS	Blooming	B9	1.96706	80.3738	0.283439	100	Taxon-taxon correlations
CSS	Dysbiosis	D1	1.37949	63.1111	7.30205	100	Taxon-taxon correlations
CSS	Dysbiosis	D10	1.00561	53.6082	8.39866	100	Taxon-taxon correlations
CSS	Dysbiosis	D2	0.508038	47.7124	5.02986	100	Taxon-taxon correlations
CSS	Dysbiosis	D3	0.767817	54.0416	6.10992	100	Taxon-taxon correlations
CSS	Dysbiosis	D4	1.83383	60.3468	11.4371	100	Taxon-taxon correlations
CSS	Dysbiosis	D5	1.18927	57.2233	8.75912	100	Taxon-taxon correlations
CSS	Dysbiosis	D6	0.567815	51.25	4.38038	100	Taxon-taxon correlations
CSS	Dysbiosis	D7	1.67917	71.8475	5.87336	100	Taxon-taxon correlations
CSS	Dysbiosis	D8	1.48553	60.4366	11.035	100	Taxon-taxon correlations
CSS	Dysbiosis	D9	2.1374	61.1971	13.8134	100	Taxon-taxon correlations
CSS	Healthy	S1	2.85851	77.4611	0.379068	100	Taxon-taxon correlations
CSS	Healthy	S10	2.27326	66.4384	0.954236	100	Taxon-taxon correlations
CSS	Healthy	S2	1.83086	71.0098	0.451341	100	Taxon-taxon correlations
CSS	Healthy	S3	3.25903	64.3895	1.2047	100	Taxon-taxon correlations
CSS	Healthy	S4	3.26287	62.125	1.68991	100	Taxon-taxon correlations
CSS	Healthy	S5	2.17324	73.0104	0.432828	100	Taxon-taxon correlations
CSS	Healthy	S6	3.25588	62.6928	1.64553	100	Taxon-taxon correlations
CSS	Healthy	S7	4.19753	71.0611	0.82361	100	Taxon-taxon correlations
CSS	Healthy	S8	2.50261	75.4717	0.34218	100	Taxon-taxon correlations
CSS	Healthy	S9	3.98131	72.9452	0.844784	100	Taxon-taxon correlations
GMPR	Blooming	B1	1.36054	73.913	0.21412	100	Taxon-taxon correlations
GMPR	Blooming	B10	6.7741	55.3592	5.93542	100	Taxon-taxon correlations
GMPR	Blooming	B2	1.35859	72.1854	0.181802	100	Taxon-taxon correlations
GMPR	Blooming	B3	0.965175	60.1626	0.523784	100	Taxon-taxon correlations
GMPR	Blooming	B4	1.66618	66.474	0.919613	100	Taxon-taxon correlations
GMPR	Blooming	B5	3.60731	53.0201	1.73654	100	Taxon-taxon correlations
GMPR	Blooming	B6	1.58758	72.9508	0.362598	100	Taxon-taxon correlations
GMPR	Blooming	B7	3.63681	77.4026	0.570791	100	Taxon-taxon correlations
GMPR	Blooming	B8	1.22217	47.0588	0.773956	100	Taxon-taxon correlations
GMPR	Blooming	B9	2.21866	85.8407	0.215954	100	Taxon-taxon correlations
GMPR	Dysbiosis	D1	1.71303	64.8284	8.41395	100	Taxon-taxon correlations
GMPR	Dysbiosis	D10	1.41172	55.303	10.9178	100	Taxon-taxon correlations
GMPR	Dysbiosis	D2	0.615909	49.1667	5.74749	100	Taxon-taxon correlations
GMPR	Dysbiosis	D3	1.05657	57.1936	7.38358	100	Taxon-taxon correlations
GMPR	Dysbiosis	D4	2.10434	61.2474	12.5663	100	Taxon-taxon correlations
GMPR	Dysbiosis	D5	1.64158	55.1047	13.1518	100	Taxon-taxon correlations
GMPR	Dysbiosis	D6	0.63706	50.365	5.08411	100	Taxon-taxon correlations
GMPR	Dysbiosis	D7	1.60036	64.8611	7.72283	100	Taxon-taxon correlations
GMPR	Dysbiosis	D8	1.79404	63.1641	11.8812	100	Taxon-taxon correlations
GMPR	Dysbiosis	D9	2.74294	61.6694	17.4217	100	Taxon-taxon correlations
GMPR	Healthy	S1	2.76291	74.1026	0.440068	100	Taxon-taxon correlations
GMPR	Healthy	S10	2.48418	64.7658	1.12287	100	Taxon-taxon correlations
GMPR	Healthy	S2	1.6209	66.0959	0.502054	100	Taxon-taxon correlations
GMPR	Healthy	S3	3.26639	61.6667	1.357	100	Taxon-taxon correlations
GMPR	Healthy	S4	3.45326	60.3211	1.92908	100	Taxon-taxon correlations
GMPR	Healthy	S5	2.34834	70.8075	0.521614	100	Taxon-taxon correlations
GMPR	Healthy	S6	3.19033	58.5561	1.91689	100	Taxon-taxon correlations
GMPR	Healthy	S7	4.41595	67.4891	1.02494	100	Taxon-taxon correlations
GMPR	Healthy	S8	2.52346	72.2388	0.407984	100	Taxon-taxon correlations
GMPR	Healthy	S9	3.53271	68.4783	0.930332	100	Taxon-taxon correlations
QMP	Blooming	B1	18.234	93.5021	0.565039	100	Taxon-taxon correlations
QMP	Blooming	B10	39.0191	97.8653	0.92684	100	Taxon-taxon correlations
QMP	Blooming	B2	17.6243	96.7168	0.207774	100	Taxon-taxon correlations
QMP	Blooming	B3	1.99557	90.5325	0.171068	100	Taxon-taxon correlations
QMP	Blooming	B4	1.60823	91.7355	0.158705	100	Taxon-taxon correlations
QMP	Blooming	B5	0.639269	82.3529	0.0745156	100	Taxon-taxon correlations
QMP	Blooming	B6	9.02604	95.1128	0.285714	100	Taxon-taxon correlations
QMP	Blooming	B7	27.5567	91.1587	1.43682	100	Taxon-taxon correlations
QMP	Blooming	B8	3.90659	82.1101	0.479174	100	Taxon-taxon correlations
QMP	Blooming	B9	13.1747	91.1392	0.755735	100	Taxon-taxon correlations
QMP	Dysbiosis	D1	70.3345	99.6696	2.17523	100	Taxon-taxon correlations
QMP	Dysbiosis	D10	73.8503	99.5309	3.48028	100	Taxon-taxon correlations
QMP	Dysbiosis	D2	40.6883	96.6843	12.7585	100	Taxon-taxon correlations
QMP	Dysbiosis	D3	73.0837	99.4375	3.9449	100	Taxon-taxon correlations
QMP	Dysbiosis	D4	75.029	98.6512	10.0344	100	Taxon-taxon correlations
QMP	Dysbiosis	D5	66.2559	99.3859	4.10637	100	Taxon-taxon correlations
QMP	Dysbiosis	D6	38.8745	98.6528	4.33962	100	Taxon-taxon correlations
QMP	Dysbiosis	D7	80.5456	99.1563	6.2422	100	Taxon-taxon correlations
QMP	Dysbiosis	D8	60.1623	98.323	11.9298	100	Taxon-taxon correlations
QMP	Dysbiosis	D9	68.8653	98.2718	12.7321	100	Taxon-taxon correlations
QMP	Healthy	S1	58.8241	88.1519	3.60333	100	Taxon-taxon correlations
QMP	Healthy	S10	39.7469	95.5852	1.52508	100	Taxon-taxon correlations
QMP	Healthy	S2	33.5265	97.8431	0.446247	100	Taxon-taxon correlations
QMP	Healthy	S3	45.5455	97.0224	0.934258	100	Taxon-taxon correlations
QMP	Healthy	S4	26.2605	96.4088	0.831427	100	Taxon-taxon correlations
QMP	Healthy	S5	23.7512	95.3681	0.621497	100	Taxon-taxon correlations
QMP	Healthy	S6	19.4916	96.7462	0.556862	100	Taxon-taxon correlations
QMP	Healthy	S7	24.8053	97.1004	0.356898	100	Taxon-taxon correlations
QMP	Healthy	S8	41.3243	96.3296	0.662426	100	Taxon-taxon correlations
QMP	Healthy	S9	35.9252	96.8506	0.668306	100	Taxon-taxon correlations
Rel	Blooming	B1	63.4787	46.7945	32.0576	100	Taxon-taxon correlations
Rel	Blooming	B10	6.29273	51.0759	6.54149	100	Taxon-taxon correlations
Rel	Blooming	B2	1.3212	73.6111	0.164488	100	Taxon-taxon correlations
Rel	Blooming	B3	95.1611	45.3901	92.3611	100	Taxon-taxon correlations
Rel	Blooming	B4	95.9432	52.4681	93.3551	100	Taxon-taxon correlations
Rel	Blooming	B5	96.8493	35.7492	93.5001	100	Taxon-taxon correlations
Rel	Blooming	B6	72.03	46.302	51.0631	100	Taxon-taxon correlations
Rel	Blooming	B7	90.2978	43.7422	62.3673	100	Taxon-taxon correlations
Rel	Blooming	B8	81.2091	35.8374	80.644	100	Taxon-taxon correlations
Rel	Blooming	B9	54.3687	53.6932	27.3771	100	Taxon-taxon correlations
Rel	Dysbiosis	D1	2.17286	73.3333	7.19552	100	Taxon-taxon correlations
Rel	Dysbiosis	D10	3.73622	81.8644	8.0938	100	Taxon-taxon correlations
Rel	Dysbiosis	D2	0.810773	52.7149	6.59306	100	Taxon-taxon correlations
Rel	Dysbiosis	D3	6.08676	85.209	9.86217	100	Taxon-taxon correlations
Rel	Dysbiosis	D4	11.0557	79.6911	27.2326	100	Taxon-taxon correlations
Rel	Dysbiosis	D5	2.15628	72.0052	8.25653	100	Taxon-taxon correlations
Rel	Dysbiosis	D6	13.7014	87.6809	15.2245	100	Taxon-taxon correlations
Rel	Dysbiosis	D7	5.59953	90.1766	5.42187	100	Taxon-taxon correlations
Rel	Dysbiosis	D8	5.98236	87.8818	9.39649	100	Taxon-taxon correlations
Rel	Dysbiosis	D9	13.1488	79.8249	34.3902	100	Taxon-taxon correlations
Rel	Healthy	S1	6.50096	84.788	0.531567	100	Taxon-taxon correlations
Rel	Healthy	S10	4.47621	78.4932	1.01902	100	Taxon-taxon correlations
Rel	Healthy	S2	2.56152	77.8061	0.441199	100	Taxon-taxon correlations
Rel	Healthy	S3	10.4245	85.516	1.18012	100	Taxon-taxon correlations
Rel	Healthy	S4	5.15362	74.1265	1.52885	100	Taxon-taxon correlations
Rel	Healthy	S5	8.30158	85.2008	0.776139	100	Taxon-taxon correlations
Rel	Healthy	S6	8.26717	64.8942	3.78966	100	Taxon-taxon correlations
Rel	Healthy	S7	15.755	84.9028	1.34968	100	Taxon-taxon correlations
Rel	Healthy	S8	18.1752	91.1134	0.745647	100	Taxon-taxon correlations
Rel	Healthy	S9	7.18692	84.1357	0.775277	100	Taxon-taxon correlations
RLE	Blooming	B1	1.5873	78.8079	0.190329	100	Taxon-taxon correlations
RLE	Blooming	B10	8.46937	61.1279	5.85558	100	Taxon-taxon correlations
RLE	Blooming	B2	1.42091	74.026	0.173145	100	Taxon-taxon correlations
RLE	Blooming	B3	0.913004	51.0949	0.716271	100	Taxon-taxon correlations
RLE	Blooming	B4	8.2295	38.6921	14.2563	100	Taxon-taxon correlations
RLE	Blooming	B5	23.4247	73.6011	4.56802	100	Taxon-taxon correlations
RLE	Blooming	B6	2.03354	64.7727	0.681244	100	Taxon-taxon correlations
RLE	Blooming	B7	4.03954	79.3765	0.56423	100	Taxon-taxon correlations
RLE	Blooming	B8	4.40856	33.7229	4.87535	100	Taxon-taxon correlations
RLE	Blooming	B9	2.33303	87.1795	0.202456	100	Taxon-taxon correlations
RLE	Dysbiosis	D1	2.55497	74.2239	8.11371	100	Taxon-taxon correlations
RLE	Dysbiosis	D10	5.03964	74.6705	16.7171	100	Taxon-taxon correlations
RLE	Dysbiosis	D2	13.6092	77.4455	36.1817	100	Taxon-taxon correlations
RLE	Dysbiosis	D3	4.69878	74.1201	15.4273	100	Taxon-taxon correlations
RLE	Dysbiosis	D4	8.76866	73.1321	31.1164	100	Taxon-taxon correlations
RLE	Dysbiosis	D5	4.88965	66.4547	24.5349	100	Taxon-taxon correlations
RLE	Dysbiosis	D6	5.13803	70.7565	17.2478	100	Taxon-taxon correlations
RLE	Dysbiosis	D7	6.25064	80.2817	13.8443	100	Taxon-taxon correlations
RLE	Dysbiosis	D8	50.7226	92.6725	46.5551	100	Taxon-taxon correlations
RLE	Dysbiosis	D9	15.989	81.4992	37.7295	100	Taxon-taxon correlations
RLE	Healthy	S1	4.9044	80.6604	0.535924	100	Taxon-taxon correlations
RLE	Healthy	S10	2.35919	64.3923	1.08385	100	Taxon-taxon correlations
RLE	Healthy	S2	1.78047	70.903	0.441199	100	Taxon-taxon correlations
RLE	Healthy	S3	3.53859	66.0714	1.2143	100	Taxon-taxon correlations
RLE	Healthy	S4	3.56486	60.4004	1.98517	100	Taxon-taxon correlations
RLE	Healthy	S5	2.80152	75.9777	0.477221	100	Taxon-taxon correlations
RLE	Healthy	S6	3.80217	65.3317	1.71241	100	Taxon-taxon correlations
RLE	Healthy	S7	10.6743	84.5749	0.938	100	Taxon-taxon correlations
RLE	Healthy	S8	4.29614	81.1024	0.421145	100	Taxon-taxon correlations
RLE	Healthy	S9	4.41121	73.065	0.930183	100	Taxon-taxon correlations
RMP	Blooming	B1	37.0682	47.8313	17.9647	100	Taxon-taxon correlations
RMP	Blooming	B10	2.42082	52.5758	2.37589	100	Taxon-taxon correlations
RMP	Blooming	B2	0.74785	74.0741	0.0909012	100	Taxon-taxon correlations
RMP	Blooming	B3	83.7877	45.1758	82.0718	100	Taxon-taxon correlations
RMP	Blooming	B4	88.8873	52.0886	87.7741	100	Taxon-taxon correlations
RMP	Blooming	B5	88.4475	37.8099	78.184	100	Taxon-taxon correlations
RMP	Blooming	B6	46.9497	45.6944	34.1187	100	Taxon-taxon correlations
RMP	Blooming	B7	67.7569	46.5342	41.8185	100	Taxon-taxon correlations
RMP	Blooming	B8	65.3645	34.858	67.7931	100	Taxon-taxon correlations
RMP	Blooming	B9	27.0814	50.7284	15.3805	100	Taxon-taxon correlations
RMP	Dysbiosis	D1	1.21434	72.8155	4.18035	100	Taxon-taxon correlations
RMP	Dysbiosis	D10	1.76755	76.6779	5.31143	100	Taxon-taxon correlations
RMP	Dysbiosis	D2	0.344492	46.0465	3.67205	100	Taxon-taxon correlations
RMP	Dysbiosis	D3	3.63237	84.8276	6.09231	100	Taxon-taxon correlations
RMP	Dysbiosis	D4	7.06833	79.057	18.1787	100	Taxon-taxon correlations
RMP	Dysbiosis	D5	0.861733	60.218	5.65891	100	Taxon-taxon correlations
RMP	Dysbiosis	D6	6.43523	83.8748	9.8966	100	Taxon-taxon correlations
RMP	Dysbiosis	D7	3.07049	86.2368	4.38516	100	Taxon-taxon correlations
RMP	Dysbiosis	D8	2.8604	85.3	5.66911	100	Taxon-taxon correlations
RMP	Dysbiosis	D9	8.61087	78.1485	25.0845	100	Taxon-taxon correlations
RMP	Healthy	S1	3.04971	85.9838	0.22657	100	Taxon-taxon correlations
RMP	Healthy	S10	2.31232	79.5699	0.493314	100	Taxon-taxon correlations
RMP	Healthy	S2	1.11699	80.6061	0.16228	100	Taxon-taxon correlations
RMP	Healthy	S3	4.84808	87.0542	0.48188	100	Taxon-taxon correlations
RMP	Healthy	S4	3.11843	71.9697	1.03214	100	Taxon-taxon correlations
RMP	Healthy	S5	3.26501	83.4211	0.349398	100	Taxon-taxon correlations
RMP	Healthy	S6	3.79489	62.7711	1.90882	100	Taxon-taxon correlations
RMP	Healthy	S7	7.44539	84.4828	0.658798	100	Taxon-taxon correlations
RMP	Healthy	S8	7.17414	90.0524	0.333363	100	Taxon-taxon correlations
RMP	Healthy	S9	2.86916	82.0856	0.358212	100	Taxon-taxon correlations
Seq	Blooming	B1	70.3481	42.8154	41.8837	100	Taxon-taxon correlations
Seq	Blooming	B10	26.4546	72.9933	10.6546	100	Taxon-taxon correlations
Seq	Blooming	B2	23.0961	63.7208	4.5667	100	Taxon-taxon correlations
Seq	Blooming	B3	96.974	45.3077	95.4483	100	Taxon-taxon correlations
Seq	Blooming	B4	97.1602	52.4849	95.9842	100	Taxon-taxon correlations
Seq	Blooming	B5	97.5799	35.6048	95.7631	100	Taxon-taxon correlations
Seq	Blooming	B6	78.5765	43.6484	62.2074	100	Taxon-taxon correlations
Seq	Blooming	B7	94.1299	41.1448	72.3286	100	Taxon-taxon correlations
Seq	Blooming	B8	87.8437	36.7111	85.0368	100	Taxon-taxon correlations
Seq	Blooming	B9	65.1418	54.289	32.366	100	Taxon-taxon correlations
Seq	Dysbiosis	D1	5.56329	92.1674	4.3765	100	Taxon-taxon correlations
Seq	Dysbiosis	D10	24.6606	97.6118	6.0162	100	Taxon-taxon correlations
Seq	Dysbiosis	D2	6.04426	94.0444	3.49096	100	Taxon-taxon correlations
Seq	Dysbiosis	D3	20.1864	95.6914	8.61318	100	Taxon-taxon correlations
Seq	Dysbiosis	D4	25.6315	97.3319	6.86106	100	Taxon-taxon correlations
Seq	Dysbiosis	D5	8.57834	93.2994	6.15025	100	Taxon-taxon correlations
Seq	Dysbiosis	D6	39.0776	90.7677	31.9007	100	Taxon-taxon correlations
Seq	Dysbiosis	D7	24.8449	97.2763	6.30043	100	Taxon-taxon correlations
Seq	Dysbiosis	D8	14.587	95.7939	7.40023	100	Taxon-taxon correlations
Seq	Dysbiosis	D9	24.7441	94.8991	13.9403	100	Taxon-taxon correlations
Seq	Healthy	S1	33.0784	83.2531	3.03255	100	Taxon-taxon correlations
Seq	Healthy	S10	28.4353	81.8529	5.23924	100	Taxon-taxon correlations
Seq	Healthy	S2	19.224	84.0926	2.19585	100	Taxon-taxon correlations
Seq	Healthy	S3	53.5643	89.2826	4.29759	100	Taxon-taxon correlations
Seq	Healthy	S4	28.0725	83.0775	4.86022	100	Taxon-taxon correlations
Seq	Healthy	S5	37.2541	62.2012	12.1969	100	Taxon-taxon correlations
Seq	Healthy	S6	31.7576	69.0748	12.0777	100	Taxon-taxon correlations
Seq	Healthy	S7	48.509	76.6047	7.13795	100	Taxon-taxon correlations
Seq	Healthy	S8	43.4724	79.3038	4.77298	100	Taxon-taxon correlations
Seq	Healthy	S9	27.8505	88.2179	2.128	100	Taxon-taxon correlations
TMM	Blooming	B1	1.53395	79.3103	0.178433	100	Taxon-taxon correlations
TMM	Blooming	B10	6.59272	56.9964	5.40561	100	Taxon-taxon correlations
TMM	Blooming	B2	1.55802	76.6871	0.164488	100	Taxon-taxon correlations
TMM	Blooming	B3	1.65645	63.5	0.780248	100	Taxon-taxon correlations
TMM	Blooming	B4	1.68067	64.8045	0.998732	100	Taxon-taxon correlations
TMM	Blooming	B5	2.14612	58.75	0.819062	100	Taxon-taxon correlations
TMM	Blooming	B6	1.7838	83.3333	0.21978	100	Taxon-taxon correlations
TMM	Blooming	B7	3.85648	80.203	0.511744	100	Taxon-taxon correlations
TMM	Blooming	B8	1.28765	46.0938	0.847666	100	Taxon-taxon correlations
TMM	Blooming	B9	2.19579	89.7196	0.148468	100	Taxon-taxon correlations
TMM	Dysbiosis	D1	1.85227	67.4528	8.10335	100	Taxon-taxon correlations
TMM	Dysbiosis	D10	1.82943	61.8301	10.855	100	Taxon-taxon correlations
TMM	Dysbiosis	D2	0.688983	49.6241	6.31678	100	Taxon-taxon correlations
TMM	Dysbiosis	D3	1.05657	58.8665	6.90608	100	Taxon-taxon correlations
TMM	Dysbiosis	D4	1.98841	59.7677	12.6831	100	Taxon-taxon correlations
TMM	Dysbiosis	D5	1.84824	56.5632	14.0054	100	Taxon-taxon correlations
TMM	Dysbiosis	D6	0.872496	52.5	6.38775	100	Taxon-taxon correlations
TMM	Dysbiosis	D7	1.45643	63.3383	7.52064	100	Taxon-taxon correlations
TMM	Dysbiosis	D8	1.83092	66.7482	10.4095	100	Taxon-taxon correlations
TMM	Dysbiosis	D9	3.13942	63.6696	18.3734	100	Taxon-taxon correlations
TMM	Healthy	S1	3.21224	77.0642	0.435711	100	Taxon-taxon correlations
TMM	Healthy	S10	2.35138	64.1791	1.09048	100	Taxon-taxon correlations
TMM	Healthy	S2	1.76367	69.5364	0.466555	100	Taxon-taxon correlations
TMM	Healthy	S3	3.45031	65.8708	1.19481	100	Taxon-taxon correlations
TMM	Healthy	S4	3.69617	64.8618	1.70106	100	Taxon-taxon correlations
TMM	Healthy	S5	2.35864	74.11	0.443927	100	Taxon-taxon correlations
TMM	Healthy	S6	3.59822	61.3665	1.9232	100	Taxon-taxon correlations
TMM	Healthy	S7	4.41595	72.093	0.82361	100	Taxon-taxon correlations
TMM	Healthy	S8	2.9927	76.1273	0.394823	100	Taxon-taxon correlations
TMM	Healthy	S9	4.05607	75.6098	0.748543	100	Taxon-taxon correlations
UQ	Blooming	B1	1.44058	80.597	0.154642	100	Taxon-taxon correlations
UQ	Blooming	B10	7.30431	56.2601	6.16807	100	Taxon-taxon correlations
UQ	Blooming	B2	2.45544	83.4746	0.168817	100	Taxon-taxon correlations
UQ	Blooming	B3	0.93909	72.7273	0.288677	100	Taxon-taxon correlations
UQ	Blooming	B4	0.709939	85.9649	0.126964	100	Taxon-taxon correlations
UQ	Blooming	B5	0.319635	63.6364	0.0993542	100	Taxon-taxon correlations
UQ	Blooming	B6	1.60542	70.8661	0.406549	100	Taxon-taxon correlations
UQ	Blooming	B7	3.07542	73.0435	0.610156	100	Taxon-taxon correlations
UQ	Blooming	B8	1.0694	56.3218	0.466888	100	Taxon-taxon correlations
UQ	Blooming	B9	2.40165	81.3953	0.32393	100	Taxon-taxon correlations
UQ	Dysbiosis	D1	1.31796	60.8371	7.63848	100	Taxon-taxon correlations
UQ	Dysbiosis	D10	1.25314	58.3784	8.57779	100	Taxon-taxon correlations
UQ	Dysbiosis	D2	0.61243	55.6962	4.3956	100	Taxon-taxon correlations
UQ	Dysbiosis	D3	0.652973	52.9255	5.42279	100	Taxon-taxon correlations
UQ	Dysbiosis	D4	1.31741	56.9044	9.42269	100	Taxon-taxon correlations
UQ	Dysbiosis	D5	0.947516	48.6974	9.78967	100	Taxon-taxon correlations
UQ	Dysbiosis	D6	0.5355	44.2748	5.43559	100	Taxon-taxon correlations
UQ	Dysbiosis	D7	1.02807	58.0271	6.59775	100	Taxon-taxon correlations
UQ	Dysbiosis	D8	1.12002	57.7855	9.19367	100	Taxon-taxon correlations
UQ	Dysbiosis	D9	1.36246	54.5455	11.5512	100	Taxon-taxon correlations
UQ	Healthy	S1	3.07839	76.3033	0.435711	100	Taxon-taxon correlations
UQ	Healthy	S10	3.26537	72.069	1.05161	100	Taxon-taxon correlations
UQ	Healthy	S2	2.48593	77.6903	0.431056	100	Taxon-taxon correlations
UQ	Healthy	S3	3.76664	68.0851	1.18	100	Taxon-taxon correlations
UQ	Healthy	S4	3.93908	62.435	2.0135	100	Taxon-taxon correlations
UQ	Healthy	S5	2.24534	72.6667	0.455025	100	Taxon-taxon correlations
UQ	Healthy	S6	3.10292	58.9212	1.83605	100	Taxon-taxon correlations
UQ	Healthy	S7	3.91263	66.2379	0.960879	100	Taxon-taxon correlations
UQ	Healthy	S8	2.71116	75.3623	0.372889	100	Taxon-taxon correlations
UQ	Healthy	S9	3.18692	68.8889	0.823309	100	Taxon-taxon correlations
VST	Blooming	B1	1.5873	78.8079	0.190329	100	Taxon-taxon correlations
VST	Blooming	B10	8.45542	61.0579	5.86317	100	Taxon-taxon correlations
VST	Blooming	B2	1.42091	73.5484	0.177474	100	Taxon-taxon correlations
VST	Blooming	B3	0.899961	50.7353	0.716271	100	Taxon-taxon correlations
VST	Blooming	B4	8.2295	38.5608	14.3355	100	Taxon-taxon correlations
VST	Blooming	B5	23.4703	73.5336	4.59285	100	Taxon-taxon correlations
VST	Blooming	B6	2.05137	64.6067	0.692232	100	Taxon-taxon correlations
VST	Blooming	B7	4.03954	79.3765	0.56423	100	Taxon-taxon correlations
VST	Blooming	B8	4.34308	33.1667	4.92448	100	Taxon-taxon correlations
VST	Blooming	B9	2.33303	85.7143	0.229451	100	Taxon-taxon correlations
VST	Dysbiosis	D1	2.55173	74.1996	8.11371	100	Taxon-taxon correlations
VST	Dysbiosis	D10	5.03578	74.6132	16.7549	100	Taxon-taxon correlations
VST	Dysbiosis	D2	13.6196	77.4743	36.1499	100	Taxon-taxon correlations
VST	Dysbiosis	D3	4.68894	74.0798	15.4273	100	Taxon-taxon correlations
VST	Dysbiosis	D4	8.76164	73.2452	30.9233	100	Taxon-taxon correlations
VST	Dysbiosis	D5	4.88965	66.3843	24.6124	100	Taxon-taxon correlations
VST	Dysbiosis	D6	5.11956	70.9079	17.0604	100	Taxon-taxon correlations
VST	Dysbiosis	D7	6.24379	80.229	13.8794	100	Taxon-taxon correlations
VST	Dysbiosis	D8	50.7931	92.6819	46.5551	100	Taxon-taxon correlations
VST	Dysbiosis	D9	15.9999	81.4944	37.767	100	Taxon-taxon correlations
VST	Healthy	S1	4.88528	80.7267	0.531567	100	Taxon-taxon correlations
VST	Healthy	S10	2.35919	64.3923	1.08385	100	Taxon-taxon correlations
VST	Healthy	S2	1.78047	70.903	0.441199	100	Taxon-taxon correlations
VST	Healthy	S3	3.53859	66.0714	1.2143	100	Taxon-taxon correlations
VST	Healthy	S4	3.55173	60.3122	1.98517	100	Taxon-taxon correlations
VST	Healthy	S5	2.80152	75.9777	0.477221	100	Taxon-taxon correlations
VST	Healthy	S6	3.81674	65.3367	1.7186	100	Taxon-taxon correlations
VST	Healthy	S7	10.6553	84.5516	0.938	100	Taxon-taxon correlations
VST	Healthy	S8	4.29614	81.1024	0.421145	100	Taxon-taxon correlations
VST	Healthy	S9	4.42056	73.1066	0.930183	100	Taxon-taxon correlations
ACS	Blooming	B1	75.1876	86.2863	10.6846	200	Taxon-taxon correlations
ACS	Blooming	B10	85.8863	86.2565	16.0094	200	Taxon-taxon correlations
ACS	Blooming	B2	65.4253	97.902	1.47874	200	Taxon-taxon correlations
ACS	Blooming	B3	67.7903	78.8471	21.6997	200	Taxon-taxon correlations
ACS	Blooming	B4	81.6105	79.8926	32.7033	200	Taxon-taxon correlations
ACS	Blooming	B5	53.0105	82.5408	7.6058	200	Taxon-taxon correlations
ACS	Blooming	B6	70.661	84.8779	16.8229	200	Taxon-taxon correlations
ACS	Blooming	B7	66.9118	90.5473	5.92035	200	Taxon-taxon correlations
ACS	Blooming	B8	56.9343	84.0915	8.71256	200	Taxon-taxon correlations
ACS	Blooming	B9	58.0778	91.5748	4.57546	200	Taxon-taxon correlations
ACS	Dysbiosis	D1	90.5511	96.4031	38.5587	200	Taxon-taxon correlations
ACS	Dysbiosis	D10	95.5122	99.0973	9.48905	200	Taxon-taxon correlations
ACS	Dysbiosis	D2	94.0561	97.6581	24.2984	200	Taxon-taxon correlations
ACS	Dysbiosis	D3	94.9537	98.6307	14.5565	200	Taxon-taxon correlations
ACS	Dysbiosis	D4	96.2507	97.4936	30.5614	200	Taxon-taxon correlations
ACS	Dysbiosis	D5	92.999	98.8045	12.6422	200	Taxon-taxon correlations
ACS	Dysbiosis	D6	89.1612	98.7278	11.3626	200	Taxon-taxon correlations
ACS	Dysbiosis	D7	93.097	99.4848	6.36042	200	Taxon-taxon correlations
ACS	Dysbiosis	D8	93.0225	98.7999	14.7645	200	Taxon-taxon correlations
ACS	Dysbiosis	D9	94.5728	98.5616	14.5461	200	Taxon-taxon correlations
ACS	Healthy	S1	77.9229	98.0437	1.46579	200	Taxon-taxon correlations
ACS	Healthy	S10	77.5397	97.4335	2.44546	200	Taxon-taxon correlations
ACS	Healthy	S2	74.9492	97.3821	2.1876	200	Taxon-taxon correlations
ACS	Healthy	S3	79.2119	98.1307	1.5816	200	Taxon-taxon correlations
ACS	Healthy	S4	82.8098	95.916	4.69642	200	Taxon-taxon correlations
ACS	Healthy	S5	69.7183	93.7902	4.47334	200	Taxon-taxon correlations
ACS	Healthy	S6	65.7132	97.9167	1.55105	200	Taxon-taxon correlations
ACS	Healthy	S7	73.8888	94.9847	2.96146	200	Taxon-taxon correlations
ACS	Healthy	S8	67.4209	98.1003	1.06046	200	Taxon-taxon correlations
ACS	Healthy	S9	86.6044	92.2595	7.3451	200	Taxon-taxon correlations
AST	Blooming	B1	89.1078	57.2973	58.7995	200	Taxon-taxon correlations
AST	Blooming	B10	6.92877	51.307	7.63727	200	Taxon-taxon correlations
AST	Blooming	B2	4.13094	51.5625	4.07975	200	Taxon-taxon correlations
AST	Blooming	B3	96.3542	53.0888	98.2561	200	Taxon-taxon correlations
AST	Blooming	B4	98.4209	60.4943	99.9303	200	Taxon-taxon correlations
AST	Blooming	B5	95.5061	39.8217	95.9397	200	Taxon-taxon correlations
AST	Blooming	B6	93.7708	58.3044	87.6885	200	Taxon-taxon correlations
AST	Blooming	B7	96.0635	50.4616	79.6019	200	Taxon-taxon correlations
AST	Blooming	B8	88.1965	44.4664	87.4364	200	Taxon-taxon correlations
AST	Blooming	B9	83.6471	50.817	68.038	200	Taxon-taxon correlations
AST	Dysbiosis	D1	6.81574	68.4537	31.6083	200	Taxon-taxon correlations
AST	Dysbiosis	D10	7.11361	79.5335	18.5481	200	Taxon-taxon correlations
AST	Dysbiosis	D2	7.50694	67.2398	35.7215	200	Taxon-taxon correlations
AST	Dysbiosis	D3	17.3512	82.4915	35.9583	200	Taxon-taxon correlations
AST	Dysbiosis	D4	23.1587	79.3628	69.071	200	Taxon-taxon correlations
AST	Dysbiosis	D5	6.03536	73.2514	22.1874	200	Taxon-taxon correlations
AST	Dysbiosis	D6	44.3113	89.3889	45.9248	200	Taxon-taxon correlations
AST	Dysbiosis	D7	16.983	91.3725	18.8583	200	Taxon-taxon correlations
AST	Dysbiosis	D8	15.3317	91.0704	18.4315	200	Taxon-taxon correlations
AST	Dysbiosis	D9	17.4493	79.7168	44.237	200	Taxon-taxon correlations
AST	Healthy	S1	15.1351	70.3359	6.0119	200	Taxon-taxon correlations
AST	Healthy	S10	11.8742	67.0814	6.94179	200	Taxon-taxon correlations
AST	Healthy	S2	6.56463	66.2643	3.62094	200	Taxon-taxon correlations
AST	Healthy	S3	25.1814	83.4263	5.2398	200	Taxon-taxon correlations
AST	Healthy	S4	9.69903	63.9392	7.25155	200	Taxon-taxon correlations
AST	Healthy	S5	13.5811	72.0462	5.08578	200	Taxon-taxon correlations
AST	Healthy	S6	24.891	70.705	11.3559	200	Taxon-taxon correlations
AST	Healthy	S7	33.2365	81.445	5.74479	200	Taxon-taxon correlations
AST	Healthy	S8	21.7035	86.4416	2.75656	200	Taxon-taxon correlations
AST	Healthy	S9	12.2996	80.4425	3.01995	200	Taxon-taxon correlations
CLR	Blooming	B1	3.07331	49.2041	2.83179	200	Taxon-taxon correlations
CLR	Blooming	B10	4.54766	38.7154	8.32666	200	Taxon-taxon correlations
CLR	Blooming	B2	3.27971	39.9695	5.17321	200	Taxon-taxon correlations
CLR	Blooming	B3	1.7542	38.9671	3.27497	200	Taxon-taxon correlations
CLR	Blooming	B4	2.1503	41.6486	4.75685	200	Taxon-taxon correlations
CLR	Blooming	B5	1.48342	65.3846	0.532544	200	Taxon-taxon correlations
CLR	Blooming	B6	1.79505	48.2428	2.5637	200	Taxon-taxon correlations
CLR	Blooming	B7	3.16535	49.5091	2.73183	200	Taxon-taxon correlations
CLR	Blooming	B8	1.65569	42.0814	1.84199	200	Taxon-taxon correlations
CLR	Blooming	B9	1.8648	51.2315	1.51887	200	Taxon-taxon correlations
CLR	Dysbiosis	D1	2.02129	39.4036	28.6185	200	Taxon-taxon correlations
CLR	Dysbiosis	D10	1.48807	39.2931	21.2055	200	Taxon-taxon correlations
CLR	Dysbiosis	D2	1.63507	37.5887	24.7732	200	Taxon-taxon correlations
CLR	Dysbiosis	D3	1.88184	40.0138	25.5201	200	Taxon-taxon correlations
CLR	Dysbiosis	D4	2.37876	39.7034	33.824	200	Taxon-taxon correlations
CLR	Dysbiosis	D5	2.04813	38.7334	29.598	200	Taxon-taxon correlations
CLR	Dysbiosis	D6	1.20282	38.1223	17.5545	200	Taxon-taxon correlations
CLR	Dysbiosis	D7	1.89147	41.9762	27.4035	200	Taxon-taxon correlations
CLR	Dysbiosis	D8	1.86045	40.8994	28.1537	200	Taxon-taxon correlations
CLR	Dysbiosis	D9	2.0289	43.6096	22.8571	200	Taxon-taxon correlations
CLR	Healthy	S1	6.54115	33.7406	11.9532	200	Taxon-taxon correlations
CLR	Healthy	S10	4.95928	37.3367	9.85303	200	Taxon-taxon correlations
CLR	Healthy	S2	3.18666	39.2778	5.32334	200	Taxon-taxon correlations
CLR	Healthy	S3	4.29459	33.4388	8.90461	200	Taxon-taxon correlations
CLR	Healthy	S4	4.90993	33.9279	12.4482	200	Taxon-taxon correlations
CLR	Healthy	S5	3.43568	41.511	4.66644	200	Taxon-taxon correlations
CLR	Healthy	S6	4.31632	38.9919	7.42595	200	Taxon-taxon correlations
CLR	Healthy	S7	3.7674	42.8814	3.79954	200	Taxon-taxon correlations
CLR	Healthy	S8	3.5956	40.0915	4.35288	200	Taxon-taxon correlations
CLR	Healthy	S9	3.67364	37.1918	6.24234	200	Taxon-taxon correlations
CSS	Blooming	B1	10.0063	78.678	2.41857	200	Taxon-taxon correlations
CSS	Blooming	B10	5.65515	52.4054	5.98049	200	Taxon-taxon correlations
CSS	Blooming	B2	4.8695	56.9129	3.8819	200	Taxon-taxon correlations
CSS	Blooming	B3	12.9452	51.3627	14.4729	200	Taxon-taxon correlations
CSS	Blooming	B4	21.9285	70.0036	14.7504	200	Taxon-taxon correlations
CSS	Blooming	B5	10.0349	56.3725	5.23838	200	Taxon-taxon correlations
CSS	Blooming	B6	8.99905	71.8216	4.69862	200	Taxon-taxon correlations
CSS	Blooming	B7	13.7912	83.5416	2.30121	200	Taxon-taxon correlations
CSS	Blooming	B8	4.41517	39.8714	5.37434	200	Taxon-taxon correlations
CSS	Blooming	B9	6.13233	66.7969	2.60856	200	Taxon-taxon correlations
CSS	Dysbiosis	D1	3.87983	58.7771	26.881	200	Taxon-taxon correlations
CSS	Dysbiosis	D10	2.99189	58.104	21.085	200	Taxon-taxon correlations
CSS	Dysbiosis	D2	3.96257	55.684	29.8121	200	Taxon-taxon correlations
CSS	Dysbiosis	D3	4.46978	59.3804	28.6061	200	Taxon-taxon correlations
CSS	Dysbiosis	D4	4.83954	54.82	40.048	200	Taxon-taxon correlations
CSS	Dysbiosis	D5	3.94829	58.4775	27.5756	200	Taxon-taxon correlations
CSS	Dysbiosis	D6	2.09147	56.1446	15.1856	200	Taxon-taxon correlations
CSS	Dysbiosis	D7	5.17224	70.3552	24.9521	200	Taxon-taxon correlations
CSS	Dysbiosis	D8	5.26316	70.1732	25.6515	200	Taxon-taxon correlations
CSS	Dysbiosis	D9	5.65426	65.3206	27.6928	200	Taxon-taxon correlations
CSS	Healthy	S1	9.98482	53.7958	8.04788	200	Taxon-taxon correlations
CSS	Healthy	S10	6.40101	49.9479	7.64154	200	Taxon-taxon correlations
CSS	Healthy	S2	4.89657	56.25	4.12725	200	Taxon-taxon correlations
CSS	Healthy	S3	7.50972	53.8494	6.72692	200	Taxon-taxon correlations
CSS	Healthy	S4	6.72232	49.1764	9.15738	200	Taxon-taxon correlations
CSS	Healthy	S5	5.00246	60.6991	3.13435	200	Taxon-taxon correlations
CSS	Healthy	S6	7.0549	59.8151	5.24597	200	Taxon-taxon correlations
CSS	Healthy	S7	7.22954	71.8727	2.14677	200	Taxon-taxon correlations
CSS	Healthy	S8	6.91093	66.8651	2.78009	200	Taxon-taxon correlations
CSS	Healthy	S9	6.14302	59.6583	4.19542	200	Taxon-taxon correlations
GMPR	Blooming	B1	7.35786	77.0104	1.96094	200	Taxon-taxon correlations
GMPR	Blooming	B10	6.08431	51.7363	6.60172	200	Taxon-taxon correlations
GMPR	Blooming	B2	4.4877	52.1076	4.33952	200	Taxon-taxon correlations
GMPR	Blooming	B3	3.22308	51.7827	3.57368	200	Taxon-taxon correlations
GMPR	Blooming	B4	9.38515	73.7027	5.28736	200	Taxon-taxon correlations
GMPR	Blooming	B5	4.01396	60.9272	1.7399	200	Taxon-taxon correlations
GMPR	Blooming	B6	3.53067	72.2628	1.80723	200	Taxon-taxon correlations
GMPR	Blooming	B7	5.49677	71.7799	1.83131	200	Taxon-taxon correlations
GMPR	Blooming	B8	2.18978	45.8955	2.08603	200	Taxon-taxon correlations
GMPR	Blooming	B9	3.98063	74.4966	1.16618	200	Taxon-taxon correlations
GMPR	Dysbiosis	D1	4.96045	61.328	31.0702	200	Taxon-taxon correlations
GMPR	Dysbiosis	D10	3.63751	58.0767	25.4192	200	Taxon-taxon correlations
GMPR	Dysbiosis	D2	4.63785	55.0672	35.4414	200	Taxon-taxon correlations
GMPR	Dysbiosis	D3	5.70707	61.1593	33.5834	200	Taxon-taxon correlations
GMPR	Dysbiosis	D4	5.86828	56.6293	44.6671	200	Taxon-taxon correlations
GMPR	Dysbiosis	D5	4.65306	58.6647	32.1865	200	Taxon-taxon correlations
GMPR	Dysbiosis	D6	3.21799	56.2353	23.2017	200	Taxon-taxon correlations
GMPR	Dysbiosis	D7	4.89438	64.1228	30.5224	200	Taxon-taxon correlations
GMPR	Dysbiosis	D8	5.99045	67.2621	32.6902	200	Taxon-taxon correlations
GMPR	Dysbiosis	D9	5.33713	61.0974	31.0606	200	Taxon-taxon correlations
GMPR	Healthy	S1	10.246	53.6578	8.30531	200	Taxon-taxon correlations
GMPR	Healthy	S10	6.76812	49.7303	8.13428	200	Taxon-taxon correlations
GMPR	Healthy	S2	4.60361	53.0303	4.41595	200	Taxon-taxon correlations
GMPR	Healthy	S3	7.57356	51.8268	7.35419	200	Taxon-taxon correlations
GMPR	Healthy	S4	6.89807	49.1009	9.41296	200	Taxon-taxon correlations
GMPR	Healthy	S5	4.9603	58.5892	3.39133	200	Taxon-taxon correlations
GMPR	Healthy	S6	5.99666	52.9145	5.89945	200	Taxon-taxon correlations
GMPR	Healthy	S7	6.35842	64.4528	2.66027	200	Taxon-taxon correlations
GMPR	Healthy	S8	6.39825	62.5251	3.11234	200	Taxon-taxon correlations
GMPR	Healthy	S9	5.66944	53.856	4.90035	200	Taxon-taxon correlations
QMP	Blooming	B1	29.7117	91.5089	2.46504	200	Taxon-taxon correlations
QMP	Blooming	B10	48.1553	94.782	3.10147	200	Taxon-taxon correlations
QMP	Blooming	B2	30.982	97.9035	0.69967	200	Taxon-taxon correlations
QMP	Blooming	B3	13.7483	88.8661	2.056	200	Taxon-taxon correlations
QMP	Blooming	B4	12.857	87.8347	2.83625	200	Taxon-taxon correlations
QMP	Blooming	B5	2.22513	92.7273	0.118378	200	Taxon-taxon correlations
QMP	Blooming	B6	20.1973	93.0449	2.01779	200	Taxon-taxon correlations
QMP	Blooming	B7	23.0811	93.3624	1.39047	200	Taxon-taxon correlations
QMP	Blooming	B8	10.7175	91.7683	0.777426	200	Taxon-taxon correlations
QMP	Blooming	B9	17.357	93.7984	0.982348	200	Taxon-taxon correlations
QMP	Dysbiosis	D1	75.1945	96.8922	27.4954	200	Taxon-taxon correlations
QMP	Dysbiosis	D10	84.391	99.227	7.17046	200	Taxon-taxon correlations
QMP	Dysbiosis	D2	83.5978	97.4623	23.4577	200	Taxon-taxon correlations
QMP	Dysbiosis	D3	84.3104	98.662	12.6207	200	Taxon-taxon correlations
QMP	Dysbiosis	D4	87.4432	97.0526	32.7848	200	Taxon-taxon correlations
QMP	Dysbiosis	D5	75.6911	99.1685	7.13036	200	Taxon-taxon correlations
QMP	Dysbiosis	D6	67.9592	98.4461	10.594	200	Taxon-taxon correlations
QMP	Dysbiosis	D7	84.6708	99.3753	7.01677	200	Taxon-taxon correlations
QMP	Dysbiosis	D8	81.0448	98.8711	12.0916	200	Taxon-taxon correlations
QMP	Dysbiosis	D9	83.3147	98.5759	12.6852	200	Taxon-taxon correlations
QMP	Healthy	S1	52.0073	97.3954	1.31119	200	Taxon-taxon correlations
QMP	Healthy	S10	49.6195	97.8415	1.31032	200	Taxon-taxon correlations
QMP	Healthy	S2	46.64	97.8673	1.10347	200	Taxon-taxon correlations
QMP	Healthy	S3	51.3435	97.4554	1.40502	200	Taxon-taxon correlations
QMP	Healthy	S4	55.904	97.9503	1.55781	200	Taxon-taxon correlations
QMP	Healthy	S5	36.0781	95.8559	1.51154	200	Taxon-taxon correlations
QMP	Healthy	S6	33.5428	97.8302	0.825329	200	Taxon-taxon correlations
QMP	Healthy	S7	39.2748	96.8779	0.960778	200	Taxon-taxon correlations
QMP	Healthy	S8	43.9743	97.885	0.771708	200	Taxon-taxon correlations
QMP	Healthy	S9	54.976	96.1657	2.21538	200	Taxon-taxon correlations
Rel	Blooming	B1	89.1078	57.2973	58.7995	200	Taxon-taxon correlations
Rel	Blooming	B10	6.92877	51.307	7.63727	200	Taxon-taxon correlations
Rel	Blooming	B2	4.13094	51.5625	4.07975	200	Taxon-taxon correlations
Rel	Blooming	B3	96.3542	53.0888	98.2561	200	Taxon-taxon correlations
Rel	Blooming	B4	98.4209	60.4943	99.9303	200	Taxon-taxon correlations
Rel	Blooming	B5	95.5061	39.8217	95.9397	200	Taxon-taxon correlations
Rel	Blooming	B6	93.7708	58.3044	87.6885	200	Taxon-taxon correlations
Rel	Blooming	B7	96.0635	50.4616	79.6019	200	Taxon-taxon correlations
Rel	Blooming	B8	88.1965	44.4664	87.4364	200	Taxon-taxon correlations
Rel	Blooming	B9	83.6471	50.817	68.038	200	Taxon-taxon correlations
Rel	Dysbiosis	D1	6.81574	68.4537	31.6083	200	Taxon-taxon correlations
Rel	Dysbiosis	D10	7.11361	79.5335	18.5481	200	Taxon-taxon correlations
Rel	Dysbiosis	D2	7.50694	67.2398	35.7215	200	Taxon-taxon correlations
Rel	Dysbiosis	D3	17.3512	82.4915	35.9583	200	Taxon-taxon correlations
Rel	Dysbiosis	D4	23.1587	79.3628	69.071	200	Taxon-taxon correlations
Rel	Dysbiosis	D5	6.03536	73.2514	22.1874	200	Taxon-taxon correlations
Rel	Dysbiosis	D6	44.3113	89.3889	45.9248	200	Taxon-taxon correlations
Rel	Dysbiosis	D7	16.983	91.3725	18.8583	200	Taxon-taxon correlations
Rel	Dysbiosis	D8	15.3317	91.0704	18.4315	200	Taxon-taxon correlations
Rel	Dysbiosis	D9	17.4493	79.7168	44.237	200	Taxon-taxon correlations
Rel	Healthy	S1	15.1351	70.3359	6.0119	200	Taxon-taxon correlations
Rel	Healthy	S10	11.8742	67.0814	6.94179	200	Taxon-taxon correlations
Rel	Healthy	S2	6.56463	66.2643	3.62094	200	Taxon-taxon correlations
Rel	Healthy	S3	25.1814	83.4263	5.2398	200	Taxon-taxon correlations
Rel	Healthy	S4	9.69903	63.9392	7.25155	200	Taxon-taxon correlations
Rel	Healthy	S5	13.5811	72.0462	5.08578	200	Taxon-taxon correlations
Rel	Healthy	S6	24.891	70.705	11.3559	200	Taxon-taxon correlations
Rel	Healthy	S7	33.2365	81.445	5.74479	200	Taxon-taxon correlations
Rel	Healthy	S8	21.7035	86.4416	2.75656	200	Taxon-taxon correlations
Rel	Healthy	S9	12.2996	80.4425	3.01995	200	Taxon-taxon correlations
RLE	Blooming	B1	16.632	90.3289	1.59205	200	Taxon-taxon correlations
RLE	Blooming	B10	9.46217	67.3731	5.34216	200	Taxon-taxon correlations
RLE	Blooming	B2	5.1136	58.1081	3.87857	200	Taxon-taxon correlations
RLE	Blooming	B3	5.52679	60.5324	4.29471	200	Taxon-taxon correlations
RLE	Blooming	B4	20.0694	63.1431	18.5527	200	Taxon-taxon correlations
RLE	Blooming	B5	20.4625	44.7519	17.0796	200	Taxon-taxon correlations
RLE	Blooming	B6	9.02282	84.6154	2.18978	200	Taxon-taxon correlations
RLE	Blooming	B7	8.50968	82.3785	1.54255	200	Taxon-taxon correlations
RLE	Blooming	B8	10.0766	50.6261	7.94359	200	Taxon-taxon correlations
RLE	Blooming	B9	5.43303	73.5437	1.67281	200	Taxon-taxon correlations
RLE	Dysbiosis	D1	39.612	88.7997	54.8214	200	Taxon-taxon correlations
RLE	Dysbiosis	D10	19.5851	81.0129	48.1818	200	Taxon-taxon correlations
RLE	Dysbiosis	D2	60.8508	88.7511	81.7587	200	Taxon-taxon correlations
RLE	Dysbiosis	D3	40.7042	88.7375	55.6331	200	Taxon-taxon correlations
RLE	Dysbiosis	D4	41.0267	85.9578	78.6918	200	Taxon-taxon correlations
RLE	Dysbiosis	D5	74.2621	91.5075	76.6898	200	Taxon-taxon correlations
RLE	Dysbiosis	D6	74.7273	91.5137	67.898	200	Taxon-taxon correlations
RLE	Dysbiosis	D7	52.9175	91.0646	66.0281	200	Taxon-taxon correlations
RLE	Dysbiosis	D8	67.1645	92.3152	71.3634	200	Taxon-taxon correlations
RLE	Dysbiosis	D9	35.7238	86.8875	55.8626	200	Taxon-taxon correlations
RLE	Healthy	S1	19.6174	77.6442	5.3225	200	Taxon-taxon correlations
RLE	Healthy	S10	7.33547	52.6341	7.84609	200	Taxon-taxon correlations
RLE	Healthy	S2	4.50197	52.4373	4.42157	200	Taxon-taxon correlations
RLE	Healthy	S3	9.17532	59.2579	6.59587	200	Taxon-taxon correlations
RLE	Healthy	S4	6.62895	47.3705	9.67812	200	Taxon-taxon correlations
RLE	Healthy	S5	6.28118	67.218	2.96437	200	Taxon-taxon correlations
RLE	Healthy	S6	5.73371	51.3793	5.99405	200	Taxon-taxon correlations
RLE	Healthy	S7	9.64187	79.4966	1.88701	200	Taxon-taxon correlations
RLE	Healthy	S8	7.81325	69.9083	2.73015	200	Taxon-taxon correlations
RLE	Healthy	S9	7.85468	67.4608	3.82488	200	Taxon-taxon correlations
RMP	Blooming	B1	67.5676	59.4197	40.8825	200	Taxon-taxon correlations
RMP	Blooming	B10	3.68935	52.7201	3.85702	200	Taxon-taxon correlations
RMP	Blooming	B2	2.10928	52.4106	2.01581	200	Taxon-taxon correlations
RMP	Blooming	B3	93.3002	53.0461	95.3747	200	Taxon-taxon correlations
RMP	Blooming	B4	98.3313	60.5601	99.5994	200	Taxon-taxon correlations
RMP	Blooming	B5	87.74	40.3329	86.332	200	Taxon-taxon correlations
RMP	Blooming	B6	76.8664	58.2365	72.1487	200	Taxon-taxon correlations
RMP	Blooming	B7	75.9236	52.6391	57.6903	200	Taxon-taxon correlations
RMP	Blooming	B8	70.4113	42.706	75.0389	200	Taxon-taxon correlations
RMP	Blooming	B9	49.6324	50.6496	40.691	200	Taxon-taxon correlations
RMP	Dysbiosis	D1	4.90512	69.7362	22.298	200	Taxon-taxon correlations
RMP	Dysbiosis	D10	4.02331	77.4829	12.1771	200	Taxon-taxon correlations
RMP	Dysbiosis	D2	4.40819	63.381	25.8615	200	Taxon-taxon correlations
RMP	Dysbiosis	D3	12.3146	82.7421	26.3368	200	Taxon-taxon correlations
RMP	Dysbiosis	D4	17.181	77.3623	58.5589	200	Taxon-taxon correlations
RMP	Dysbiosis	D5	3.07608	70.1599	13.8843	200	Taxon-taxon correlations
RMP	Dysbiosis	D6	27.979	86.0574	40.3355	200	Taxon-taxon correlations
RMP	Dysbiosis	D7	10.07	89.8447	13.7485	200	Taxon-taxon correlations
RMP	Dysbiosis	D8	8.91263	90.4746	11.7815	200	Taxon-taxon correlations
RMP	Dysbiosis	D9	10.2022	77.2653	30.4905	200	Taxon-taxon correlations
RMP	Healthy	S1	9.79046	72.5473	3.4893	200	Taxon-taxon correlations
RMP	Healthy	S10	6.92831	67.6662	3.94842	200	Taxon-taxon correlations
RMP	Healthy	S2	3.49755	66.4018	1.91983	200	Taxon-taxon correlations
RMP	Healthy	S3	14.619	84.4452	2.82084	200	Taxon-taxon correlations
RMP	Healthy	S4	6.27746	62.3228	5.04048	200	Taxon-taxon correlations
RMP	Healthy	S5	5.50833	71.8607	2.08602	200	Taxon-taxon correlations
RMP	Healthy	S6	13.5646	70.3593	6.29949	200	Taxon-taxon correlations
RMP	Healthy	S7	19.4773	81.3433	3.38983	200	Taxon-taxon correlations
RMP	Healthy	S8	12.7213	86.3974	1.62336	200	Taxon-taxon correlations
RMP	Healthy	S9	6.69779	81.9536	1.48999	200	Taxon-taxon correlations
Seq	Blooming	B1	95.6612	52.783	76.3591	200	Taxon-taxon correlations
Seq	Blooming	B10	39.6622	68.5653	21.2609	200	Taxon-taxon correlations
Seq	Blooming	B2	24.4351	75.2361	8.48129	200	Taxon-taxon correlations
Seq	Blooming	B3	96.7347	53.3668	98.7897	200	Taxon-taxon correlations
Seq	Blooming	B4	98.4209	60.6236	99.7728	200	Taxon-taxon correlations
Seq	Blooming	B5	95.7679	40.3493	95.5817	200	Taxon-taxon correlations
Seq	Blooming	B6	95.661	57.7467	92.0719	200	Taxon-taxon correlations
Seq	Blooming	B7	97.6148	48.0427	89.0073	200	Taxon-taxon correlations
Seq	Blooming	B8	94.8727	45.161	92.8407	200	Taxon-taxon correlations
Seq	Blooming	B9	93.7601	48.924	83.4709	200	Taxon-taxon correlations
Seq	Dysbiosis	D1	19.985	93.384	15.4529	200	Taxon-taxon correlations
Seq	Dysbiosis	D10	28.7221	95.7355	13.5304	200	Taxon-taxon correlations
Seq	Dysbiosis	D2	29.3559	95.6765	13.9459	200	Taxon-taxon correlations
Seq	Dysbiosis	D3	34.5533	94.9871	19.5215	200	Taxon-taxon correlations
Seq	Dysbiosis	D4	43.9865	94.9745	28.269	200	Taxon-taxon correlations
Seq	Dysbiosis	D5	25.8157	93.8163	18.47	200	Taxon-taxon correlations
Seq	Dysbiosis	D6	68.5292	91.3327	58.9504	200	Taxon-taxon correlations
Seq	Dysbiosis	D7	39.8882	97.712	11.9282	200	Taxon-taxon correlations
Seq	Dysbiosis	D8	28.8159	97.2283	10.5241	200	Taxon-taxon correlations
Seq	Dysbiosis	D9	46.1818	96.9438	15.2453	200	Taxon-taxon correlations
Seq	Healthy	S1	47.9381	84.589	8.23361	200	Taxon-taxon correlations
Seq	Healthy	S10	44.0128	69.6231	22.9664	200	Taxon-taxon correlations
Seq	Healthy	S2	27.1912	82.1383	6.41916	200	Taxon-taxon correlations
Seq	Healthy	S3	65.6839	88.95	8.55283	200	Taxon-taxon correlations
Seq	Healthy	S4	34.9627	82.4932	9.88223	200	Taxon-taxon correlations
Seq	Healthy	S5	45.8161	68.0121	20.8781	200	Taxon-taxon correlations
Seq	Healthy	S6	65.5208	65.626	37.9854	200	Taxon-taxon correlations
Seq	Healthy	S7	72.3997	64.5641	30.1559	200	Taxon-taxon correlations
Seq	Healthy	S8	64.2491	75.018	17.3783	200	Taxon-taxon correlations
Seq	Healthy	S9	48.5285	78.5996	13.3566	200	Taxon-taxon correlations
TMM	Blooming	B1	7.92733	80.6808	1.69546	200	Taxon-taxon correlations
TMM	Blooming	B10	7.07413	59.1435	5.69217	200	Taxon-taxon correlations
TMM	Blooming	B2	4.80691	58.403	3.60509	200	Taxon-taxon correlations
TMM	Blooming	B3	5.18863	59.2995	4.23953	200	Taxon-taxon correlations
TMM	Blooming	B4	10.7291	73.1298	6.21688	200	Taxon-taxon correlations
TMM	Blooming	B5	3.83944	70.9677	1.06383	200	Taxon-taxon correlations
TMM	Blooming	B6	4.69567	76.9981	1.87153	200	Taxon-taxon correlations
TMM	Blooming	B7	5.89132	76.7523	1.51227	200	Taxon-taxon correlations
TMM	Blooming	B8	2.56365	46.9055	2.34499	200	Taxon-taxon correlations
TMM	Blooming	B9	5.16407	81.1268	1.02871	200	Taxon-taxon correlations
TMM	Dysbiosis	D1	4.96696	62.9798	29.4581	200	Taxon-taxon correlations
TMM	Dysbiosis	D10	3.7438	62.279	22.2137	200	Taxon-taxon correlations
TMM	Dysbiosis	D2	4.74068	59.6121	30.5013	200	Taxon-taxon correlations
TMM	Dysbiosis	D3	7.75086	67.1248	36.1617	200	Taxon-taxon correlations
TMM	Dysbiosis	D4	6.92437	61.1715	44.8709	200	Taxon-taxon correlations
TMM	Dysbiosis	D5	4.86333	62.2322	29.323	200	Taxon-taxon correlations
TMM	Dysbiosis	D6	3.60846	58.9011	23.414	200	Taxon-taxon correlations
TMM	Dysbiosis	D7	5.91209	69.7197	29.8444	200	Taxon-taxon correlations
TMM	Dysbiosis	D8	5.55862	68.0175	29.8259	200	Taxon-taxon correlations
TMM	Dysbiosis	D9	6.33176	66.5278	29.7944	200	Taxon-taxon correlations
TMM	Healthy	S1	10.331	55.7888	7.68924	200	Taxon-taxon correlations
TMM	Healthy	S10	7.34214	54.1072	7.413	200	Taxon-taxon correlations
TMM	Healthy	S2	7.24022	68.7287	3.57398	200	Taxon-taxon correlations
TMM	Healthy	S3	7.95659	56.2808	6.46395	200	Taxon-taxon correlations
TMM	Healthy	S4	7.34842	51.941	8.96712	200	Taxon-taxon correlations
TMM	Healthy	S5	5.36781	61.9627	3.18939	200	Taxon-taxon correlations
TMM	Healthy	S6	6.75988	58.7187	5.26054	200	Taxon-taxon correlations
TMM	Healthy	S7	6.41054	67.9558	2.29353	200	Taxon-taxon correlations
TMM	Healthy	S8	6.87675	67.653	2.66955	200	Taxon-taxon correlations
TMM	Healthy	S9	6.46776	59.4897	4.4446	200	Taxon-taxon correlations
UQ	Blooming	B1	6.79743	72.1689	2.3423	200	Taxon-taxon correlations
UQ	Blooming	B10	7.16412	57.8535	6.07868	200	Taxon-taxon correlations
UQ	Blooming	B2	6.30281	63.4931	3.81549	200	Taxon-taxon correlations
UQ	Blooming	B3	2.93776	62.6126	2.09173	200	Taxon-taxon correlations
UQ	Blooming	B4	4.67018	68.0261	3.48197	200	Taxon-taxon correlations
UQ	Blooming	B5	2.26876	77.6119	0.443656	200	Taxon-taxon correlations
UQ	Blooming	B6	2.93628	68.0441	1.84069	200	Taxon-taxon correlations
UQ	Blooming	B7	5.31743	70.6794	1.86916	200	Taxon-taxon correlations
UQ	Blooming	B8	2.17198	59.2233	1.2095	200	Taxon-taxon correlations
UQ	Blooming	B9	3.4965	76.4706	0.921234	200	Taxon-taxon correlations
UQ	Dysbiosis	D1	3.70732	56.95	26.9991	200	Taxon-taxon correlations
UQ	Dysbiosis	D10	2.63365	56.8878	19.0315	200	Taxon-taxon correlations
UQ	Dysbiosis	D2	3.70548	56.0104	27.1506	200	Taxon-taxon correlations
UQ	Dysbiosis	D3	3.62441	56.0621	26.1557	200	Taxon-taxon correlations
UQ	Dysbiosis	D4	4.33029	55.1349	34.7138	200	Taxon-taxon correlations
UQ	Dysbiosis	D5	3.9444	54.4917	31.2754	200	Taxon-taxon correlations
UQ	Dysbiosis	D6	2.1947	51.6367	18.8633	200	Taxon-taxon correlations
UQ	Dysbiosis	D7	3.33769	58.9592	25.5053	200	Taxon-taxon correlations
UQ	Dysbiosis	D8	4.2339	64.1101	26.3728	200	Taxon-taxon correlations
UQ	Dysbiosis	D9	3.65058	57.167	24.4051	200	Taxon-taxon correlations
UQ	Healthy	S1	11.3817	57.0646	8.04703	200	Taxon-taxon correlations
UQ	Healthy	S10	8.51021	58.9732	7.06604	200	Taxon-taxon correlations
UQ	Healthy	S2	6.82769	64.3743	4.09778	200	Taxon-taxon correlations
UQ	Healthy	S3	6.83071	49.8729	7.17274	200	Taxon-taxon correlations
UQ	Healthy	S4	7.73286	53.5158	8.86168	200	Taxon-taxon correlations
UQ	Healthy	S5	5.55048	64.7011	2.93157	200	Taxon-taxon correlations
UQ	Healthy	S6	6.28527	55.1491	5.65288	200	Taxon-taxon correlations
UQ	Healthy	S7	6.8945	68.4405	2.41229	200	Taxon-taxon correlations
UQ	Healthy	S8	7.84059	68.2738	2.95799	200	Taxon-taxon correlations
UQ	Healthy	S9	6.54895	61.6953	4.108	200	Taxon-taxon correlations
VST	Blooming	B1	16.5868	90.172	1.61629	200	Taxon-taxon correlations
VST	Blooming	B10	9.46217	67.3731	5.34216	200	Taxon-taxon correlations
VST	Blooming	B2	5.1136	58.0668	3.8849	200	Taxon-taxon correlations
VST	Blooming	B3	5.59019	60.7348	4.30785	200	Taxon-taxon correlations
VST	Blooming	B4	20.719	61.7078	20.351	200	Taxon-taxon correlations
VST	Blooming	B5	20.4625	44.6667	17.1285	200	Taxon-taxon correlations
VST	Blooming	B6	9.10604	84.9224	2.15839	200	Taxon-taxon correlations
VST	Blooming	B7	8.48278	82.476	1.52736	200	Taxon-taxon correlations
VST	Blooming	B8	10.6819	50.2092	8.55992	200	Taxon-taxon correlations
VST	Blooming	B9	5.4151	73.6585	1.65746	200	Taxon-taxon correlations
VST	Dysbiosis	D1	39.625	88.8159	54.7696	200	Taxon-taxon correlations
VST	Dysbiosis	D10	19.6756	81.0443	48.3258	200	Taxon-taxon correlations
VST	Dysbiosis	D2	60.8474	88.7461	81.7951	200	Taxon-taxon correlations
VST	Dysbiosis	D3	40.7884	88.7456	55.6834	200	Taxon-taxon correlations
VST	Dysbiosis	D4	41.1976	85.9649	79.0044	200	Taxon-taxon correlations
VST	Dysbiosis	D5	74.2699	91.504	76.7331	200	Taxon-taxon correlations
VST	Dysbiosis	D6	74.7453	91.4653	68.3377	200	Taxon-taxon correlations
VST	Dysbiosis	D7	52.9108	91.0689	65.9855	200	Taxon-taxon correlations
VST	Dysbiosis	D8	67.4957	92.3337	71.47	200	Taxon-taxon correlations
VST	Dysbiosis	D9	35.7346	86.8682	55.9746	200	Taxon-taxon correlations
VST	Healthy	S1	19.5931	77.6788	5.30533	200	Taxon-taxon correlations
VST	Healthy	S10	7.32212	52.6139	7.83816	200	Taxon-taxon correlations
VST	Healthy	S2	4.51991	52.5365	4.42157	200	Taxon-taxon correlations
VST	Healthy	S3	9.19854	59.3189	6.59587	200	Taxon-taxon correlations
VST	Healthy	S4	6.61797	47.292	9.69185	200	Taxon-taxon correlations
VST	Healthy	S5	6.25307	66.9173	2.99157	200	Taxon-taxon correlations
VST	Healthy	S6	5.7273	51.3809	5.98696	200	Taxon-taxon correlations
VST	Healthy	S7	9.61209	79.5441	1.87581	200	Taxon-taxon correlations
VST	Healthy	S8	7.84059	69.9817	2.73015	200	Taxon-taxon correlations
VST	Healthy	S9	7.84791	67.4811	3.81831	200	Taxon-taxon correlations
ACS	Blooming	B1	81.6452	92.2076	11.8011	500	Taxon-taxon correlations
ACS	Blooming	B10	86.9099	92.8883	14.9024	500	Taxon-taxon correlations
ACS	Blooming	B2	86.926	95.1926	8.0481	500	Taxon-taxon correlations
ACS	Blooming	B3	75.4605	86.8622	22.185	500	Taxon-taxon correlations
ACS	Blooming	B4	91.3303	84.2293	50.5847	500	Taxon-taxon correlations
ACS	Blooming	B5	71.4669	78.9786	28.7	500	Taxon-taxon correlations
ACS	Blooming	B6	83.4503	83.2089	38.058	500	Taxon-taxon correlations
ACS	Blooming	B7	90.071	82.5604	33.3491	500	Taxon-taxon correlations
ACS	Blooming	B8	68.0325	77.3593	28.1302	500	Taxon-taxon correlations
ACS	Blooming	B9	74.6549	92.7869	10.3912	500	Taxon-taxon correlations
ACS	Dysbiosis	D1	98.4921	95.5907	52.9345	500	Taxon-taxon correlations
ACS	Dysbiosis	D10	98.7542	97.912	23.8324	500	Taxon-taxon correlations
ACS	Dysbiosis	D2	98.5345	92.9942	82.8757	500	Taxon-taxon correlations
ACS	Dysbiosis	D3	98.6666	95.8154	49.5698	500	Taxon-taxon correlations
ACS	Dysbiosis	D4	99.184	94.7659	67.7598	500	Taxon-taxon correlations
ACS	Dysbiosis	D5	97.9203	98.4086	18.2932	500	Taxon-taxon correlations
ACS	Dysbiosis	D6	96.463	97.654	23.676	500	Taxon-taxon correlations
ACS	Dysbiosis	D7	98.7272	98.8917	13.4878	500	Taxon-taxon correlations
ACS	Dysbiosis	D8	99.4911	98.5991	18.3111	500	Taxon-taxon correlations
ACS	Dysbiosis	D9	99.4073	96.0956	43.1925	500	Taxon-taxon correlations
ACS	Healthy	S1	92.0393	95.1325	7.09447	500	Taxon-taxon correlations
ACS	Healthy	S10	88.3739	93.5775	13.3379	500	Taxon-taxon correlations
ACS	Healthy	S2	87.3939	96.6817	5.09255	500	Taxon-taxon correlations
ACS	Healthy	S3	86.6153	98.0684	2.76964	500	Taxon-taxon correlations
ACS	Healthy	S4	90.8904	96.1769	9.27211	500	Taxon-taxon correlations
ACS	Healthy	S5	89.2252	86.6141	20.8753	500	Taxon-taxon correlations
ACS	Healthy	S6	87.9067	88.4853	22.7589	500	Taxon-taxon correlations
ACS	Healthy	S7	86.8615	93.3739	10.1449	500	Taxon-taxon correlations
ACS	Healthy	S8	90.373	92.3748	11.6093	500	Taxon-taxon correlations
ACS	Healthy	S9	85.9907	97.4575	4.17315	500	Taxon-taxon correlations
AST	Blooming	B1	93.7232	66.0919	80.219	500	Taxon-taxon correlations
AST	Blooming	B10	17.2829	50.2772	35.0844	500	Taxon-taxon correlations
AST	Blooming	B2	11.2171	44.8728	23.9793	500	Taxon-taxon correlations
AST	Blooming	B3	96.9874	64.1978	99.7777	500	Taxon-taxon correlations
AST	Blooming	B4	98.0877	73.4274	100	500	Taxon-taxon correlations
AST	Blooming	B5	96.5713	58.224	100	500	Taxon-taxon correlations
AST	Blooming	B6	96.3868	68.4004	96.3736	500	Taxon-taxon correlations
AST	Blooming	B7	98.0453	63.7187	95.8319	500	Taxon-taxon correlations
AST	Blooming	B8	96.5833	57.1097	98.7701	500	Taxon-taxon correlations
AST	Blooming	B9	91.4355	64.7249	85.5303	500	Taxon-taxon correlations
AST	Dysbiosis	D1	14.6302	65.379	59.7943	500	Taxon-taxon correlations
AST	Dysbiosis	D10	23.4003	77.4642	55.7838	500	Taxon-taxon correlations
AST	Dysbiosis	D2	17.002	68.3842	67.3595	500	Taxon-taxon correlations
AST	Dysbiosis	D3	31.24	76.9342	71.1111	500	Taxon-taxon correlations
AST	Dysbiosis	D4	45.1985	83.9215	93.6337	500	Taxon-taxon correlations
AST	Dysbiosis	D5	23.8276	82.6001	45.3301	500	Taxon-taxon correlations
AST	Dysbiosis	D6	67.3476	89.02	70.343	500	Taxon-taxon correlations
AST	Dysbiosis	D7	44.1231	92.0354	38.887	500	Taxon-taxon correlations
AST	Dysbiosis	D8	32.7213	86.1848	54.9477	500	Taxon-taxon correlations
AST	Dysbiosis	D9	39.01	81.1368	86.0465	500	Taxon-taxon correlations
AST	Healthy	S1	24.2477	62.5813	20.9004	500	Taxon-taxon correlations
AST	Healthy	S10	21.0466	60.7052	28.0497	500	Taxon-taxon correlations
AST	Healthy	S2	15.2138	57.6433	18.4265	500	Taxon-taxon correlations
AST	Healthy	S3	36.5763	76.8144	17.5609	500	Taxon-taxon correlations
AST	Healthy	S4	17.4126	57.495	29.7796	500	Taxon-taxon correlations
AST	Healthy	S5	28.7153	65.0007	22.8786	500	Taxon-taxon correlations
AST	Healthy	S6	48.8393	70.1259	40.3321	500	Taxon-taxon correlations
AST	Healthy	S7	54.9807	82.9609	18.4955	500	Taxon-taxon correlations
AST	Healthy	S8	39.991	81.5082	13.9095	500	Taxon-taxon correlations
AST	Healthy	S9	21.0793	70.3736	16.0261	500	Taxon-taxon correlations
CLR	Blooming	B1	8.63478	32.3139	27.9503	500	Taxon-taxon correlations
CLR	Blooming	B10	9.83392	31.8406	39.8064	500	Taxon-taxon correlations
CLR	Blooming	B2	7.72025	32.4703	27.1734	500	Taxon-taxon correlations
CLR	Blooming	B3	5.6292	28.5964	25.855	500	Taxon-taxon correlations
CLR	Blooming	B4	4.8267	33.8055	25.0122	500	Taxon-taxon correlations
CLR	Blooming	B5	4.5319	35.1039	12.244	500	Taxon-taxon correlations
CLR	Blooming	B6	5.71001	36.3962	20.8774	500	Taxon-taxon correlations
CLR	Blooming	B7	6.18194	32.8659	20.7191	500	Taxon-taxon correlations
CLR	Blooming	B8	4.90902	33.5121	13.3	500	Taxon-taxon correlations
CLR	Blooming	B9	6.91596	34.6541	21.7527	500	Taxon-taxon correlations
CLR	Dysbiosis	D1	7.51657	41.6907	62.6089	500	Taxon-taxon correlations
CLR	Dysbiosis	D10	8.26166	39.7403	69.0476	500	Taxon-taxon correlations
CLR	Dysbiosis	D2	5.52386	38.9451	58.1956	500	Taxon-taxon correlations
CLR	Dysbiosis	D3	9.88975	42.242	71.2474	500	Taxon-taxon correlations
CLR	Dysbiosis	D4	7.1859	39.594	69.0822	500	Taxon-taxon correlations
CLR	Dysbiosis	D5	5.93984	39.6661	59.5803	500	Taxon-taxon correlations
CLR	Dysbiosis	D6	5.13569	37.4524	54.8621	500	Taxon-taxon correlations
CLR	Dysbiosis	D7	6.46234	40.3989	63.3371	500	Taxon-taxon correlations
CLR	Dysbiosis	D8	6.50569	41.0838	64.2612	500	Taxon-taxon correlations
CLR	Dysbiosis	D9	6.77179	38.8866	62.7075	500	Taxon-taxon correlations
CLR	Healthy	S1	11.7112	30.1911	36.1263	500	Taxon-taxon correlations
CLR	Healthy	S10	9.87308	32.0175	38.9334	500	Taxon-taxon correlations
CLR	Healthy	S2	7.41597	30.8142	26.3623	500	Taxon-taxon correlations
CLR	Healthy	S3	10.582	29.3418	37.2259	500	Taxon-taxon correlations
CLR	Healthy	S4	9.53014	31.6562	42.8853	500	Taxon-taxon correlations
CLR	Healthy	S5	7.43052	33.8338	20.7325	500	Taxon-taxon correlations
CLR	Healthy	S6	7.91688	34.7884	26.5892	500	Taxon-taxon correlations
CLR	Healthy	S7	7.95517	32.4689	25.0834	500	Taxon-taxon correlations
CLR	Healthy	S8	8.83308	31.2599	27.9314	500	Taxon-taxon correlations
CLR	Healthy	S9	8.35643	32.1983	29.3989	500	Taxon-taxon correlations
CSS	Blooming	B1	22.8698	66.6406	19.0037	500	Taxon-taxon correlations
CSS	Blooming	B10	12.8832	45.535	31.2569	500	Taxon-taxon correlations
CSS	Blooming	B2	11.1212	46.9036	21.9901	500	Taxon-taxon correlations
CSS	Blooming	B3	44.3536	63.2348	48.346	500	Taxon-taxon correlations
CSS	Blooming	B4	43.1553	74.9601	41.0794	500	Taxon-taxon correlations
CSS	Blooming	B5	41.8903	57.9381	44.3478	500	Taxon-taxon correlations
CSS	Blooming	B6	27.9322	66.2964	31.0225	500	Taxon-taxon correlations
CSS	Blooming	B7	22.5228	71.5975	15.3623	500	Taxon-taxon correlations
CSS	Blooming	B8	24.1524	45.5443	39.6977	500	Taxon-taxon correlations
CSS	Blooming	B9	13.403	52.0833	21.3111	500	Taxon-taxon correlations
CSS	Dysbiosis	D1	10.6915	57.6283	57.4311	500	Taxon-taxon correlations
CSS	Dysbiosis	D10	11.6095	56.367	61.3642	500	Taxon-taxon correlations
CSS	Dysbiosis	D2	9.87599	57.6241	56.6178	500	Taxon-taxon correlations
CSS	Dysbiosis	D3	15.7338	57.4516	69.8577	500	Taxon-taxon correlations
CSS	Dysbiosis	D4	12.664	58.6977	68.7932	500	Taxon-taxon correlations
CSS	Dysbiosis	D5	9.78483	60.9054	51.7478	500	Taxon-taxon correlations
CSS	Dysbiosis	D6	9.49166	62.9769	43.277	500	Taxon-taxon correlations
CSS	Dysbiosis	D7	12.9926	65.5031	57.3705	500	Taxon-taxon correlations
CSS	Dysbiosis	D8	13.793	65.5652	61.8574	500	Taxon-taxon correlations
CSS	Dysbiosis	D9	14.3631	62.2286	65.1093	500	Taxon-taxon correlations
CSS	Healthy	S1	15.8423	44.7828	27.2189	500	Taxon-taxon correlations
CSS	Healthy	S10	12.7185	44.8459	31.0705	500	Taxon-taxon correlations
CSS	Healthy	S2	11.5259	47.3771	20.8904	500	Taxon-taxon correlations
CSS	Healthy	S3	16.8405	46.7018	29.1642	500	Taxon-taxon correlations
CSS	Healthy	S4	12.5252	43.4698	35.8655	500	Taxon-taxon correlations
CSS	Healthy	S5	12.4235	55.9979	14.4538	500	Taxon-taxon correlations
CSS	Healthy	S6	12.4835	54.287	19.8564	500	Taxon-taxon correlations
CSS	Healthy	S7	15.2149	59.3019	16.5806	500	Taxon-taxon correlations
CSS	Healthy	S8	16.0933	55.6649	19.1854	500	Taxon-taxon correlations
CSS	Healthy	S9	12.9844	51.3547	21.5661	500	Taxon-taxon correlations
GMPR	Blooming	B1	15.7891	60.3276	16.99	500	Taxon-taxon correlations
GMPR	Blooming	B10	12.1917	43.3327	31.6267	500	Taxon-taxon correlations
GMPR	Blooming	B2	9.9556	42.0682	23.5871	500	Taxon-taxon correlations
GMPR	Blooming	B3	16.0871	55.084	24.6682	500	Taxon-taxon correlations
GMPR	Blooming	B4	20.7318	72.0217	22.7237	500	Taxon-taxon correlations
GMPR	Blooming	B5	20.9004	60.6926	19.7908	500	Taxon-taxon correlations
GMPR	Blooming	B6	11.3919	59.8034	16.6803	500	Taxon-taxon correlations
GMPR	Blooming	B7	12.5397	61.0873	13.5935	500	Taxon-taxon correlations
GMPR	Blooming	B8	8.58751	38.6792	18.6983	500	Taxon-taxon correlations
GMPR	Blooming	B9	10.5482	51.4716	17.085	500	Taxon-taxon correlations
GMPR	Dysbiosis	D1	11.4585	57.5204	62.1925	500	Taxon-taxon correlations
GMPR	Dysbiosis	D10	12.6123	55.3956	67.9484	500	Taxon-taxon correlations
GMPR	Dysbiosis	D2	10.0912	54.0432	65.4849	500	Taxon-taxon correlations
GMPR	Dysbiosis	D3	16.8005	57.6691	74.0047	500	Taxon-taxon correlations
GMPR	Dysbiosis	D4	13.542	58.9037	72.6503	500	Taxon-taxon correlations
GMPR	Dysbiosis	D5	10.2659	58.5566	58.6186	500	Taxon-taxon correlations
GMPR	Dysbiosis	D6	9.37405	56.6465	54.3206	500	Taxon-taxon correlations
GMPR	Dysbiosis	D7	12.1271	60.8585	62.667	500	Taxon-taxon correlations
GMPR	Dysbiosis	D8	13.783	63.0458	67.0809	500	Taxon-taxon correlations
GMPR	Dysbiosis	D9	14.0704	59.3885	69.7058	500	Taxon-taxon correlations
GMPR	Healthy	S1	15.9806	44.7489	27.34	500	Taxon-taxon correlations
GMPR	Healthy	S10	12.4324	43.805	31.0953	500	Taxon-taxon correlations
GMPR	Healthy	S2	10.099	41.9799	22.4648	500	Taxon-taxon correlations
GMPR	Healthy	S3	16.5042	45.7135	29.5531	500	Taxon-taxon correlations
GMPR	Healthy	S4	12.3235	42.5671	36.0868	500	Taxon-taxon correlations
GMPR	Healthy	S5	10.5805	50.1675	15.384	500	Taxon-taxon correlations
GMPR	Healthy	S6	10.1875	46.7333	21.4775	500	Taxon-taxon correlations
GMPR	Healthy	S7	12.5932	51.9505	18.2789	500	Taxon-taxon correlations
GMPR	Healthy	S8	14.9249	51.9826	20.4443	500	Taxon-taxon correlations
GMPR	Healthy	S9	11.8391	46.5556	23.4165	500	Taxon-taxon correlations
QMP	Blooming	B1	41.3652	94.8832	3.81443	500	Taxon-taxon correlations
QMP	Blooming	B10	54.0539	96.1919	4.79151	500	Taxon-taxon correlations
QMP	Blooming	B2	56.4891	97.9097	2.20989	500	Taxon-taxon correlations
QMP	Blooming	B3	12.7302	93.6076	1.69406	500	Taxon-taxon correlations
QMP	Blooming	B4	18.7736	93.7557	3.71585	500	Taxon-taxon correlations
QMP	Blooming	B5	4.74061	86.8852	1.08401	500	Taxon-taxon correlations
QMP	Blooming	B6	39.3616	91.4329	8.34923	500	Taxon-taxon correlations
QMP	Blooming	B7	54.6906	91.1201	9.33981	500	Taxon-taxon correlations
QMP	Blooming	B8	18.0914	88.9318	3.18106	500	Taxon-taxon correlations
QMP	Blooming	B9	21.7933	96.213	1.53514	500	Taxon-taxon correlations
QMP	Dysbiosis	D1	93.9458	96.55	39.0548	500	Taxon-taxon correlations
QMP	Dysbiosis	D10	95.5143	97.4961	27.907	500	Taxon-taxon correlations
QMP	Dysbiosis	D2	92.365	93.9962	66.0926	500	Taxon-taxon correlations
QMP	Dysbiosis	D3	94.2112	96.6987	37.069	500	Taxon-taxon correlations
QMP	Dysbiosis	D4	93.7162	95.3111	56.7373	500	Taxon-taxon correlations
QMP	Dysbiosis	D5	91.8214	98.85	12.3522	500	Taxon-taxon correlations
QMP	Dysbiosis	D6	69.3775	97.0508	21.5302	500	Taxon-taxon correlations
QMP	Dysbiosis	D7	93.9144	98.8214	13.6195	500	Taxon-taxon correlations
QMP	Dysbiosis	D8	97.2793	99.0819	11.671	500	Taxon-taxon correlations
QMP	Dysbiosis	D9	95.5696	96.267	39.6013	500	Taxon-taxon correlations
QMP	Healthy	S1	67.3074	95.9901	4.23584	500	Taxon-taxon correlations
QMP	Healthy	S10	61.2047	97.5218	3.41988	500	Taxon-taxon correlations
QMP	Healthy	S2	53.6854	98.0455	1.81648	500	Taxon-taxon correlations
QMP	Healthy	S3	69.7017	97.8849	2.44404	500	Taxon-taxon correlations
QMP	Healthy	S4	68.7192	98.2094	3.21374	500	Taxon-taxon correlations
QMP	Healthy	S5	57.2068	93.2885	6.22773	500	Taxon-taxon correlations
QMP	Healthy	S6	53.9331	95.0768	5.55444	500	Taxon-taxon correlations
QMP	Healthy	S7	62.8158	96.2069	4.07575	500	Taxon-taxon correlations
QMP	Healthy	S8	62.0113	96.0554	3.9627	500	Taxon-taxon correlations
QMP	Healthy	S9	59.3108	97.6916	2.6065	500	Taxon-taxon correlations
Rel	Blooming	B1	93.7232	66.0919	80.219	500	Taxon-taxon correlations
Rel	Blooming	B10	17.2829	50.2772	35.0844	500	Taxon-taxon correlations
Rel	Blooming	B2	11.2171	44.8728	23.9793	500	Taxon-taxon correlations
Rel	Blooming	B3	96.9874	64.1978	99.7777	500	Taxon-taxon correlations
Rel	Blooming	B4	98.0877	73.4274	100	500	Taxon-taxon correlations
Rel	Blooming	B5	96.5713	58.224	100	500	Taxon-taxon correlations
Rel	Blooming	B6	96.3868	68.4004	96.3736	500	Taxon-taxon correlations
Rel	Blooming	B7	98.0453	63.7187	95.8319	500	Taxon-taxon correlations
Rel	Blooming	B8	96.5833	57.1097	98.7701	500	Taxon-taxon correlations
Rel	Blooming	B9	91.4355	64.7249	85.5303	500	Taxon-taxon correlations
Rel	Dysbiosis	D1	14.6302	65.379	59.7943	500	Taxon-taxon correlations
Rel	Dysbiosis	D10	23.4003	77.4642	55.7838	500	Taxon-taxon correlations
Rel	Dysbiosis	D2	17.002	68.3842	67.3595	500	Taxon-taxon correlations
Rel	Dysbiosis	D3	31.24	76.9342	71.1111	500	Taxon-taxon correlations
Rel	Dysbiosis	D4	45.1985	83.9215	93.6337	500	Taxon-taxon correlations
Rel	Dysbiosis	D5	23.8276	82.6001	45.3301	500	Taxon-taxon correlations
Rel	Dysbiosis	D6	67.3476	89.02	70.343	500	Taxon-taxon correlations
Rel	Dysbiosis	D7	44.1231	92.0354	38.887	500	Taxon-taxon correlations
Rel	Dysbiosis	D8	32.7213	86.1848	54.9477	500	Taxon-taxon correlations
Rel	Dysbiosis	D9	39.01	81.1368	86.0465	500	Taxon-taxon correlations
Rel	Healthy	S1	24.2477	62.5813	20.9004	500	Taxon-taxon correlations
Rel	Healthy	S10	21.0466	60.7052	28.0497	500	Taxon-taxon correlations
Rel	Healthy	S2	15.2138	57.6433	18.4265	500	Taxon-taxon correlations
Rel	Healthy	S3	36.5763	76.8144	17.5609	500	Taxon-taxon correlations
Rel	Healthy	S4	17.4126	57.495	29.7796	500	Taxon-taxon correlations
Rel	Healthy	S5	28.7153	65.0007	22.8786	500	Taxon-taxon correlations
Rel	Healthy	S6	48.8393	70.1259	40.3321	500	Taxon-taxon correlations
Rel	Healthy	S7	54.9807	82.9609	18.4955	500	Taxon-taxon correlations
Rel	Healthy	S8	39.991	81.5082	13.9095	500	Taxon-taxon correlations
Rel	Healthy	S9	21.0793	70.3736	16.0261	500	Taxon-taxon correlations
RLE	Blooming	B1	39.436	85.2077	11.6282	500	Taxon-taxon correlations
RLE	Blooming	B10	18.3175	58.9348	26.5369	500	Taxon-taxon correlations
RLE	Blooming	B2	11.4189	45.5699	23.7522	500	Taxon-taxon correlations
RLE	Blooming	B3	25.2453	59.8327	32.0789	500	Taxon-taxon correlations
RLE	Blooming	B4	66.9946	75.8983	60.6553	500	Taxon-taxon correlations
RLE	Blooming	B5	70.006	57.8183	74.7382	500	Taxon-taxon correlations
RLE	Blooming	B6	25.0117	63.4227	31.8191	500	Taxon-taxon correlations
RLE	Blooming	B7	18.0183	66.9852	15.2144	500	Taxon-taxon correlations
RLE	Blooming	B8	78.06	56.1594	84.0404	500	Taxon-taxon correlations
RLE	Blooming	B9	25.4792	61.4415	28.0706	500	Taxon-taxon correlations
RLE	Dysbiosis	D1	60.1196	89.4454	76.3821	500	Taxon-taxon correlations
RLE	Dysbiosis	D10	68.7662	89.4491	88.8466	500	Taxon-taxon correlations
RLE	Dysbiosis	D2	97.3593	91.8022	96.8049	500	Taxon-taxon correlations
RLE	Dysbiosis	D3	83.1832	91.067	89.2883	500	Taxon-taxon correlations
RLE	Dysbiosis	D4	90.6966	91.5254	98.7449	500	Taxon-taxon correlations
RLE	Dysbiosis	D5	80.5629	90.9507	90.9716	500	Taxon-taxon correlations
RLE	Dysbiosis	D6	88.2563	91.1713	84.569	500	Taxon-taxon correlations
RLE	Dysbiosis	D7	84.0308	91.2603	94.4998	500	Taxon-taxon correlations
RLE	Dysbiosis	D8	97.8015	93.6376	83.4935	500	Taxon-taxon correlations
RLE	Dysbiosis	D9	99.0049	92.0508	90.4062	500	Taxon-taxon correlations
RLE	Healthy	S1	26.0266	65.6406	19.7549	500	Taxon-taxon correlations
RLE	Healthy	S10	17.8631	55.4945	29.0139	500	Taxon-taxon correlations
RLE	Healthy	S2	12.7368	48.8533	21.8328	500	Taxon-taxon correlations
RLE	Healthy	S3	24.3615	60.9959	24.1408	500	Taxon-taxon correlations
RLE	Healthy	S4	14.8723	49.5638	34.0971	500	Taxon-taxon correlations
RLE	Healthy	S5	17.122	67.4241	12.356	500	Taxon-taxon correlations
RLE	Healthy	S6	14.4197	58.8296	19.2628	500	Taxon-taxon correlations
RLE	Healthy	S7	24.3458	74.7236	13.3128	500	Taxon-taxon correlations
RLE	Healthy	S8	20.762	64.6154	17.2044	500	Taxon-taxon correlations
RLE	Healthy	S9	20.6244	69.6082	16.2392	500	Taxon-taxon correlations
RMP	Blooming	B1	81.0691	67.0322	66.5995	500	Taxon-taxon correlations
RMP	Blooming	B10	9.0716	48.6565	20.4991	500	Taxon-taxon correlations
RMP	Blooming	B2	5.58079	43.3216	13.0537	500	Taxon-taxon correlations
RMP	Blooming	B3	96.8755	64.1896	99.73	500	Taxon-taxon correlations
RMP	Blooming	B4	98.0877	73.4274	99.9741	500	Taxon-taxon correlations
RMP	Blooming	B5	96.452	58.2568	99.7848	500	Taxon-taxon correlations
RMP	Blooming	B6	90.5176	68.4893	90.2068	500	Taxon-taxon correlations
RMP	Blooming	B7	93.5137	64.3519	88.9857	500	Taxon-taxon correlations
RMP	Blooming	B8	94.3317	56.7849	97.7889	500	Taxon-taxon correlations
RMP	Blooming	B9	76.9468	64.3538	73.4242	500	Taxon-taxon correlations
RMP	Dysbiosis	D1	11.1432	65.4764	49.6294	500	Taxon-taxon correlations
RMP	Dysbiosis	D10	15.5861	76.1734	44.0572	500	Taxon-taxon correlations
RMP	Dysbiosis	D2	11.5499	66.0094	55.9088	500	Taxon-taxon correlations
RMP	Dysbiosis	D3	24.004	77.6049	58.1649	500	Taxon-taxon correlations
RMP	Dysbiosis	D4	34.8001	81.7718	86.9548	500	Taxon-taxon correlations
RMP	Dysbiosis	D5	14.3496	80.4759	34.0244	500	Taxon-taxon correlations
RMP	Dysbiosis	D6	53.4695	88.2776	61.463	500	Taxon-taxon correlations
RMP	Dysbiosis	D7	32.2981	91.5528	30.9155	500	Taxon-taxon correlations
RMP	Dysbiosis	D8	25.3176	85.9239	45.329	500	Taxon-taxon correlations
RMP	Dysbiosis	D9	28.9237	78.6745	76.4811	500	Taxon-taxon correlations
RMP	Healthy	S1	17.9424	65.3058	13.9318	500	Taxon-taxon correlations
RMP	Healthy	S10	13.1606	61.4674	17.492	500	Taxon-taxon correlations
RMP	Healthy	S2	6.53168	59.0909	7.59558	500	Taxon-taxon correlations
RMP	Healthy	S3	28.2901	78.6876	12.2583	500	Taxon-taxon correlations
RMP	Healthy	S4	13.0401	58.7928	21.7591	500	Taxon-taxon correlations
RMP	Healthy	S5	16.4684	63.9168	13.8448	500	Taxon-taxon correlations
RMP	Healthy	S6	32.6254	68.9851	28.5376	500	Taxon-taxon correlations
RMP	Healthy	S7	41.502	83.898	13.0481	500	Taxon-taxon correlations
RMP	Healthy	S8	27.1933	81.735	9.33354	500	Taxon-taxon correlations
RMP	Healthy	S9	14.1557	71.5759	10.2586	500	Taxon-taxon correlations
Seq	Blooming	B1	96.7645	63.9527	92.3339	500	Taxon-taxon correlations
Seq	Blooming	B10	65.6629	73.1513	53.4412	500	Taxon-taxon correlations
Seq	Blooming	B2	62.635	71.3145	45.9253	500	Taxon-taxon correlations
Seq	Blooming	B3	97.0219	64.382	99.8559	500	Taxon-taxon correlations
Seq	Blooming	B4	98.0877	73.6911	99.8166	500	Taxon-taxon correlations
Seq	Blooming	B5	96.8396	59.4001	99.0629	500	Taxon-taxon correlations
Seq	Blooming	B6	97.3041	68.1059	98.8828	500	Taxon-taxon correlations
Seq	Blooming	B7	98.3091	62.9275	99.2236	500	Taxon-taxon correlations
Seq	Blooming	B8	97.2117	57.7315	99.2334	500	Taxon-taxon correlations
Seq	Blooming	B9	95.6306	65.1836	90.0946	500	Taxon-taxon correlations
Seq	Dysbiosis	D1	46.6268	94.5689	28.4138	500	Taxon-taxon correlations
Seq	Dysbiosis	D10	53.4694	93.6499	37.1688	500	Taxon-taxon correlations
Seq	Dysbiosis	D2	55.0917	94.2053	35.1898	500	Taxon-taxon correlations
Seq	Dysbiosis	D3	56.9352	94.5966	33.5233	500	Taxon-taxon correlations
Seq	Dysbiosis	D4	72.3651	93.2431	61.6599	500	Taxon-taxon correlations
Seq	Dysbiosis	D5	58.2241	93.6967	41.9133	500	Taxon-taxon correlations
Seq	Dysbiosis	D6	82.5761	90.712	76.2073	500	Taxon-taxon correlations
Seq	Dysbiosis	D7	76.4654	95.2359	41.2518	500	Taxon-taxon correlations
Seq	Dysbiosis	D8	70.0625	96.4426	31.9885	500	Taxon-taxon correlations
Seq	Dysbiosis	D9	75.7811	93.7752	52.1228	500	Taxon-taxon correlations
Seq	Healthy	S1	65.484	75.6868	31.6435	500	Taxon-taxon correlations
Seq	Healthy	S10	64.0814	76.6631	42.6088	500	Taxon-taxon correlations
Seq	Healthy	S2	62.4579	75.071	35.1349	500	Taxon-taxon correlations
Seq	Healthy	S3	79.4502	81.3089	29.6393	500	Taxon-taxon correlations
Seq	Healthy	S4	57.4469	80.3988	35.5207	500	Taxon-taxon correlations
Seq	Healthy	S5	79.1745	68.1516	55.8181	500	Taxon-taxon correlations
Seq	Healthy	S6	84.2169	70.2728	70.1007	500	Taxon-taxon correlations
Seq	Healthy	S7	89.268	71.3851	58.6759	500	Taxon-taxon correlations
Seq	Healthy	S8	80.5163	75.5552	40.5078	500	Taxon-taxon correlations
Seq	Healthy	S9	70.6113	80.1317	32.5491	500	Taxon-taxon correlations
TMM	Blooming	B1	16.5595	62.9969	16.0212	500	Taxon-taxon correlations
TMM	Blooming	B10	13.9069	49.7856	28.6127	500	Taxon-taxon correlations
TMM	Blooming	B2	9.74367	42.4582	22.8959	500	Taxon-taxon correlations
TMM	Blooming	B3	15.2866	54.5958	23.9695	500	Taxon-taxon correlations
TMM	Blooming	B4	25.4114	74.7431	24.3103	500	Taxon-taxon correlations
TMM	Blooming	B5	26.0883	63.5439	21.9023	500	Taxon-taxon correlations
TMM	Blooming	B6	13.5355	61.1934	18.7411	500	Taxon-taxon correlations
TMM	Blooming	B7	12.5533	60.7131	13.8316	500	Taxon-taxon correlations
TMM	Blooming	B8	9.89658	41.9069	18.8897	500	Taxon-taxon correlations
TMM	Blooming	B9	11.0039	54.0132	16.2106	500	Taxon-taxon correlations
TMM	Dysbiosis	D1	13.73	63.3243	61.7306	500	Taxon-taxon correlations
TMM	Dysbiosis	D10	13.9893	61.0093	62.7504	500	Taxon-taxon correlations
TMM	Dysbiosis	D2	12.8241	60.5875	66.2327	500	Taxon-taxon correlations
TMM	Dysbiosis	D3	19.386	62.8532	72.9551	500	Taxon-taxon correlations
TMM	Dysbiosis	D4	15.4323	63.6286	71.1074	500	Taxon-taxon correlations
TMM	Dysbiosis	D5	11.7509	63.7485	57.032	500	Taxon-taxon correlations
TMM	Dysbiosis	D6	10.2409	60.7494	50.9219	500	Taxon-taxon correlations
TMM	Dysbiosis	D7	14.5912	67.1614	61.6603	500	Taxon-taxon correlations
TMM	Dysbiosis	D8	14.4615	65.8788	64.9366	500	Taxon-taxon correlations
TMM	Dysbiosis	D9	16.8691	65.5997	69.1845	500	Taxon-taxon correlations
TMM	Healthy	S1	23.0568	61.419	20.8731	500	Taxon-taxon correlations
TMM	Healthy	S10	14.2842	50.833	27.6551	500	Taxon-taxon correlations
TMM	Healthy	S2	12.4554	50.9872	19.6148	500	Taxon-taxon correlations
TMM	Healthy	S3	17.4547	49.0346	27.6502	500	Taxon-taxon correlations
TMM	Healthy	S4	13.6194	46.8972	34.1603	500	Taxon-taxon correlations
TMM	Healthy	S5	12.1821	56.7005	13.7463	500	Taxon-taxon correlations
TMM	Healthy	S6	10.8414	49.6864	20.523	500	Taxon-taxon correlations
TMM	Healthy	S7	14.0892	57.2358	16.6403	500	Taxon-taxon correlations
TMM	Healthy	S8	16.9621	58.1977	18.2963	500	Taxon-taxon correlations
TMM	Healthy	S9	12.2993	48.7057	22.4834	500	Taxon-taxon correlations
UQ	Blooming	B1	13.5584	53.1652	19.3531	500	Taxon-taxon correlations
UQ	Blooming	B10	14.9197	51.0622	29.1099	500	Taxon-taxon correlations
UQ	Blooming	B2	13.7754	54.3284	20.362	500	Taxon-taxon correlations
UQ	Blooming	B3	11.069	52.5971	18.9101	500	Taxon-taxon correlations
UQ	Blooming	B4	10.4073	64.5014	16.1315	500	Taxon-taxon correlations
UQ	Blooming	B5	7.84138	58.8367	8.18141	500	Taxon-taxon correlations
UQ	Blooming	B6	7.90976	52.5498	15.4641	500	Taxon-taxon correlations
UQ	Blooming	B7	11.3629	57.8114	14.0758	500	Taxon-taxon correlations
UQ	Blooming	B8	6.19191	41.674	11.9258	500	Taxon-taxon correlations
UQ	Blooming	B9	11.1513	55.3928	15.4985	500	Taxon-taxon correlations
UQ	Dysbiosis	D1	10.2268	55.5026	56.5442	500	Taxon-taxon correlations
UQ	Dysbiosis	D10	11.0695	54.4592	60.1353	500	Taxon-taxon correlations
UQ	Dysbiosis	D2	9.24401	54.6005	57.0342	500	Taxon-taxon correlations
UQ	Dysbiosis	D3	13.2037	51.3729	69.456	500	Taxon-taxon correlations
UQ	Dysbiosis	D4	10.3054	52.3985	66.6585	500	Taxon-taxon correlations
UQ	Dysbiosis	D5	8.3226	52.8633	55.1055	500	Taxon-taxon correlations
UQ	Dysbiosis	D6	7.66215	53.3677	49.0428	500	Taxon-taxon correlations
UQ	Dysbiosis	D7	9.71048	56.4634	57.1799	500	Taxon-taxon correlations
UQ	Dysbiosis	D8	10.8894	57.2678	62.6089	500	Taxon-taxon correlations
UQ	Dysbiosis	D9	10.3388	53.1903	60.8515	500	Taxon-taxon correlations
UQ	Healthy	S1	17.9177	49.4814	25.6958	500	Taxon-taxon correlations
UQ	Healthy	S10	14.7524	50.7698	28.5952	500	Taxon-taxon correlations
UQ	Healthy	S2	13.7517	53.6877	19.4609	500	Taxon-taxon correlations
UQ	Healthy	S3	17.3621	47.9989	28.6318	500	Taxon-taxon correlations
UQ	Healthy	S4	13.5207	45.6138	35.4534	500	Taxon-taxon correlations
UQ	Healthy	S5	11.7817	53.5456	15.0303	500	Taxon-taxon correlations
UQ	Healthy	S6	10.5018	48.0742	21.1272	500	Taxon-taxon correlations
UQ	Healthy	S7	13.5038	54.5693	17.718	500	Taxon-taxon correlations
UQ	Healthy	S8	16.7873	55.8194	19.8109	500	Taxon-taxon correlations
UQ	Healthy	S9	13.523	52.2108	21.6184	500	Taxon-taxon correlations
VST	Blooming	B1	39.4159	85.2383	11.5954	500	Taxon-taxon correlations
VST	Blooming	B10	18.3175	58.9555	26.5172	500	Taxon-taxon correlations
VST	Blooming	B2	11.3785	45.4912	23.7392	500	Taxon-taxon correlations
VST	Blooming	B3	25.2453	59.8571	32.0515	500	Taxon-taxon correlations
VST	Blooming	B4	67.7393	75.6934	62.0021	500	Taxon-taxon correlations
VST	Blooming	B5	69.9761	57.7652	74.8365	500	Taxon-taxon correlations
VST	Blooming	B6	25.564	63.4526	32.4598	500	Taxon-taxon correlations
VST	Blooming	B7	17.9506	66.8514	15.2456	500	Taxon-taxon correlations
VST	Blooming	B8	84.8671	56.5312	89.6905	500	Taxon-taxon correlations
VST	Blooming	B9	25.7472	61.1783	28.6756	500	Taxon-taxon correlations
VST	Dysbiosis	D1	60.1456	89.4366	76.4603	500	Taxon-taxon correlations
VST	Dysbiosis	D10	69.0014	89.4858	88.8419	500	Taxon-taxon correlations
VST	Dysbiosis	D2	97.3559	91.8049	96.7668	500	Taxon-taxon correlations
VST	Dysbiosis	D3	83.0954	91.0682	89.1815	500	Taxon-taxon correlations
VST	Dysbiosis	D4	90.6931	91.5251	98.7449	500	Taxon-taxon correlations
VST	Dysbiosis	D5	80.7637	90.9595	91.1006	500	Taxon-taxon correlations
VST	Dysbiosis	D6	88.2824	91.1491	84.8642	500	Taxon-taxon correlations
VST	Dysbiosis	D7	84.1462	91.2611	94.6194	500	Taxon-taxon correlations
VST	Dysbiosis	D8	97.7782	93.6302	83.5771	500	Taxon-taxon correlations
VST	Dysbiosis	D9	99.0122	92.0638	90.2515	500	Taxon-taxon correlations
VST	Healthy	S1	26.0513	65.6456	19.7693	500	Taxon-taxon correlations
VST	Healthy	S10	17.8319	55.4693	28.9959	500	Taxon-taxon correlations
VST	Healthy	S2	12.7317	48.8529	21.8264	500	Taxon-taxon correlations
VST	Healthy	S3	24.3322	60.9747	24.1351	500	Taxon-taxon correlations
VST	Healthy	S4	14.8638	49.5494	34.1004	500	Taxon-taxon correlations
VST	Healthy	S5	17.122	67.4084	12.367	500	Taxon-taxon correlations
VST	Healthy	S6	14.4045	58.8162	19.2531	500	Taxon-taxon correlations
VST	Healthy	S7	24.3909	74.7241	13.3371	500	Taxon-taxon correlations
VST	Healthy	S8	20.707	64.595	17.1716	500	Taxon-taxon correlations
VST	Healthy	S9	20.6348	69.5821	16.2674	500	Taxon-taxon correlations
ACS	Blooming	B1	90.4211	90.3166	26.3232	1000	Taxon-taxon correlations
ACS	Blooming	B10	89.3246	92.4999	22.7694	1000	Taxon-taxon correlations
ACS	Blooming	B2	83.3869	97.6431	5.07527	1000	Taxon-taxon correlations
ACS	Blooming	B3	90.2583	79.9245	57.325	1000	Taxon-taxon correlations
ACS	Blooming	B4	94.6818	85.777	65.9294	1000	Taxon-taxon correlations
ACS	Blooming	B5	86.3084	78.0845	50.3933	1000	Taxon-taxon correlations
ACS	Blooming	B6	86.6901	89.1773	37.7115	1000	Taxon-taxon correlations
ACS	Blooming	B7	96.0316	80.4201	65.7912	1000	Taxon-taxon correlations
ACS	Blooming	B8	73.6455	81.6766	34.846	1000	Taxon-taxon correlations
ACS	Blooming	B9	75.8742	93.3462	13.882	1000	Taxon-taxon correlations
ACS	Dysbiosis	D1	99.3755	96.0784	48.2389	1000	Taxon-taxon correlations
ACS	Dysbiosis	D10	99.7954	97.8616	24.6187	1000	Taxon-taxon correlations
ACS	Dysbiosis	D2	99.6781	93.2716	78.2706	1000	Taxon-taxon correlations
ACS	Dysbiosis	D3	99.4738	92.9584	85.2447	1000	Taxon-taxon correlations
ACS	Dysbiosis	D4	99.5565	98.0737	24.557	1000	Taxon-taxon correlations
ACS	Dysbiosis	D5	99.599	95.8663	48.1449	1000	Taxon-taxon correlations
ACS	Dysbiosis	D6	98.5114	98.1957	18.0026	1000	Taxon-taxon correlations
ACS	Dysbiosis	D7	99.5351	97.2029	34.9482	1000	Taxon-taxon correlations
ACS	Dysbiosis	D8	98.9246	98.3139	23.1752	1000	Taxon-taxon correlations
ACS	Dysbiosis	D9	99.7207	92.9591	80.7603	1000	Taxon-taxon correlations
ACS	Healthy	S1	92.3227	95.8326	9.12335	1000	Taxon-taxon correlations
ACS	Healthy	S10	91.5173	93.1697	21.8218	1000	Taxon-taxon correlations
ACS	Healthy	S2	78.1796	97.3514	5.42135	1000	Taxon-taxon correlations
ACS	Healthy	S3	89.723	96.9236	6.5119	1000	Taxon-taxon correlations
ACS	Healthy	S4	88.5521	98.363	5.13708	1000	Taxon-taxon correlations
ACS	Healthy	S5	79.0607	96.3544	7.44146	1000	Taxon-taxon correlations
ACS	Healthy	S6	86.0722	95.0753	13.3994	1000	Taxon-taxon correlations
ACS	Healthy	S7	90.3971	95.1899	11.3953	1000	Taxon-taxon correlations
ACS	Healthy	S8	89.1572	94.879	10.8939	1000	Taxon-taxon correlations
ACS	Healthy	S9	91.38	95.9505	10.2983	1000	Taxon-taxon correlations
AST	Blooming	B1	95.8931	73.5329	89.514	1000	Taxon-taxon correlations
AST	Blooming	B10	27.2059	52.1115	60.8425	1000	Taxon-taxon correlations
AST	Blooming	B2	17.7439	44.8804	47.0508	1000	Taxon-taxon correlations
AST	Blooming	B3	97.2466	69.947	99.6854	1000	Taxon-taxon correlations
AST	Blooming	B4	98.0206	79.3917	100	1000	Taxon-taxon correlations
AST	Blooming	B5	96.5974	65.5248	100	1000	Taxon-taxon correlations
AST	Blooming	B6	97.5886	76.8015	99.2201	1000	Taxon-taxon correlations
AST	Blooming	B7	98.0358	72.6039	99.5378	1000	Taxon-taxon correlations
AST	Blooming	B8	97.1572	66.2637	99.6183	1000	Taxon-taxon correlations
AST	Blooming	B9	96.4186	70.6472	96.5588	1000	Taxon-taxon correlations
AST	Dysbiosis	D1	23.5804	63.3596	78.6922	1000	Taxon-taxon correlations
AST	Dysbiosis	D10	38.4832	78.0692	75.1946	1000	Taxon-taxon correlations
AST	Dysbiosis	D2	28.9163	71.3863	79.6846	1000	Taxon-taxon correlations
AST	Dysbiosis	D3	40.0678	75.4973	82.8125	1000	Taxon-taxon correlations
AST	Dysbiosis	D4	61.3022	85.8191	98.4008	1000	Taxon-taxon correlations
AST	Dysbiosis	D5	38.3795	82.1348	63.5636	1000	Taxon-taxon correlations
AST	Dysbiosis	D6	81.3309	88.6984	81.8435	1000	Taxon-taxon correlations
AST	Dysbiosis	D7	61.574	92.2654	50.582	1000	Taxon-taxon correlations
AST	Dysbiosis	D8	48.2433	87.1967	67.872	1000	Taxon-taxon correlations
AST	Dysbiosis	D9	55.0045	83.7448	96.1451	1000	Taxon-taxon correlations
AST	Healthy	S1	29.279	57.6839	40.9698	1000	Taxon-taxon correlations
AST	Healthy	S10	30.9686	60.7046	52.799	1000	Taxon-taxon correlations
AST	Healthy	S2	22.5542	54.3636	42.0262	1000	Taxon-taxon correlations
AST	Healthy	S3	42.2137	67.2676	42.1113	1000	Taxon-taxon correlations
AST	Healthy	S4	24.0794	54.9592	52.0264	1000	Taxon-taxon correlations
AST	Healthy	S5	40.6367	65.91	48.116	1000	Taxon-taxon correlations
AST	Healthy	S6	63.2858	73.4389	64.3681	1000	Taxon-taxon correlations
AST	Healthy	S7	66.5153	80.2264	39.9663	1000	Taxon-taxon correlations
AST	Healthy	S8	45.2952	73.8742	34.2453	1000	Taxon-taxon correlations
AST	Healthy	S9	29.4877	63.9238	39.0137	1000	Taxon-taxon correlations
CLR	Blooming	B1	12.3496	31.6343	53.0833	1000	Taxon-taxon correlations
CLR	Blooming	B10	14.3258	31.7918	64.1344	1000	Taxon-taxon correlations
CLR	Blooming	B2	11.882	31.4272	51.5143	1000	Taxon-taxon correlations
CLR	Blooming	B3	9.9744	28.5778	51.4569	1000	Taxon-taxon correlations
CLR	Blooming	B4	8.5889	32.1258	53.7494	1000	Taxon-taxon correlations
CLR	Blooming	B5	8.47961	30.3675	34.4498	1000	Taxon-taxon correlations
CLR	Blooming	B6	8.84751	32.2894	49.3382	1000	Taxon-taxon correlations
CLR	Blooming	B7	10.6282	32.8845	47.5103	1000	Taxon-taxon correlations
CLR	Blooming	B8	8.16054	30.4619	33.9152	1000	Taxon-taxon correlations
CLR	Blooming	B9	9.94555	32.0593	43.1937	1000	Taxon-taxon correlations
CLR	Dysbiosis	D1	15.4327	42.7921	84.4512	1000	Taxon-taxon correlations
CLR	Dysbiosis	D10	14.423	40.9445	84.642	1000	Taxon-taxon correlations
CLR	Dysbiosis	D2	12.2308	39.8039	82.9545	1000	Taxon-taxon correlations
CLR	Dysbiosis	D3	15.661	42.952	83.8823	1000	Taxon-taxon correlations
CLR	Dysbiosis	D4	13.7549	41.6438	85.0808	1000	Taxon-taxon correlations
CLR	Dysbiosis	D5	10.5985	39.1542	78.1741	1000	Taxon-taxon correlations
CLR	Dysbiosis	D6	10.3541	38.522	74.3412	1000	Taxon-taxon correlations
CLR	Dysbiosis	D7	11.1684	41.2509	78.4041	1000	Taxon-taxon correlations
CLR	Dysbiosis	D8	13.6163	42.5796	83.9133	1000	Taxon-taxon correlations
CLR	Dysbiosis	D9	12.719	40.739	80	1000	Taxon-taxon correlations
CLR	Healthy	S1	15.9954	30.4172	60.5733	1000	Taxon-taxon correlations
CLR	Healthy	S10	13.9366	31.4418	64.8372	1000	Taxon-taxon correlations
CLR	Healthy	S2	12.0589	31.0888	53.0927	1000	Taxon-taxon correlations
CLR	Healthy	S3	15.5166	28.9719	64.5522	1000	Taxon-taxon correlations
CLR	Healthy	S4	14.3436	32.905	65.9708	1000	Taxon-taxon correlations
CLR	Healthy	S5	11.2606	31.5042	47.5316	1000	Taxon-taxon correlations
CLR	Healthy	S6	13.1119	33.6614	55.0271	1000	Taxon-taxon correlations
CLR	Healthy	S7	12.1767	32.0907	49.7744	1000	Taxon-taxon correlations
CLR	Healthy	S8	13.8274	30.1972	54.9296	1000	Taxon-taxon correlations
CLR	Healthy	S9	12.9301	30.8464	56.984	1000	Taxon-taxon correlations
CSS	Blooming	B1	32.9593	65.2542	42.098	1000	Taxon-taxon correlations
CSS	Blooming	B10	18.5225	42.5289	57.85	1000	Taxon-taxon correlations
CSS	Blooming	B2	16.7715	44.317	45.0624	1000	Taxon-taxon correlations
CSS	Blooming	B3	59.0088	67.9893	65.773	1000	Taxon-taxon correlations
CSS	Blooming	B4	66.6129	79.4508	67.3754	1000	Taxon-taxon correlations
CSS	Blooming	B5	63.111	64.3979	68.5775	1000	Taxon-taxon correlations
CSS	Blooming	B6	44.8039	71.7565	56.9726	1000	Taxon-taxon correlations
CSS	Blooming	B7	36.5	73.2223	34.7496	1000	Taxon-taxon correlations
CSS	Blooming	B8	33.1661	51.7391	61.2989	1000	Taxon-taxon correlations
CSS	Blooming	B9	29.4616	59.7839	46.2059	1000	Taxon-taxon correlations
CSS	Dysbiosis	D1	19.4212	56.4782	77.1874	1000	Taxon-taxon correlations
CSS	Dysbiosis	D10	21.0151	58.0986	79.7684	1000	Taxon-taxon correlations
CSS	Dysbiosis	D2	18.5927	58.0376	76.575	1000	Taxon-taxon correlations
CSS	Dysbiosis	D3	21.8563	56.057	81.4457	1000	Taxon-taxon correlations
CSS	Dysbiosis	D4	23.3907	61.9836	84.521	1000	Taxon-taxon correlations
CSS	Dysbiosis	D5	17.2955	62.7047	68.0752	1000	Taxon-taxon correlations
CSS	Dysbiosis	D6	18.5237	64.0963	62.877	1000	Taxon-taxon correlations
CSS	Dysbiosis	D7	20.7961	66.2343	72.4994	1000	Taxon-taxon correlations
CSS	Dysbiosis	D8	21.0874	62.6886	79.0825	1000	Taxon-taxon correlations
CSS	Dysbiosis	D9	22.7644	62.8317	79.6054	1000	Taxon-taxon correlations
CSS	Healthy	S1	21.5932	42.8897	51.163	1000	Taxon-taxon correlations
CSS	Healthy	S10	18.4062	43.1935	57.1124	1000	Taxon-taxon correlations
CSS	Healthy	S2	17.6406	46.1442	44.5221	1000	Taxon-taxon correlations
CSS	Healthy	S3	21.6252	40.8467	57.1608	1000	Taxon-taxon correlations
CSS	Healthy	S4	18.3277	43.1336	59.0468	1000	Taxon-taxon correlations
CSS	Healthy	S5	17.6129	48.7186	39.8095	1000	Taxon-taxon correlations
CSS	Healthy	S6	19.2465	49.3654	47.767	1000	Taxon-taxon correlations
CSS	Healthy	S7	21.6671	56.7463	35.8195	1000	Taxon-taxon correlations
CSS	Healthy	S8	21.4051	49.5938	41.781	1000	Taxon-taxon correlations
CSS	Healthy	S9	18.951	46.8996	46.6558	1000	Taxon-taxon correlations
GMPR	Blooming	B1	21.165	54.3362	39.6518	1000	Taxon-taxon correlations
GMPR	Blooming	B10	16.7674	39.5259	56.9925	1000	Taxon-taxon correlations
GMPR	Blooming	B2	14.4195	38.8307	46.5733	1000	Taxon-taxon correlations
GMPR	Blooming	B3	27.4257	56.9679	47.5267	1000	Taxon-taxon correlations
GMPR	Blooming	B4	38.7053	74.3837	50.0638	1000	Taxon-taxon correlations
GMPR	Blooming	B5	41.912	61.3681	51.5567	1000	Taxon-taxon correlations
GMPR	Blooming	B6	20.3467	59.6928	42.2762	1000	Taxon-taxon correlations
GMPR	Blooming	B7	20.867	58.6135	35.6421	1000	Taxon-taxon correlations
GMPR	Blooming	B8	14.5485	41.4944	39.7322	1000	Taxon-taxon correlations
GMPR	Blooming	B9	18.2456	53.3805	36.0427	1000	Taxon-taxon correlations
GMPR	Dysbiosis	D1	20.0135	56.8333	80.3608	1000	Taxon-taxon correlations
GMPR	Dysbiosis	D10	21.1193	56.917	83.0393	1000	Taxon-taxon correlations
GMPR	Dysbiosis	D2	18.7194	56.3783	80.4183	1000	Taxon-taxon correlations
GMPR	Dysbiosis	D3	23.3931	56.6847	84.5602	1000	Taxon-taxon correlations
GMPR	Dysbiosis	D4	22.7725	60.3616	85.5962	1000	Taxon-taxon correlations
GMPR	Dysbiosis	D5	16.2831	57.9706	75.2171	1000	Taxon-taxon correlations
GMPR	Dysbiosis	D6	16.3217	57.672	71.2228	1000	Taxon-taxon correlations
GMPR	Dysbiosis	D7	18.0677	59.9752	77.7122	1000	Taxon-taxon correlations
GMPR	Dysbiosis	D8	20.5764	61.0968	82.3295	1000	Taxon-taxon correlations
GMPR	Dysbiosis	D9	22.5358	61.4016	83.209	1000	Taxon-taxon correlations
GMPR	Healthy	S1	20.634	41.6303	50.3471	1000	Taxon-taxon correlations
GMPR	Healthy	S10	17.1033	40.8193	56.7156	1000	Taxon-taxon correlations
GMPR	Healthy	S2	15.3389	40.2845	47.0025	1000	Taxon-taxon correlations
GMPR	Healthy	S3	21.066	39.9527	56.5632	1000	Taxon-taxon correlations
GMPR	Healthy	S4	17.0526	40.4352	59.0091	1000	Taxon-taxon correlations
GMPR	Healthy	S5	14.2963	42.5491	39.6779	1000	Taxon-taxon correlations
GMPR	Healthy	S6	15.6977	43.3141	46.9916	1000	Taxon-taxon correlations
GMPR	Healthy	S7	17.3415	47.9832	38.8591	1000	Taxon-taxon correlations
GMPR	Healthy	S8	19.3628	45.7066	42.518	1000	Taxon-taxon correlations
GMPR	Healthy	S9	17.0064	42.4851	48.1474	1000	Taxon-taxon correlations
QMP	Blooming	B1	49.6529	95.0188	7.06658	1000	Taxon-taxon correlations
QMP	Blooming	B10	66.3298	96.6876	7.13527	1000	Taxon-taxon correlations
QMP	Blooming	B2	55.5113	96.8666	4.51496	1000	Taxon-taxon correlations
QMP	Blooming	B3	40.6422	88.7835	13.0649	1000	Taxon-taxon correlations
QMP	Blooming	B4	39.283	93.2634	12.0665	1000	Taxon-taxon correlations
QMP	Blooming	B5	15.2849	87.8882	4.42679	1000	Taxon-taxon correlations
QMP	Blooming	B6	44.5121	93.9844	10.2628	1000	Taxon-taxon correlations
QMP	Blooming	B7	63.4083	88.7473	22.6452	1000	Taxon-taxon correlations
QMP	Blooming	B8	20.1338	90.0299	4.71587	1000	Taxon-taxon correlations
QMP	Blooming	B9	33.7205	95.3799	4.18994	1000	Taxon-taxon correlations
QMP	Dysbiosis	D1	97.7788	96.961	36.3359	1000	Taxon-taxon correlations
QMP	Dysbiosis	D10	98.2516	97.7386	25.6533	1000	Taxon-taxon correlations
QMP	Dysbiosis	D2	97.9182	94.1837	65.9447	1000	Taxon-taxon correlations
QMP	Dysbiosis	D3	98.2696	94.052	70.5128	1000	Taxon-taxon correlations
QMP	Dysbiosis	D4	99.1097	96.1224	49.9161	1000	Taxon-taxon correlations
QMP	Dysbiosis	D5	94.2374	96.905	33.785	1000	Taxon-taxon correlations
QMP	Dysbiosis	D6	90.126	97.9607	18.717	1000	Taxon-taxon correlations
QMP	Dysbiosis	D7	96.5453	96.8707	38.0223	1000	Taxon-taxon correlations
QMP	Dysbiosis	D8	97.1912	97.5071	33.0961	1000	Taxon-taxon correlations
QMP	Dysbiosis	D9	97.6891	93.8519	68.2135	1000	Taxon-taxon correlations
QMP	Healthy	S1	68.8028	96.2822	6.03664	1000	Taxon-taxon correlations
QMP	Healthy	S10	62.4697	97.7675	4.63679	1000	Taxon-taxon correlations
QMP	Healthy	S2	57.6738	95.7647	6.48457	1000	Taxon-taxon correlations
QMP	Healthy	S3	74.3827	97.5515	4.26536	1000	Taxon-taxon correlations
QMP	Healthy	S4	68.5561	98.0625	4.7243	1000	Taxon-taxon correlations
QMP	Healthy	S5	44.0962	96.4328	4.0524	1000	Taxon-taxon correlations
QMP	Healthy	S6	58.1141	97.7356	4.04392	1000	Taxon-taxon correlations
QMP	Healthy	S7	63.842	97.5415	4.01208	1000	Taxon-taxon correlations
QMP	Healthy	S8	67.7083	96.944	4.82848	1000	Taxon-taxon correlations
QMP	Healthy	S9	69.4839	97.6738	4.41837	1000	Taxon-taxon correlations
Rel	Blooming	B1	95.8931	73.5329	89.514	1000	Taxon-taxon correlations
Rel	Blooming	B10	27.2059	52.1115	60.8425	1000	Taxon-taxon correlations
Rel	Blooming	B2	17.7439	44.8804	47.0508	1000	Taxon-taxon correlations
Rel	Blooming	B3	97.2466	69.947	99.6854	1000	Taxon-taxon correlations
Rel	Blooming	B4	98.0206	79.3917	100	1000	Taxon-taxon correlations
Rel	Blooming	B5	96.5974	65.5248	100	1000	Taxon-taxon correlations
Rel	Blooming	B6	97.5886	76.8015	99.2201	1000	Taxon-taxon correlations
Rel	Blooming	B7	98.0358	72.6039	99.5378	1000	Taxon-taxon correlations
Rel	Blooming	B8	97.1572	66.2637	99.6183	1000	Taxon-taxon correlations
Rel	Blooming	B9	96.4186	70.6472	96.5588	1000	Taxon-taxon correlations
Rel	Dysbiosis	D1	23.5804	63.3596	78.6922	1000	Taxon-taxon correlations
Rel	Dysbiosis	D10	38.4832	78.0692	75.1946	1000	Taxon-taxon correlations
Rel	Dysbiosis	D2	28.9163	71.3863	79.6846	1000	Taxon-taxon correlations
Rel	Dysbiosis	D3	40.0678	75.4973	82.8125	1000	Taxon-taxon correlations
Rel	Dysbiosis	D4	61.3022	85.8191	98.4008	1000	Taxon-taxon correlations
Rel	Dysbiosis	D5	38.3795	82.1348	63.5636	1000	Taxon-taxon correlations
Rel	Dysbiosis	D6	81.3309	88.6984	81.8435	1000	Taxon-taxon correlations
Rel	Dysbiosis	D7	61.574	92.2654	50.582	1000	Taxon-taxon correlations
Rel	Dysbiosis	D8	48.2433	87.1967	67.872	1000	Taxon-taxon correlations
Rel	Dysbiosis	D9	55.0045	83.7448	96.1451	1000	Taxon-taxon correlations
Rel	Healthy	S1	29.279	57.6839	40.9698	1000	Taxon-taxon correlations
Rel	Healthy	S10	30.9686	60.7046	52.799	1000	Taxon-taxon correlations
Rel	Healthy	S2	22.5542	54.3636	42.0262	1000	Taxon-taxon correlations
Rel	Healthy	S3	42.2137	67.2676	42.1113	1000	Taxon-taxon correlations
Rel	Healthy	S4	24.0794	54.9592	52.0264	1000	Taxon-taxon correlations
Rel	Healthy	S5	40.6367	65.91	48.116	1000	Taxon-taxon correlations
Rel	Healthy	S6	63.2858	73.4389	64.3681	1000	Taxon-taxon correlations
Rel	Healthy	S7	66.5153	80.2264	39.9663	1000	Taxon-taxon correlations
Rel	Healthy	S8	45.2952	73.8742	34.2453	1000	Taxon-taxon correlations
Rel	Healthy	S9	29.4877	63.9238	39.0137	1000	Taxon-taxon correlations
RLE	Blooming	B1	38.3561	69.6387	41.7172	1000	Taxon-taxon correlations
RLE	Blooming	B10	25.0979	51.1933	58.4712	1000	Taxon-taxon correlations
RLE	Blooming	B2	22.4072	49.2054	51.0074	1000	Taxon-taxon correlations
RLE	Blooming	B3	77.6468	73.3245	69.3979	1000	Taxon-taxon correlations
RLE	Blooming	B4	98.1565	80.3086	99.3686	1000	Taxon-taxon correlations
RLE	Blooming	B5	84.283	65.3202	88.7045	1000	Taxon-taxon correlations
RLE	Blooming	B6	75.826	79.6682	65.7051	1000	Taxon-taxon correlations
RLE	Blooming	B7	36.8722	69.5732	41.8425	1000	Taxon-taxon correlations
RLE	Blooming	B8	89.0301	66.3896	92.0957	1000	Taxon-taxon correlations
RLE	Blooming	B9	45.6624	68.5808	51.0632	1000	Taxon-taxon correlations
RLE	Dysbiosis	D1	88.5559	91.1951	93.5211	1000	Taxon-taxon correlations
RLE	Dysbiosis	D10	97.0899	91.5063	99.616	1000	Taxon-taxon correlations
RLE	Dysbiosis	D2	99.5583	91.6212	98.4086	1000	Taxon-taxon correlations
RLE	Dysbiosis	D3	95.3382	91.7311	94.7668	1000	Taxon-taxon correlations
RLE	Dysbiosis	D4	99.6203	99.154	10.6886	1000	Taxon-taxon correlations
RLE	Dysbiosis	D5	98.8358	91.7914	98.0562	1000	Taxon-taxon correlations
RLE	Dysbiosis	D6	95.5474	91.6832	82.6196	1000	Taxon-taxon correlations
RLE	Dysbiosis	D7	99.7353	98.8032	14.7534	1000	Taxon-taxon correlations
RLE	Dysbiosis	D8	98.958	94.8919	71.8792	1000	Taxon-taxon correlations
RLE	Dysbiosis	D9	99.5937	91.4612	98.0865	1000	Taxon-taxon correlations
RLE	Healthy	S1	37.3806	66.1013	39.1795	1000	Taxon-taxon correlations
RLE	Healthy	S10	26.2517	55.7395	53.4113	1000	Taxon-taxon correlations
RLE	Healthy	S2	25.8211	54.8677	47.7889	1000	Taxon-taxon correlations
RLE	Healthy	S3	33.9929	57.5235	49.5121	1000	Taxon-taxon correlations
RLE	Healthy	S4	21.6048	46.5588	63.4	1000	Taxon-taxon correlations
RLE	Healthy	S5	24.3446	61.0857	34.9201	1000	Taxon-taxon correlations
RLE	Healthy	S6	30.2274	65.0672	42.5681	1000	Taxon-taxon correlations
RLE	Healthy	S7	34.8819	71.9101	31.2438	1000	Taxon-taxon correlations
RLE	Healthy	S8	48.0475	79.2239	27.4804	1000	Taxon-taxon correlations
RLE	Healthy	S9	32.1429	65.8116	39.9017	1000	Taxon-taxon correlations
RMP	Blooming	B1	91.4912	74.356	82.1042	1000	Taxon-taxon correlations
RMP	Blooming	B10	18.0825	49.4317	48.3264	1000	Taxon-taxon correlations
RMP	Blooming	B2	11.778	43.7133	34.4781	1000	Taxon-taxon correlations
RMP	Blooming	B3	97.0604	69.9145	99.63	1000	Taxon-taxon correlations
RMP	Blooming	B4	98.0206	79.3917	100	1000	Taxon-taxon correlations
RMP	Blooming	B5	96.5703	65.5185	100	1000	Taxon-taxon correlations
RMP	Blooming	B6	96.8763	76.911	97.8914	1000	Taxon-taxon correlations
RMP	Blooming	B7	97.2857	72.8954	97.4545	1000	Taxon-taxon correlations
RMP	Blooming	B8	96.3657	66.2173	98.9899	1000	Taxon-taxon correlations
RMP	Blooming	B9	92.7526	70.9946	91.4186	1000	Taxon-taxon correlations
RMP	Dysbiosis	D1	19.4309	63.2174	71.9083	1000	Taxon-taxon correlations
RMP	Dysbiosis	D10	29.1895	77.3313	65.0337	1000	Taxon-taxon correlations
RMP	Dysbiosis	D2	20.8423	68.7641	72.2876	1000	Taxon-taxon correlations
RMP	Dysbiosis	D3	34.5924	76.2145	76.0519	1000	Taxon-taxon correlations
RMP	Dysbiosis	D4	51.6967	84.6137	96.0192	1000	Taxon-taxon correlations
RMP	Dysbiosis	D5	22.0924	79.5681	48.8598	1000	Taxon-taxon correlations
RMP	Dysbiosis	D6	70.3735	88.2623	75.2479	1000	Taxon-taxon correlations
RMP	Dysbiosis	D7	49.8524	92.135	42.4653	1000	Taxon-taxon correlations
RMP	Dysbiosis	D8	39.326	86.926	59.4894	1000	Taxon-taxon correlations
RMP	Dysbiosis	D9	44.5638	82.0136	90.1908	1000	Taxon-taxon correlations
RMP	Healthy	S1	23.4223	59.2485	31.9394	1000	Taxon-taxon correlations
RMP	Healthy	S10	22.153	60.5537	40.4559	1000	Taxon-taxon correlations
RMP	Healthy	S2	15.304	54.5879	29.618	1000	Taxon-taxon correlations
RMP	Healthy	S3	34.9566	70.0578	31.6043	1000	Taxon-taxon correlations
RMP	Healthy	S4	17.7041	55.6013	40.2738	1000	Taxon-taxon correlations
RMP	Healthy	S5	26.5474	63.759	35.3253	1000	Taxon-taxon correlations
RMP	Healthy	S6	48.0473	73.1686	50.2799	1000	Taxon-taxon correlations
RMP	Healthy	S7	52.2493	80.8014	30.3768	1000	Taxon-taxon correlations
RMP	Healthy	S8	34.2946	75.5893	24.0667	1000	Taxon-taxon correlations
RMP	Healthy	S9	21.1294	64.8308	27.9176	1000	Taxon-taxon correlations
Seq	Blooming	B1	96.836	72.8471	95.3837	1000	Taxon-taxon correlations
Seq	Blooming	B10	78.4557	76.1616	74.8012	1000	Taxon-taxon correlations
Seq	Blooming	B2	75.3811	74.2361	64.4098	1000	Taxon-taxon correlations
Seq	Blooming	B3	97.2931	70.0391	99.9441	1000	Taxon-taxon correlations
Seq	Blooming	B4	98.0206	79.8257	99.863	1000	Taxon-taxon correlations
Seq	Blooming	B5	96.6244	66.7537	99.3311	1000	Taxon-taxon correlations
Seq	Blooming	B6	97.7345	76.7349	99.6537	1000	Taxon-taxon correlations
Seq	Blooming	B7	98.0187	72.4498	100	1000	Taxon-taxon correlations
Seq	Blooming	B8	97.5585	67.0061	99.7454	1000	Taxon-taxon correlations
Seq	Blooming	B9	98.3908	71.3146	98.9114	1000	Taxon-taxon correlations
Seq	Dysbiosis	D1	63.4046	93.4744	44.5561	1000	Taxon-taxon correlations
Seq	Dysbiosis	D10	75.6117	93.1928	54.9117	1000	Taxon-taxon correlations
Seq	Dysbiosis	D2	75.7987	92.9696	56.25	1000	Taxon-taxon correlations
Seq	Dysbiosis	D3	74.8475	94.3244	46.2074	1000	Taxon-taxon correlations
Seq	Dysbiosis	D4	90.2164	93.4568	73.4088	1000	Taxon-taxon correlations
Seq	Dysbiosis	D5	79.1107	93.5667	55.7018	1000	Taxon-taxon correlations
Seq	Dysbiosis	D6	89.9982	89.8953	85.805	1000	Taxon-taxon correlations
Seq	Dysbiosis	D7	87.4504	94.4162	54.3509	1000	Taxon-taxon correlations
Seq	Dysbiosis	D8	83.9857	95.576	48.3992	1000	Taxon-taxon correlations
Seq	Dysbiosis	D9	89.1094	93.3032	66.428	1000	Taxon-taxon correlations
Seq	Healthy	S1	74.4175	76.6122	50.8695	1000	Taxon-taxon correlations
Seq	Healthy	S10	74.8609	79.0758	62.7504	1000	Taxon-taxon correlations
Seq	Healthy	S2	79.2671	77.0233	59.5469	1000	Taxon-taxon correlations
Seq	Healthy	S3	82.397	79.3028	48.8852	1000	Taxon-taxon correlations
Seq	Healthy	S4	74.3357	80.8066	59.6084	1000	Taxon-taxon correlations
Seq	Healthy	S5	84.5604	74.5654	71.2044	1000	Taxon-taxon correlations
Seq	Healthy	S6	90.4681	75.9119	83.6125	1000	Taxon-taxon correlations
Seq	Healthy	S7	94.2772	74.8789	77.6633	1000	Taxon-taxon correlations
Seq	Healthy	S8	85.0813	74.328	66.1504	1000	Taxon-taxon correlations
Seq	Healthy	S9	80.2636	79.69	54.2726	1000	Taxon-taxon correlations
TMM	Blooming	B1	24.4505	59.7118	37.9205	1000	Taxon-taxon correlations
TMM	Blooming	B10	18.6143	44.0201	54.7835	1000	Taxon-taxon correlations
TMM	Blooming	B2	15.7131	42.3762	45.1582	1000	Taxon-taxon correlations
TMM	Blooming	B3	32.3819	61.2439	47.5009	1000	Taxon-taxon correlations
TMM	Blooming	B4	38.1361	73.4817	51.3145	1000	Taxon-taxon correlations
TMM	Blooming	B5	58.6551	65.2644	61.6862	1000	Taxon-taxon correlations
TMM	Blooming	B6	24.7318	65.8893	40.3898	1000	Taxon-taxon correlations
TMM	Blooming	B7	23.524	62.8039	34.4813	1000	Taxon-taxon correlations
TMM	Blooming	B8	17.8149	44.5125	43.342	1000	Taxon-taxon correlations
TMM	Blooming	B9	24.0653	63.445	32.5846	1000	Taxon-taxon correlations
TMM	Dysbiosis	D1	21.1467	59.8651	78.5447	1000	Taxon-taxon correlations
TMM	Dysbiosis	D10	23.2613	61.5817	81.5441	1000	Taxon-taxon correlations
TMM	Dysbiosis	D2	20.7636	61.2463	77.8296	1000	Taxon-taxon correlations
TMM	Dysbiosis	D3	24.7135	60.1383	83.0578	1000	Taxon-taxon correlations
TMM	Dysbiosis	D4	24.4994	62.9815	85.158	1000	Taxon-taxon correlations
TMM	Dysbiosis	D5	16.47	59.5943	72.5892	1000	Taxon-taxon correlations
TMM	Dysbiosis	D6	17.8411	62.0653	68.4735	1000	Taxon-taxon correlations
TMM	Dysbiosis	D7	21.2034	65.6303	76.4843	1000	Taxon-taxon correlations
TMM	Dysbiosis	D8	20.69	62.1489	79.2647	1000	Taxon-taxon correlations
TMM	Dysbiosis	D9	27.2447	67.4996	84.0149	1000	Taxon-taxon correlations
TMM	Healthy	S1	21.3725	43.246	49.6432	1000	Taxon-taxon correlations
TMM	Healthy	S10	18.2588	43.7507	55.3662	1000	Taxon-taxon correlations
TMM	Healthy	S2	16.8632	44.6307	44.7246	1000	Taxon-taxon correlations
TMM	Healthy	S3	21.3112	40.8005	56.2529	1000	Taxon-taxon correlations
TMM	Healthy	S4	18.721	44.4539	56.8436	1000	Taxon-taxon correlations
TMM	Healthy	S5	15.5579	46.3719	37.8029	1000	Taxon-taxon correlations
TMM	Healthy	S6	17.218	47.6202	44.9286	1000	Taxon-taxon correlations
TMM	Healthy	S7	18.4185	51.0797	37.2148	1000	Taxon-taxon correlations
TMM	Healthy	S8	20.2349	48.2899	40.8663	1000	Taxon-taxon correlations
TMM	Healthy	S9	18.9697	47.4121	45.4738	1000	Taxon-taxon correlations
UQ	Blooming	B1	19.6205	51.2	41.0123	1000	Taxon-taxon correlations
UQ	Blooming	B10	19.9536	46.0963	54.2308	1000	Taxon-taxon correlations
UQ	Blooming	B2	19.3496	49.3824	42.7346	1000	Taxon-taxon correlations
UQ	Blooming	B3	20.1892	52.1957	41.5621	1000	Taxon-taxon correlations
UQ	Blooming	B4	18.3672	62.3594	39.1539	1000	Taxon-taxon correlations
UQ	Blooming	B5	17.0942	55.5751	26.3679	1000	Taxon-taxon correlations
UQ	Blooming	B6	13.8333	51.0288	39.7278	1000	Taxon-taxon correlations
UQ	Blooming	B7	18.6394	54.8072	36.7722	1000	Taxon-taxon correlations
UQ	Blooming	B8	10.2787	40.8688	28.3951	1000	Taxon-taxon correlations
UQ	Blooming	B9	16.0557	54.2962	30.7713	1000	Taxon-taxon correlations
UQ	Dysbiosis	D1	18.2687	53.0275	78.1561	1000	Taxon-taxon correlations
UQ	Dysbiosis	D10	18.8576	53.1434	80.0149	1000	Taxon-taxon correlations
UQ	Dysbiosis	D2	17.6203	55.1495	76.9443	1000	Taxon-taxon correlations
UQ	Dysbiosis	D3	19.7611	51.299	82.0415	1000	Taxon-taxon correlations
UQ	Dysbiosis	D4	18.4653	52.538	84.6259	1000	Taxon-taxon correlations
UQ	Dysbiosis	D5	13.7601	52.6049	71.3901	1000	Taxon-taxon correlations
UQ	Dysbiosis	D6	13.9743	53.1402	67.7318	1000	Taxon-taxon correlations
UQ	Dysbiosis	D7	15.139	54.4223	74.0682	1000	Taxon-taxon correlations
UQ	Dysbiosis	D8	17.6441	54.6498	80.3372	1000	Taxon-taxon correlations
UQ	Dysbiosis	D9	17.7181	53.2664	78.6961	1000	Taxon-taxon correlations
UQ	Healthy	S1	22.7815	45.2004	49.3255	1000	Taxon-taxon correlations
UQ	Healthy	S10	19.7423	46.5627	54.3268	1000	Taxon-taxon correlations
UQ	Healthy	S2	19.51	49.2666	43.4659	1000	Taxon-taxon correlations
UQ	Healthy	S3	22.4383	42.0713	56.3559	1000	Taxon-taxon correlations
UQ	Healthy	S4	18.6574	44.0454	57.7974	1000	Taxon-taxon correlations
UQ	Healthy	S5	15.962	46.9488	38.0418	1000	Taxon-taxon correlations
UQ	Healthy	S6	16.6028	44.9433	47.094	1000	Taxon-taxon correlations
UQ	Healthy	S7	17.774	49.2214	38.449	1000	Taxon-taxon correlations
UQ	Healthy	S8	21.015	48.3562	42.2455	1000	Taxon-taxon correlations
UQ	Healthy	S9	19.0165	46.98	46.2336	1000	Taxon-taxon correlations
VST	Blooming	B1	38.3214	69.6415	41.6799	1000	Taxon-taxon correlations
VST	Blooming	B10	25.1076	51.2029	58.4781	1000	Taxon-taxon correlations
VST	Blooming	B2	22.4388	49.2309	51.0426	1000	Taxon-taxon correlations
VST	Blooming	B3	77.639	73.3226	69.3979	1000	Taxon-taxon correlations
VST	Blooming	B4	98.0715	80.3173	99.298	1000	Taxon-taxon correlations
VST	Blooming	B5	84.175	65.2912	88.7045	1000	Taxon-taxon correlations
VST	Blooming	B6	76.1692	79.5127	66.5987	1000	Taxon-taxon correlations
VST	Blooming	B7	36.8837	69.6023	41.8103	1000	Taxon-taxon correlations
VST	Blooming	B8	92.0178	66.5162	94.3246	1000	Taxon-taxon correlations
VST	Blooming	B9	45.9286	68.3718	51.83	1000	Taxon-taxon correlations
VST	Dysbiosis	D1	88.6814	91.2155	93.4813	1000	Taxon-taxon correlations
VST	Dysbiosis	D10	97.0938	91.5066	99.616	1000	Taxon-taxon correlations
VST	Dysbiosis	D2	99.5583	91.6184	98.4092	1000	Taxon-taxon correlations
VST	Dysbiosis	D3	95.3317	91.7335	94.765	1000	Taxon-taxon correlations
VST	Dysbiosis	D4	99.6103	99.1572	10.6464	1000	Taxon-taxon correlations
VST	Dysbiosis	D5	98.8397	91.795	98.013	1000	Taxon-taxon correlations
VST	Dysbiosis	D6	95.6928	91.6368	83.1795	1000	Taxon-taxon correlations
VST	Dysbiosis	D7	99.7353	98.7965	14.8363	1000	Taxon-taxon correlations
VST	Dysbiosis	D8	98.9546	94.8978	71.7891	1000	Taxon-taxon correlations
VST	Dysbiosis	D9	99.5937	91.4673	98.01	1000	Taxon-taxon correlations
VST	Healthy	S1	37.3679	66.1036	39.1621	1000	Taxon-taxon correlations
VST	Healthy	S10	26.1947	55.5903	53.5923	1000	Taxon-taxon correlations
VST	Healthy	S2	25.8255	54.9076	47.7389	1000	Taxon-taxon correlations
VST	Healthy	S3	33.9972	57.5433	49.4782	1000	Taxon-taxon correlations
VST	Healthy	S4	21.6127	46.56	63.4268	1000	Taxon-taxon correlations
VST	Healthy	S5	24.315	60.8685	35.1663	1000	Taxon-taxon correlations
VST	Healthy	S6	30.2675	65.0163	42.7251	1000	Taxon-taxon correlations
VST	Healthy	S7	34.7954	71.7062	31.4538	1000	Taxon-taxon correlations
VST	Healthy	S8	48.0431	79.2166	27.4873	1000	Taxon-taxon correlations
VST	Healthy	S9	32.1475	65.8275	39.8794	1000	Taxon-taxon correlations
ACS	Blooming	B10	40.2174	74	0.0550661	50	Taxon-metadata correlations
ACS	Dysbiosis	D10	8.11966	90.4762	0.00827678	50	Taxon-metadata correlations
ACS	Dysbiosis	D2	32.8283	82.2785	0.0564539	50	Taxon-metadata correlations
ACS	Dysbiosis	D4	17.0732	87.5	0.0118685	50	Taxon-metadata correlations
ACS	Dysbiosis	D5	0.763359	100	0	50	Taxon-metadata correlations
ACS	Dysbiosis	D6	33.3333	100	0	50	Taxon-metadata correlations
ACS	Dysbiosis	D8	24	100	0	50	Taxon-metadata correlations
ACS	Dysbiosis	D9	0.584795	100	0	50	Taxon-metadata correlations
ACS	Healthy	S1	30.7692	100	0	50	Taxon-metadata correlations
ACS	Healthy	S10	28.5714	50	0.0169599	50	Taxon-metadata correlations
ACS	Healthy	S2	16.6667	100	0	50	Taxon-metadata correlations
ACS	Healthy	S4	40.6015	96.4286	0.00779302	50	Taxon-metadata correlations
AST	Blooming	B3	33.3333	20	0.021056	50	Taxon-metadata correlations
AST	Healthy	S4	0.735294	100	0	50	Taxon-metadata correlations
CLR	Blooming	B10	1.08696	100	0	50	Taxon-metadata correlations
CLR	Healthy	S1	7.69231	100	0	50	Taxon-metadata correlations
GMPR	Healthy	S4	0.735294	100	0	50	Taxon-metadata correlations
QMP	Blooming	B10	17.3913	69.5652	0.029651	50	Taxon-metadata correlations
QMP	Dysbiosis	D10	5.98291	82.3529	0.0124152	50	Taxon-metadata correlations
QMP	Dysbiosis	D2	8.95522	78.2609	0.0201621	50	Taxon-metadata correlations
QMP	Dysbiosis	D4	4.06504	100	0	50	Taxon-metadata correlations
QMP	Dysbiosis	D5	0.380228	100	0	50	Taxon-metadata correlations
QMP	Dysbiosis	D9	0.584795	100	0	50	Taxon-metadata correlations
QMP	Healthy	S1	38.4615	62.5	0.0115442	50	Taxon-metadata correlations
QMP	Healthy	S10	7.14286	100	0	50	Taxon-metadata correlations
QMP	Healthy	S2	0	0	0.00395351	50	Taxon-metadata correlations
QMP	Healthy	S4	13.2353	94.7368	0.00389651	50	Taxon-metadata correlations
Rel	Blooming	B3	33.3333	20	0.021056	50	Taxon-metadata correlations
Rel	Healthy	S4	0.735294	100	0	50	Taxon-metadata correlations
RLE	Healthy	S1	7.69231	100	0	50	Taxon-metadata correlations
RLE	Healthy	S4	0.735294	100	0	50	Taxon-metadata correlations
RMP	Blooming	B3	33.3333	20	0.021056	50	Taxon-metadata correlations
RMP	Dysbiosis	D5	0	0	0.00424863	50	Taxon-metadata correlations
RMP	Healthy	S4	0.735294	100	0	50	Taxon-metadata correlations
RMP	Healthy	S9	0	0	0.00411557	50	Taxon-metadata correlations
Seq	Blooming	B3	0	0	0.010528	50	Taxon-metadata correlations
Seq	Dysbiosis	D1	0.31348	100	0	50	Taxon-metadata correlations
Seq	Healthy	S4	0.735294	25	0.0116895	50	Taxon-metadata correlations
TMM	Blooming	B10	1.08696	100	0	50	Taxon-metadata correlations
TMM	Healthy	S4	0.735294	100	0	50	Taxon-metadata correlations
VST	Healthy	S1	7.69231	100	0	50	Taxon-metadata correlations
VST	Healthy	S4	0.735294	100	0	50	Taxon-metadata correlations
ACS	Blooming	B1	16.6667	100	0	100	Taxon-metadata correlations
ACS	Blooming	B10	40.5769	97.6852	0.0447567	100	Taxon-metadata correlations
ACS	Blooming	B2	24.0602	95.5224	0.012133	100	Taxon-metadata correlations
ACS	Blooming	B3	7.69231	66.6667	0.00541301	100	Taxon-metadata correlations
ACS	Blooming	B4	4.71698	100	0	100	Taxon-metadata correlations
ACS	Blooming	B5	7.14286	66.6667	0.00895175	100	Taxon-metadata correlations
[truncated: 1,542 more rows]
