# Supplementary material for: Benchmarking microbiome transformations favors experimental quantitative approaches to address compositionality and sampling depth biases
Source: Nat Commun. 2021 Jun 11;12:3562. doi: 10.1038/s41467-021-23821-6 (PMC8196019; doi:10.1038/s41467-021-23821-6)
Supplement: Supplementary file 14 — Supplementary Data 12 [file 41467_2021_23821_MOESM14_ESM.xlsx]

## Sheet: Table S12
Supplementary Data 12. Comparison between QMP and ACS across sequencing depths and spread in microbial loads
Matrix	Scenario	Microbial load spread - category	Data	False positive rate QMP	False positive rate ACS	Sensitivity QMP	Sensitivity ACS	Precision QMP	Precision ACS	Average sequencing depth
D1	Dysbiosis	medium	All taxa	0.636364	1	0.826087	0.844203	0.970213	0.954918	9897.13
D1	Dysbiosis	medium	Opportunist taxon	NA	NA	1	1	1	1	9897.13
D1	Dysbiosis	medium	Unresponsive taxon	0.636364	1	NA	NA	0	0	9897.13
D1	Dysbiosis	medium	All taxa	0.545455	0.818182	0.810036	0.849462	0.974138	0.963415	12779
D1	Dysbiosis	medium	Opportunist taxon	NA	NA	1	1	1	1	12779
D1	Dysbiosis	medium	Unresponsive taxon	0.545455	0.818182	NA	NA	0	0	12779
D1	Dysbiosis	medium	All taxa	0.727273	0.909091	0.804965	0.861702	0.965957	0.960474	16499.9
D1	Dysbiosis	medium	Opportunist taxon	NA	NA	1	1	1	1	16499.9
D1	Dysbiosis	medium	Unresponsive taxon	0.727273	0.909091	NA	NA	0	0	16499.9
D1	Dysbiosis	medium	All taxa	0.818182	0.909091	0.846429	0.896429	0.963415	0.961686	21304.4
D1	Dysbiosis	medium	Opportunist taxon	NA	NA	1	1	1	1	21304.4
D1	Dysbiosis	medium	Unresponsive taxon	0.818182	0.909091	NA	NA	0	0	21304.4
D1	Dysbiosis	medium	All taxa	0.909091	1	0.900709	0.911348	0.962121	0.958955	27507.7
D1	Dysbiosis	medium	Opportunist taxon	NA	NA	1	1	1	1	27507.7
D1	Dysbiosis	medium	Unresponsive taxon	0.909091	1	NA	NA	0	0	27507.7
D1	Dysbiosis	medium	All taxa	0.818182	0.909091	0.843416	0.918149	0.963415	0.962687	35517.4
D1	Dysbiosis	medium	Opportunist taxon	NA	NA	1	1	1	1	35517.4
D1	Dysbiosis	medium	Unresponsive taxon	0.818182	0.909091	NA	NA	0	0	35517.4
D1	Dysbiosis	medium	All taxa	0.909091	0.909091	0.887324	0.897887	0.961832	0.962264	45859.3
D1	Dysbiosis	medium	Opportunist taxon	NA	NA	1	1	1	1	45859.3
D1	Dysbiosis	medium	Unresponsive taxon	0.909091	0.909091	NA	NA	0	0	45859.3
D1	Dysbiosis	medium	All taxa	0.909091	0.909091	0.925795	0.929329	0.963235	0.96337	59212.6
D1	Dysbiosis	medium	Opportunist taxon	NA	NA	1	1	1	1	59212.6
D1	Dysbiosis	medium	Unresponsive taxon	0.909091	0.909091	NA	NA	0	0	59212.6
D1	Dysbiosis	medium	All taxa	0.909091	0.909091	0.932862	0.936396	0.963504	0.963636	76454
D1	Dysbiosis	medium	Opportunist taxon	NA	NA	1	1	1	1	76454
D1	Dysbiosis	medium	Unresponsive taxon	0.909091	0.909091	NA	NA	0	0	76454
D1	Dysbiosis	medium	All taxa	1	0.909091	0.933099	0.954225	0.960145	0.964413	98715.8
D1	Dysbiosis	medium	Opportunist taxon	NA	NA	1	1	1	1	98715.8
D1	Dysbiosis	medium	Unresponsive taxon	1	0.909091	NA	NA	0	0	98715.8
D10	Dysbiosis	medium	All taxa	0.1	0.272727	0.638376	0.704797	0.994253	0.984536	9897.13
D10	Dysbiosis	medium	Opportunist taxon	NA	NA	1	1	1	1	9897.13
D10	Dysbiosis	medium	Unresponsive taxon	0.1	0.2	NA	NA	0	0	9897.13
D10	Dysbiosis	medium	All taxa	0.0909091	0.181818	0.716364	0.76	0.994949	0.990521	12779
D10	Dysbiosis	medium	Opportunist taxon	NA	NA	1	1	1	1	12779
D10	Dysbiosis	medium	Unresponsive taxon	0.0909091	0.181818	NA	NA	0	0	12779
D10	Dysbiosis	medium	All taxa	0.0909091	0.181818	0.772563	0.790614	0.995349	0.99095	16499.9
D10	Dysbiosis	medium	Opportunist taxon	NA	NA	1	1	1	1	16499.9
D10	Dysbiosis	medium	Unresponsive taxon	0.0909091	0.181818	NA	NA	0	0	16499.9
D10	Dysbiosis	medium	All taxa	0.181818	0.181818	0.823741	0.784173	0.991342	0.990909	21304.4
D10	Dysbiosis	medium	Opportunist taxon	NA	NA	1	1	1	1	21304.4
D10	Dysbiosis	medium	Unresponsive taxon	0.181818	0.181818	NA	NA	0	0	21304.4
D10	Dysbiosis	medium	All taxa	0.181818	0.272727	0.805755	0.838129	0.99115	0.987288	27507.7
D10	Dysbiosis	medium	Opportunist taxon	NA	NA	1	1	1	1	27507.7
D10	Dysbiosis	medium	Unresponsive taxon	0.181818	0.272727	NA	NA	0	0	27507.7
D10	Dysbiosis	medium	All taxa	0.0909091	0.363636	0.820789	0.849462	0.995652	0.983402	35517.4
D10	Dysbiosis	medium	Opportunist taxon	NA	NA	1	1	1	1	35517.4
D10	Dysbiosis	medium	Unresponsive taxon	0.0909091	0.363636	NA	NA	0	0	35517.4
D10	Dysbiosis	medium	All taxa	0.272727	0.272727	0.883392	0.862191	0.988142	0.987854	45859.3
D10	Dysbiosis	medium	Opportunist taxon	NA	NA	1	1	1	1	45859.3
D10	Dysbiosis	medium	Unresponsive taxon	0.272727	0.272727	NA	NA	0	0	45859.3
D10	Dysbiosis	medium	All taxa	0.0909091	0.181818	0.826241	0.886525	0.995726	0.992063	59212.6
D10	Dysbiosis	medium	Opportunist taxon	NA	NA	1	1	1	1	59212.6
D10	Dysbiosis	medium	Unresponsive taxon	0.0909091	0.181818	NA	NA	0	0	59212.6
D10	Dysbiosis	medium	All taxa	0.181818	0.272727	0.886926	0.915194	0.992095	0.98855	76454
D10	Dysbiosis	medium	Opportunist taxon	NA	NA	1	1	1	1	76454
D10	Dysbiosis	medium	Unresponsive taxon	0.181818	0.272727	NA	NA	0	0	76454
D10	Dysbiosis	medium	All taxa	0.272727	0.272727	0.925532	0.929078	0.988636	0.988679	98715.8
D10	Dysbiosis	medium	Opportunist taxon	NA	NA	1	1	1	1	98715.8
D10	Dysbiosis	medium	Unresponsive taxon	0.272727	0.272727	NA	NA	0	0	98715.8
D2	Dysbiosis	low	All taxa	0.8	1	0.701818	0.789091	0.960199	0.955947	9897.13
D2	Dysbiosis	low	Opportunist taxon	NA	NA	0.5	1	1	1	9897.13
D2	Dysbiosis	low	Unresponsive taxon	0.8	1	NA	NA	0	0	9897.13
D2	Dysbiosis	low	All taxa	0.9	1	0.744526	0.813869	0.957746	0.957082	12779
D2	Dysbiosis	low	Opportunist taxon	NA	NA	0.5	1	1	1	12779
D2	Dysbiosis	low	Unresponsive taxon	0.9	1	NA	NA	0	0	12779
D2	Dysbiosis	low	All taxa	1	1	0.802158	0.841727	0.957082	0.959016	16499.9
D2	Dysbiosis	low	Opportunist taxon	NA	NA	0.5	1	1	1	16499.9
D2	Dysbiosis	low	Unresponsive taxon	1	1	NA	NA	0	0	16499.9
D2	Dysbiosis	low	All taxa	1	1	0.805755	0.845324	0.957265	0.959184	21304.4
D2	Dysbiosis	low	Opportunist taxon	NA	NA	0.5	1	1	1	21304.4
D2	Dysbiosis	low	Unresponsive taxon	1	1	NA	NA	0	0	21304.4
D2	Dysbiosis	low	All taxa	1	1	0.803571	0.882143	0.957447	0.961089	27507.7
D2	Dysbiosis	low	Opportunist taxon	NA	NA	0.5	1	1	1	27507.7
D2	Dysbiosis	low	Unresponsive taxon	1	1	NA	NA	0	0	27507.7
D2	Dysbiosis	low	All taxa	0.9	1	0.865248	0.886525	0.964427	0.961538	35517.4
D2	Dysbiosis	low	Opportunist taxon	NA	NA	1	1	1	1	35517.4
D2	Dysbiosis	low	Unresponsive taxon	0.9	1	NA	NA	0	0	35517.4
D2	Dysbiosis	low	All taxa	1	1	0.85159	0.893993	0.960159	0.961977	45859.3
D2	Dysbiosis	low	Opportunist taxon	NA	NA	1	1	1	1	45859.3
D2	Dysbiosis	low	Unresponsive taxon	1	1	NA	NA	0	0	45859.3
D2	Dysbiosis	low	All taxa	0.8	1	0.843972	0.900709	0.96748	0.958491	59212.6
D2	Dysbiosis	low	Opportunist taxon	NA	NA	0.5	1	1	1	59212.6
D2	Dysbiosis	low	Unresponsive taxon	0.8	1	NA	NA	0	0	59212.6
D2	Dysbiosis	low	All taxa	1	1	0.904594	0.897527	0.962406	0.962121	76454
D2	Dysbiosis	low	Opportunist taxon	NA	NA	1	1	1	1	76454
D2	Dysbiosis	low	Unresponsive taxon	1	1	NA	NA	0	0	76454
D2	Dysbiosis	low	All taxa	1	1	0.890459	0.925795	0.961832	0.963235	98715.8
D2	Dysbiosis	low	Opportunist taxon	NA	NA	0.5	1	1	1	98715.8
D2	Dysbiosis	low	Unresponsive taxon	1	1	NA	NA	0	0	98715.8
D3	Dysbiosis	low	All taxa	0.636364	0.818182	0.718978	0.821168	0.965686	0.961538	9897.13
D3	Dysbiosis	low	Opportunist taxon	NA	NA	1	1	1	1	9897.13
D3	Dysbiosis	low	Unresponsive taxon	0.636364	0.818182	NA	NA	0	0	9897.13
D3	Dysbiosis	low	All taxa	0.727273	0.727273	0.780576	0.809353	0.964444	0.965665	12779
D3	Dysbiosis	low	Opportunist taxon	NA	NA	1	1	1	1	12779
D3	Dysbiosis	low	Unresponsive taxon	0.727273	0.727273	NA	NA	0	0	12779
D3	Dysbiosis	low	All taxa	0.636364	0.818182	0.831541	0.867384	0.970711	0.964143	16499.9
D3	Dysbiosis	low	Opportunist taxon	NA	NA	1	1	1	1	16499.9
D3	Dysbiosis	low	Unresponsive taxon	0.636364	0.818182	NA	NA	0	0	16499.9
D3	Dysbiosis	low	All taxa	0.454545	0.727273	0.819788	0.893993	0.978903	0.969349	21304.4
D3	Dysbiosis	low	Opportunist taxon	NA	NA	1	1	1	1	21304.4
D3	Dysbiosis	low	Unresponsive taxon	0.454545	0.727273	NA	NA	0	0	21304.4
D3	Dysbiosis	low	All taxa	0.818182	0.727273	0.816901	0.866197	0.962656	0.968504	27507.7
D3	Dysbiosis	low	Opportunist taxon	NA	NA	1	1	1	1	27507.7
D3	Dysbiosis	low	Unresponsive taxon	0.818182	0.727273	NA	NA	0	0	27507.7
D3	Dysbiosis	low	All taxa	0.545455	0.636364	0.862676	0.90493	0.976096	0.973485	35517.4
D3	Dysbiosis	low	Opportunist taxon	NA	NA	1	1	1	1	35517.4
D3	Dysbiosis	low	Unresponsive taxon	0.545455	0.636364	NA	NA	0	0	35517.4
D3	Dysbiosis	low	All taxa	0.636364	0.818182	0.85461	0.897163	0.971774	0.965649	45859.3
D3	Dysbiosis	low	Opportunist taxon	NA	NA	1	1	1	1	45859.3
D3	Dysbiosis	low	Unresponsive taxon	0.636364	0.818182	NA	NA	0	0	45859.3
D3	Dysbiosis	low	All taxa	0.545455	0.818182	0.880702	0.901754	0.976654	0.966165	59212.6
D3	Dysbiosis	low	Opportunist taxon	NA	NA	1	1	1	1	59212.6
D3	Dysbiosis	low	Unresponsive taxon	0.545455	0.818182	NA	NA	0	0	59212.6
D3	Dysbiosis	low	All taxa	0.818182	0.818182	0.908772	0.929825	0.966418	0.967153	76454
D3	Dysbiosis	low	Opportunist taxon	NA	NA	1	1	1	1	76454
D3	Dysbiosis	low	Unresponsive taxon	0.818182	0.818182	NA	NA	0	0	76454
D3	Dysbiosis	low	All taxa	0.727273	0.909091	0.901408	0.943662	0.969697	0.964029	98715.8
D3	Dysbiosis	low	Opportunist taxon	NA	NA	1	1	1	1	98715.8
D3	Dysbiosis	low	Unresponsive taxon	0.727273	0.909091	NA	NA	0	0	98715.8
D4	Dysbiosis	low	All taxa	0.888889	0.888889	0.868794	0.865248	0.968379	0.968254	9897.13
D4	Dysbiosis	low	Opportunist taxon	NA	NA	1	1	1	1	9897.13
D4	Dysbiosis	low	Unresponsive taxon	0.875	0.875	NA	NA	0	0	9897.13
D4	Dysbiosis	low	All taxa	1	0.888889	0.886525	0.879433	0.965251	0.96875	12779
D4	Dysbiosis	low	Opportunist taxon	NA	NA	1	1	1	1	12779
D4	Dysbiosis	low	Unresponsive taxon	1	0.875	NA	NA	0	0	12779
D4	Dysbiosis	low	All taxa	0.875	0.777778	0.870175	0.877193	0.972549	0.972763	16499.9
D4	Dysbiosis	low	Opportunist taxon	NA	NA	1	1	1	1	16499.9
D4	Dysbiosis	low	Unresponsive taxon	0.875	0.75	NA	NA	0	0	16499.9
D4	Dysbiosis	low	All taxa	0.875	0.888889	0.883803	0.894366	0.972868	0.969466	21304.4
D4	Dysbiosis	low	Opportunist taxon	NA	NA	1	1	1	1	21304.4
D4	Dysbiosis	low	Unresponsive taxon	0.875	0.875	NA	NA	0	0	21304.4
D4	Dysbiosis	low	All taxa	0.875	0.888889	0.915194	0.908127	0.973684	0.969811	27507.7
D4	Dysbiosis	low	Opportunist taxon	NA	NA	1	1	1	1	27507.7
D4	Dysbiosis	low	Unresponsive taxon	0.875	0.875	NA	NA	0	0	27507.7
D4	Dysbiosis	low	All taxa	1	1	0.898601	0.91958	0.966165	0.966912	35517.4
D4	Dysbiosis	low	Opportunist taxon	NA	NA	1	1	1	1	35517.4
D4	Dysbiosis	low	Unresponsive taxon	1	1	NA	NA	0	0	35517.4
D4	Dysbiosis	low	All taxa	1	1	0.923611	0.930556	0.970803	0.967509	45859.3
D4	Dysbiosis	low	Opportunist taxon	NA	NA	1	1	1	1	45859.3
D4	Dysbiosis	low	Unresponsive taxon	1	1	NA	NA	0	0	45859.3
D4	Dysbiosis	low	All taxa	0.875	0.888889	0.919861	0.944251	0.97417	0.971326	59212.6
D4	Dysbiosis	low	Opportunist taxon	NA	NA	1	1	1	1	59212.6
D4	Dysbiosis	low	Unresponsive taxon	0.875	0.875	NA	NA	0	0	59212.6
D4	Dysbiosis	low	All taxa	1	1	0.950877	0.968421	0.967857	0.968421	76454
D4	Dysbiosis	low	Opportunist taxon	NA	NA	1	1	1	1	76454
D4	Dysbiosis	low	Unresponsive taxon	1	1	NA	NA	0	0	76454
D4	Dysbiosis	low	All taxa	1	1	0.955017	0.958478	0.968421	0.968531	98715.8
D4	Dysbiosis	low	Opportunist taxon	NA	NA	1	1	1	1	98715.8
D4	Dysbiosis	low	Unresponsive taxon	1	1	NA	NA	0	0	98715.8
D5	Dysbiosis	high	All taxa	0.6	1	0.734545	0.683636	0.971154	0.949495	9897.13
D5	Dysbiosis	high	Opportunist taxon	NA	NA	1	1	1	1	9897.13
D5	Dysbiosis	high	Unresponsive taxon	0.6	1	NA	NA	0	0	9897.13
D5	Dysbiosis	high	All taxa	0.5	1	0.777372	0.740876	0.977064	0.948598	12779
D5	Dysbiosis	high	Opportunist taxon	NA	NA	1	1	1	1	12779
D5	Dysbiosis	high	Unresponsive taxon	0.5	1	NA	NA	0	0	12779
D5	Dysbiosis	high	All taxa	0.636364	0.909091	0.740072	0.736462	0.966981	0.953271	16499.9
D5	Dysbiosis	high	Opportunist taxon	NA	NA	1	1	1	1	16499.9
D5	Dysbiosis	high	Unresponsive taxon	0.636364	0.909091	NA	NA	0	0	16499.9
D5	Dysbiosis	high	All taxa	0.636364	0.909091	0.818182	0.792727	0.969828	0.95614	21304.4
D5	Dysbiosis	high	Opportunist taxon	NA	NA	1	1	1	1	21304.4
D5	Dysbiosis	high	Unresponsive taxon	0.636364	0.909091	NA	NA	0	0	21304.4
D5	Dysbiosis	high	All taxa	0.636364	0.916667	0.843066	0.846715	0.970588	0.954733	27507.7
D5	Dysbiosis	high	Opportunist taxon	NA	NA	1	1	1	1	27507.7
D5	Dysbiosis	high	Unresponsive taxon	0.636364	0.909091	NA	NA	0	0	27507.7
D5	Dysbiosis	high	All taxa	0.636364	0.818182	0.837545	0.855596	0.970711	0.963415	35517.4
D5	Dysbiosis	high	Opportunist taxon	NA	NA	1	1	1	1	35517.4
D5	Dysbiosis	high	Unresponsive taxon	0.636364	0.818182	NA	NA	0	0	35517.4
D5	Dysbiosis	high	All taxa	0.818182	0.909091	0.866906	0.852518	0.964	0.959514	45859.3
D5	Dysbiosis	high	Opportunist taxon	NA	NA	1	1	1	1	45859.3
D5	Dysbiosis	high	Unresponsive taxon	0.818182	0.909091	NA	NA	0	0	45859.3
D5	Dysbiosis	high	All taxa	0.545455	1	0.864769	0.879004	0.975904	0.957364	59212.6
D5	Dysbiosis	high	Opportunist taxon	NA	NA	1	1	1	1	59212.6
D5	Dysbiosis	high	Unresponsive taxon	0.545455	1	NA	NA	0	0	59212.6
D5	Dysbiosis	high	All taxa	0.818182	0.916667	0.88968	0.886121	0.965251	0.957692	76454
D5	Dysbiosis	high	Opportunist taxon	NA	NA	1	1	1	1	76454
D5	Dysbiosis	high	Unresponsive taxon	0.818182	0.909091	NA	NA	0	0	76454
D5	Dysbiosis	high	All taxa	0.727273	1	0.907473	0.900356	0.969582	0.958333	98715.8
D5	Dysbiosis	high	Opportunist taxon	NA	NA	1	1	1	1	98715.8
D5	Dysbiosis	high	Unresponsive taxon	0.727273	1	NA	NA	0	0	98715.8
D6	Dysbiosis	high	All taxa	0.272727	0.666667	0.391473	0.457364	0.971154	0.936508	9897.13
D6	Dysbiosis	high	Opportunist taxon	NA	NA	0.5	1	1	1	9897.13
D6	Dysbiosis	high	Unresponsive taxon	0.272727	0.636364	NA	NA	0	0	9897.13
D6	Dysbiosis	high	All taxa	0.363636	0.636364	0.408397	0.549618	0.963964	0.953642	12779
D6	Dysbiosis	high	Opportunist taxon	NA	NA	0.5	1	1	1	12779
D6	Dysbiosis	high	Unresponsive taxon	0.363636	0.636364	NA	NA	0	0	12779
D6	Dysbiosis	high	All taxa	0.363636	0.545455	0.513109	0.550562	0.971631	0.960784	16499.9
D6	Dysbiosis	high	Opportunist taxon	NA	NA	1	1	1	1	16499.9
D6	Dysbiosis	high	Unresponsive taxon	0.363636	0.545455	NA	NA	0	0	16499.9
D6	Dysbiosis	high	All taxa	0.272727	0.692308	0.512635	0.584838	0.97931	0.947368	21304.4
D6	Dysbiosis	high	Opportunist taxon	NA	NA	1	1	1	1	21304.4
D6	Dysbiosis	high	Unresponsive taxon	0.272727	0.636364	NA	NA	0	0	21304.4
D6	Dysbiosis	high	All taxa	0.181818	0.666667	0.501859	0.643123	0.985401	0.955801	27507.7
D6	Dysbiosis	high	Opportunist taxon	NA	NA	0.5	1	1	1	27507.7
D6	Dysbiosis	high	Unresponsive taxon	0.181818	0.636364	NA	NA	0	0	27507.7
D6	Dysbiosis	high	All taxa	0.181818	0.636364	0.567273	0.625455	0.987342	0.960894	35517.4
D6	Dysbiosis	high	Opportunist taxon	NA	NA	1	1	1	1	35517.4
D6	Dysbiosis	high	Unresponsive taxon	0.181818	0.636364	NA	NA	0	0	35517.4
D6	Dysbiosis	high	All taxa	0.181818	0.636364	0.621818	0.687273	0.988439	0.964286	45859.3
D6	Dysbiosis	high	Opportunist taxon	NA	NA	1	1	1	1	45859.3
D6	Dysbiosis	high	Unresponsive taxon	0.181818	0.636364	NA	NA	0	0	45859.3
D6	Dysbiosis	high	All taxa	0.363636	0.636364	0.610108	0.736462	0.976879	0.966825	59212.6
D6	Dysbiosis	high	Opportunist taxon	NA	NA	1	1	1	1	59212.6
D6	Dysbiosis	high	Unresponsive taxon	0.363636	0.636364	NA	NA	0	0	59212.6
D6	Dysbiosis	high	All taxa	0.545455	0.666667	0.670251	0.763441	0.968912	0.963801	76454
D6	Dysbiosis	high	Opportunist taxon	NA	NA	1	1	1	1	76454
D6	Dysbiosis	high	Unresponsive taxon	0.545455	0.636364	NA	NA	0	0	76454
D6	Dysbiosis	high	All taxa	0.636364	0.636364	0.68705	0.776978	0.964646	0.96861	98715.8
D6	Dysbiosis	high	Opportunist taxon	NA	NA	1	1	1	1	98715.8
D6	Dysbiosis	high	Unresponsive taxon	0.636364	0.636364	NA	NA	0	0	98715.8
D7	Dysbiosis	medium	All taxa	0.444444	0.888889	0.611722	0.761905	0.976608	0.962963	9897.13
D7	Dysbiosis	medium	Opportunist taxon	NA	NA	1	1	1	1	9897.13
D7	Dysbiosis	medium	Unresponsive taxon	0.444444	0.888889	NA	NA	0	0	9897.13
D7	Dysbiosis	medium	All taxa	0.555556	1	0.588448	0.776173	0.970238	0.959821	12779
D7	Dysbiosis	medium	Opportunist taxon	NA	NA	1	1	1	1	12779
D7	Dysbiosis	medium	Unresponsive taxon	0.555556	1	NA	NA	0	0	12779
D7	Dysbiosis	medium	All taxa	0.666667	1	0.706714	0.80212	0.970874	0.957806	16499.9
D7	Dysbiosis	medium	Opportunist taxon	NA	NA	1	1	1	1	16499.9
D7	Dysbiosis	medium	Unresponsive taxon	0.666667	1	NA	NA	0	0	16499.9
D7	Dysbiosis	medium	All taxa	0.888889	1	0.72242	0.822064	0.962085	0.9625	21304.4
D7	Dysbiosis	medium	Opportunist taxon	NA	NA	1	1	1	1	21304.4
D7	Dysbiosis	medium	Unresponsive taxon	0.888889	1	NA	NA	0	0	21304.4
D7	Dysbiosis	medium	All taxa	0.888889	1	0.826241	0.858156	0.966805	0.964143	27507.7
D7	Dysbiosis	medium	Opportunist taxon	NA	NA	1	1	1	1	27507.7
D7	Dysbiosis	medium	Unresponsive taxon	0.888889	1	NA	NA	0	0	27507.7
D7	Dysbiosis	medium	All taxa	0.777778	0.9	0.830389	0.872792	0.971074	0.964844	35517.4
D7	Dysbiosis	medium	Opportunist taxon	NA	NA	1	1	1	1	35517.4
D7	Dysbiosis	medium	Unresponsive taxon	0.777778	0.888889	NA	NA	0	0	35517.4
D7	Dysbiosis	medium	All taxa	0.9	1	0.837456	0.911661	0.963415	0.962687	45859.3
D7	Dysbiosis	medium	Opportunist taxon	NA	NA	1	1	1	1	45859.3
D7	Dysbiosis	medium	Unresponsive taxon	0.888889	1	NA	NA	0	0	45859.3
D7	Dysbiosis	medium	All taxa	0.888889	1	0.792254	0.883803	0.965665	0.965385	59212.6
D7	Dysbiosis	medium	Opportunist taxon	NA	NA	1	1	1	1	59212.6
D7	Dysbiosis	medium	Unresponsive taxon	0.888889	1	NA	NA	0	0	59212.6
D7	Dysbiosis	medium	All taxa	0.9	0.777778	0.856643	0.902098	0.964567	0.973585	76454
D7	Dysbiosis	medium	Opportunist taxon	NA	NA	1	1	1	1	76454
D7	Dysbiosis	medium	Unresponsive taxon	0.888889	0.777778	NA	NA	0	0	76454
D7	Dysbiosis	medium	All taxa	0.888889	0.888889	0.881119	0.923077	0.969231	0.970588	98715.8
D7	Dysbiosis	medium	Opportunist taxon	NA	NA	1	1	1	1	98715.8
D7	Dysbiosis	medium	Unresponsive taxon	0.888889	0.888889	NA	NA	0	0	98715.8
D8	Dysbiosis	medium	All taxa	0.6	0.7	0.752688	0.817204	0.972222	0.970213	9897.13
D8	Dysbiosis	medium	Opportunist taxon	NA	NA	0.5	1	1	1	9897.13
D8	Dysbiosis	medium	Unresponsive taxon	0.555556	0.666667	NA	NA	0	0	9897.13
D8	Dysbiosis	medium	All taxa	0.6	0.666667	0.812721	0.830389	0.974576	0.975104	12779
D8	Dysbiosis	medium	Opportunist taxon	NA	NA	1	1	1	1	12779
D8	Dysbiosis	medium	Unresponsive taxon	0.555556	0.666667	NA	NA	0	0	12779
D8	Dysbiosis	medium	All taxa	0.777778	0.777778	0.804965	0.847518	0.970085	0.971545	16499.9
D8	Dysbiosis	medium	Opportunist taxon	NA	NA	0.5	1	1	1	16499.9
D8	Dysbiosis	medium	Unresponsive taxon	0.777778	0.777778	NA	NA	0	0	16499.9
D8	Dysbiosis	medium	All taxa	0.8	0.666667	0.868327	0.896797	0.968254	0.976744	21304.4
D8	Dysbiosis	medium	Opportunist taxon	NA	NA	0.5	1	1	1	21304.4
D8	Dysbiosis	medium	Unresponsive taxon	0.777778	0.666667	NA	NA	0	0	21304.4
D8	Dysbiosis	medium	All taxa	0.666667	0.666667	0.838028	0.887324	0.97541	0.976744	27507.7
D8	Dysbiosis	medium	Opportunist taxon	NA	NA	1	1	1	1	27507.7
D8	Dysbiosis	medium	Unresponsive taxon	0.666667	0.666667	NA	NA	0	0	27507.7
D8	Dysbiosis	medium	All taxa	0.555556	0.9	0.875887	0.911348	0.980159	0.966165	35517.4
D8	Dysbiosis	medium	Opportunist taxon	NA	NA	1	1	1	1	35517.4
D8	Dysbiosis	medium	Unresponsive taxon	0.555556	0.888889	NA	NA	0	0	35517.4
D8	Dysbiosis	medium	All taxa	0.444444	0.666667	0.905263	0.922807	0.984733	0.977695	45859.3
D8	Dysbiosis	medium	Opportunist taxon	NA	NA	1	1	1	1	45859.3
D8	Dysbiosis	medium	Unresponsive taxon	0.444444	0.666667	NA	NA	0	0	45859.3
D8	Dysbiosis	medium	All taxa	0.666667	0.777778	0.926316	0.940351	0.977778	0.974545	59212.6
D8	Dysbiosis	medium	Opportunist taxon	NA	NA	1	1	1	1	59212.6
D8	Dysbiosis	medium	Unresponsive taxon	0.666667	0.777778	NA	NA	0	0	59212.6
D8	Dysbiosis	medium	All taxa	0.555556	0.777778	0.922807	0.940351	0.981343	0.974545	76454
D8	Dysbiosis	medium	Opportunist taxon	NA	NA	1	1	1	1	76454
D8	Dysbiosis	medium	Unresponsive taxon	0.555556	0.777778	NA	NA	0	0	76454
D8	Dysbiosis	medium	All taxa	0.555556	0.888889	0.916084	0.91958	0.981273	0.97048	98715.8
D8	Dysbiosis	medium	Opportunist taxon	NA	NA	1	1	1	1	98715.8
D8	Dysbiosis	medium	Unresponsive taxon	0.555556	0.888889	NA	NA	0	0	98715.8
D9	Dysbiosis	low	All taxa	0.545455	0.727273	0.709677	0.777778	0.970588	0.964444	9897.13
D9	Dysbiosis	low	Opportunist taxon	NA	NA	1	1	1	1	9897.13
D9	Dysbiosis	low	Unresponsive taxon	0.545455	0.727273	NA	NA	0	0	9897.13
D9	Dysbiosis	low	All taxa	0.727273	0.727273	0.661871	0.805755	0.958333	0.965517	12779
D9	Dysbiosis	low	Opportunist taxon	NA	NA	1	1	1	1	12779
D9	Dysbiosis	low	Unresponsive taxon	0.727273	0.727273	NA	NA	0	0	12779
D9	Dysbiosis	low	All taxa	0.636364	0.909091	0.707143	0.832143	0.965854	0.958848	16499.9
D9	Dysbiosis	low	Opportunist taxon	NA	NA	1	1	1	1	16499.9
D9	Dysbiosis	low	Unresponsive taxon	0.636364	0.909091	NA	NA	0	0	16499.9
D9	Dysbiosis	low	All taxa	0.727273	0.727273	0.771429	0.821429	0.964286	0.966387	21304.4
D9	Dysbiosis	low	Opportunist taxon	NA	NA	1	1	1	1	21304.4
D9	Dysbiosis	low	Unresponsive taxon	0.727273	0.727273	NA	NA	0	0	21304.4
D9	Dysbiosis	low	All taxa	0.727273	0.818182	0.772242	0.857651	0.964444	0.964	27507.7
D9	Dysbiosis	low	Opportunist taxon	NA	NA	1	1	1	1	27507.7
D9	Dysbiosis	low	Unresponsive taxon	0.727273	0.818182	NA	NA	0	0	27507.7
D9	Dysbiosis	low	All taxa	0.818182	0.818182	0.86121	0.886121	0.964143	0.965116	35517.4
D9	Dysbiosis	low	Opportunist taxon	NA	NA	1	1	1	1	35517.4
D9	Dysbiosis	low	Unresponsive taxon	0.818182	0.818182	NA	NA	0	0	35517.4
D9	Dysbiosis	low	All taxa	0.818182	0.818182	0.821053	0.891228	0.962963	0.965779	45859.3
D9	Dysbiosis	low	Opportunist taxon	NA	NA	1	1	1	1	45859.3
D9	Dysbiosis	low	Unresponsive taxon	0.818182	0.818182	NA	NA	0	0	45859.3
D9	Dysbiosis	low	All taxa	0.727273	0.636364	0.866197	0.897887	0.968504	0.973282	59212.6
D9	Dysbiosis	low	Opportunist taxon	NA	NA	1	1	1	1	59212.6
D9	Dysbiosis	low	Unresponsive taxon	0.727273	0.636364	NA	NA	0	0	59212.6
D9	Dysbiosis	low	All taxa	0.727273	0.727273	0.873684	0.901754	0.968872	0.969811	76454
D9	Dysbiosis	low	Opportunist taxon	NA	NA	1	1	1	1	76454
D9	Dysbiosis	low	Unresponsive taxon	0.727273	0.727273	NA	NA	0	0	76454
D9	Dysbiosis	low	All taxa	0.818182	0.818182	0.891228	0.929825	0.965779	0.967153	98715.8
D9	Dysbiosis	low	Opportunist taxon	NA	NA	1	1	1	1	98715.8
D9	Dysbiosis	low	Unresponsive taxon	0.818182	0.818182	NA	NA	0	0	98715.8
